# Supplementary material for: Domain-inlaid Nme2Cas9 adenine base editors with improved activity and targeting scope
Source: Nat Commun. 2024 Feb 17;15:1458. doi: 10.1038/s41467-024-45763-5 (PMC10874451; doi:10.1038/s41467-024-45763-5)
Supplement: Supplementary file 4 — Supplementary Data 1 [file 41467_2024_45763_MOESM4_ESM.xlsx]

## Sheet: NGS Target Sites
site ID	protospacer sequence	PAM	Cas Variant	Gene	Reference	NGS-F primer	NGS-R primer
Nm_DS2	GAATGGCAGGCGGAGGTTGTACTG	GGGGCC	Nme2Cas9	VEGFA	Edraki et al. 2019	(adapter) CCGTTGGTGCCAATTAGTGGA	(adapter) GCGCAAGAAATCCCGGTATAAGTC
Nm_DS6	GCATGGGCAGGGGCTGGGGTGCAC	AGGCCC	Nme2Cas9	VEGFA	Edraki et al. 2019	(adapter) GGACTCACCTTCGTGATGATTCTG	(adapter) GTTGTGTCCTGTTCGACTCAGA
Nm_DS12	CCGCAAAGCTGCATCCACCCCCCG	AGGACC	Nme2Cas9	LINC01588	Edraki et al. 2019	(adapter) TGCAGCTATCTCCGCGG	(adapter) GAAATGGCAGAGTGTGTGTTTCAC
Nm_DS17	CATGGAACAAACTGACTGAAGGCG	AGGTCC	Nme2Cas9	ARHGEF9	Edraki et al. 2019	(adapter) CTGACTAGAAGGGCTGGGC	(adapter) CCACACTCGCACCTCTCC
Nm_DS18	CCTACAACCCAATCCCCTCCGCCC	CGGACC	Nme2Cas9	ARHGEF9	Edraki et al. 2019	(adapter) CTGACTAGAAGGGCTGGGC	(adapter) CCACACTCGCACCTCTCC
Nm_DS22	TATGTTCCAGCTTCCTGGGTCTGC	AGGTCC	Nme2Cas9	LSP1	Edraki et al. 2019	(adapter) CAGCAGAGAGAGGCTCGG	(adapter) CAGGAAGCAACTTCTTAGCCAGG
Nm_DS23	GATTCCAGCCAGACACCCGCCCCC	CGGCCC	Nme2Cas9	LSP1	Edraki et al. 2019	(adapter) CTGGACCCTAGCCTAATGCC	(adapter) GGAGGTGGCAGCGGATG
Nm_DS28	GAGGCAAGAGGGCGGCTTTGGGCG	GGGTCC	Nme2Cas9	FANCF	Edraki et al. 2019	(adapter) GCTACCTGCGCCACATCC	(adapter) CTGCACCAGGTGGTAACGAG
Sp_DS2	GGCAGGCGGAGGTTGTACTG	GGG	SpyCas9	VEGFA	Edraki et al. 2019	(adapter) CCGTTGGTGCCAATTAGTGGA	(adapter) GCGCAAGAAATCCCGGTATAAGTC
Sp_DS6	GGGCAGGGGCTGGGGTGCAC	AGG	SpyCas9	VEGFA	Edraki et al. 2019	(adapter) GGACTCACCTTCGTGATGATTCTG	(adapter) GTTGTGTCCTGTTCGACTCAGA
Sp_DS12	AAAGCTGCATCCACCCCCCG	AGG	SpyCas9	LINC01588	Edraki et al. 2019	(adapter) TGCAGCTATCTCCGCGG	(adapter) GAAATGGCAGAGTGTGTGTTTCAC
Sp_DS17	GAACAAACTGACTGAAGGCG	AGG	SpyCas9	ARHGEF9	Edraki et al. 2019	(adapter) CTGACTAGAAGGGCTGGGC	(adapter) CCACACTCGCACCTCTCC
Sp_DS18	CAACCCAATCCCCTCCGCCC	CGG	SpyCas9	ARHGEF9	Edraki et al. 2019	(adapter) CTGACTAGAAGGGCTGGGC	(adapter) CCACACTCGCACCTCTCC
Sp_DS22	TTCCAGCTTCCTGGGTCTGC	AGG	SpyCas9	LSP1	Edraki et al. 2019	(adapter) CAGCAGAGAGAGGCTCGG	(adapter) CAGGAAGCAACTTCTTAGCCAGG
Sp_DS23	CCAGCCAGACACCCGCCCCC	CGG	SpyCas9	LSP1	Edraki et al. 2019	(adapter) CTGGACCCTAGCCTAATGCC	(adapter) GGAGGTGGCAGCGGATG
Sp_DS28	CAAGAGGGCGGCTTTGGGCG	GGG	SpyCas9	FANCF	Edraki et al. 2019	(adapter) GCTACCTGCGCCACATCC	(adapter) CTGCACCAGGTGGTAACGAG
pcsk9_g4	ATGCTGGTGTCTAGGAGATACACC	TCCACC	Nme2Cas9	PCSK9	Zhang et al. 2022	(adapter) CTCATTCCCTCCTCTCCCACA	(adapter) CGTCCTCCTCGGGCACATTC
mecp2_g1	GACTTCACGGTAACTGGGAGAGGG	AGCCCC	Nme2Cas9	MECP2	Zhang et al. 2022	(adapter) GTCTCGTGGTGCCGCTC	(adapter) CGCTCTAAAGTGGAGTTGATTGCG
mecp2_g2	TGACTTCACGGTAACTGGGAGAGG	GAGCCC	Nme2Cas9	MECP2	Zhang et al. 2022	(adapter) GTCTCGTGGTGCCGCTC	(adapter) CGCTCTAAAGTGGAGTTGATTGCG
mecp2_g3	GCAGAAACCACCTAAGAAGCCCAA	ATCTCC	Nme2Cas9	MECP2	Zhang et al. 2022	(adapter) GTCTCGTGGTGCCGCTC	(adapter) CGCTCTAAAGTGGAGTTGATTGCG
mecp2_g4	ACCTAAGAAGCCCAAATCTCCCAA	AGCTCC	Nme2Cas9	MECP2	Zhang et al. 2022	(adapter) GTCTCGTGGTGCCGCTC	(adapter) CGCTCTAAAGTGGAGTTGATTGCG
rett502_g3	TCTGCTCTCGCCGGGAGGGGCTCC	CTCTCC	Nme2Cas9	MECP2	n/a	(adapter) GTCTCGTGGTGCCGCTC	(adapter) CGCTCTAAAGTGGAGTTGATTGCG
rett502_g4	CTGCTCTCGCCGGGAGGGGCTCCC	TCTCCC	Nme2Cas9	MECP2	n/a	(adapter) GTCTCGTGGTGCCGCTC	(adapter) CGCTCTAAAGTGGAGTTGATTGCG
rett502_g6	GTGGTTTCTGCTCTCACCGGGAGG	GGCTCC	Nme2Cas9	MECP2(c.502 C>T)	Zhang et al. 2022	(adapter) GTCTCGTGGTGCCGCTC	(adapter) CGCTCTAAAGTGGAGTTGATTGCG
rett502_g8	TCTGCTCTCACCGGGAGGGGCTCC	CTCTCC	Nme2Cas9	MECP2(c.502 C>T)	n/a	(adapter) GTCTCGTGGTGCCGCTC	(adapter) CGCTCTAAAGTGGAGTTGATTGCG
rett502_10	GGTTTCTGCTCTCACCGGGAGGGG	CTCCCT	Nme2Cas9	MECP2(c.502 C>T)	n/a	(adapter) GTCTCGTGGTGCCGCTC	(adapter) CGCTCTAAAGTGGAGTTGATTGCG
rett916_g2	TCTTGCACTTCTTGATGGGGAGTA	CGGTCT	Nme2Cas9	MECP2(c.916 C>T)	n/a	(adapter) CCTCAGGCCATTCCCAAGAA	(adapter) CCTTTCCCGCTCTTCTCACC
rett916_g3	TTGCACTTCTTGATGGGGAGTACG	GTCTCC	Nme2Cas9	MECP2(c.916 C>T)	n/a	(adapter) CCTCAGGCCATTCCCAAGAA	(adapter) CCTTTCCCGCTCTTCTCACC
Rosa26	TGAGGACCGCCCTGGGCCTGGGAG	AATCCC	Nme2Cas9	mouse ROSA26	Zhang et al. 2022	(adapter) CCCGCCCATCTTCTAGAAAGAC	(adapter) TCTGGGAGTTCTCTGCTGCC
Linc_CA	CGCAAAGCTGCATCCACCCCCCGA	GGACCA	Nme2Cas9	LINC01588	n/a	(adapter) TGCAGCTATCTCCGCGG	(adapter) GAAATGGCAGAGTGTGTGTTTCAC
Linc_CG	TGCATCCACCCCCCGAGGACCAGC	CCCTCG	Nme2Cas9	LINC01588	n/a	(adapter) TGCAGCTATCTCCGCGG	(adapter) GAAATGGCAGAGTGTGTGTTTCAC
Linc_CT	GCTGCATCCACCCCCCGAGGACCA	GCCCCT	Nme2Cas9	LINC01588	n/a	(adapter) TGCAGCTATCTCCGCGG	(adapter) GAAATGGCAGAGTGTGTGTTTCAC
Lsp1_CA	ATGTTCCAGCTTCCTGGGTCTGCA	GGTCCA	Nme2Cas9	LSP1	n/a	(adapter) CAGCAGAGAGAGGCTCGG	(adapter) CAGGAAGCAACTTCTTAGCCAGG
Lsp1_CG	TCCAGCTTCCTGGGTCTGCAGGTC	CAGCCG	Nme2Cas9	LSP1	n/a	(adapter) CAGCAGAGAGAGGCTCGG	(adapter) CAGGAAGCAACTTCTTAGCCAGG
Lsp1_CT	CCCATGCCTATGTTCCAGCTTCCT	GGGTCT	Nme2Cas9	LSP1	n/a	(adapter) CAGCAGAGAGAGGCTCGG	(adapter) CAGGAAGCAACTTCTTAGCCAGG
Fancf_CA	AGGCAAGAGGGCGGCTTTGGGCGG	GGTCCA	Nme2Cas9	FANCF	n/a	(adapter) GCTACCTGCGCCACATCC	(adapter) CTGCACCAGGTGGTAACGAG
Fancf_CG	GGCTGCACAACCAGTGGAGGCAAG	AGGGCG	Nme2Cas9	FANCF	n/a	(adapter) GCTACCTGCGCCACATCC	(adapter) CTGCACCAGGTGGTAACGAG
Fancf_CT	TGCACAACCAGTGGAGGCAAGAGG	GCGGCT	Nme2Cas9	FANCF	n/a	(adapter) GCTACCTGCGCCACATCC	(adapter) CTGCACCAGGTGGTAACGAG
Rloop_1	GTGGTAGACAGCATGTGTCCTA	AAGGGT	SauCas9	EMX1	Richter et al. 2020	(adapter) TACCAACATACATGCCCCTTTGC	(adapter) CCTGCAGTCTCCTGCTTCTC
Rloop_2	ATTTACAGCCTGGCCTTTGGGG	TCGGGT	SauCas9	GAPDH	Richter et al. 2020	(adapter) GTGCGGTGGGAGATCTG	(adapter) ACATTTCCACCGCAAAATGGC
Rloop_3	GTGTCAGGTAATGTGCTAAACA	GAGAGT	SauCas9	SSH2	Richter et al. 2020	(adapter) GCTGTGGCATCCAGAGACATGG	(adapter) CCCTACAGTCTATTCTCTTTGCTCC
otSG1_ON	TGCAGATCCCACAGGCGCCCTGGC	CAGTCG	Nme2Cas9	PDCD1	Huang et al. 2022 (Site-1)	(adapter) CCTTCAACCTGACCTGGGAC	(adapter) GGTGGAAGGTCCCTCCAGA
otSG2_ON	AGTCTCCGCTTTAACCCCCACCTC	CAGCCG	Nme2Cas9	intergenic chr20	Huang et al. 2022 (Site-5)	(adapter) CTCCTTCTGGGGCCTTTTTCCC	(adapter) GGCGAGGCAGAGGGTCCAAA
Nm_DS2_OFF	AAACGGAAGCCGCACGTCTCACTA	GTACCC	Nme2Cas9	PGK1	Edraki et al. 2019 (DTS2-OT1)	(adapter) TCGCACATTCTTCACGTCCG	(adapter) AGCCGCTATTGGCCACAG
Rosa26_OFF	GAAGGACCACCCTAGGCCTGGGAG	ACTCCC	Nme2Cas9	P2rx5	Edraki et al. 2019 (ROSA26-OT1)	(adapter) TCTGCGGAGGGTGTACTTGG	(adapter) GCTATTTCTCAGCTGCTTCCC
otSG1_OFF	TGCATTTCCCACAGGCGCCCTGGC	GATGCC	Nme2Cas9	intergenic chr3	Huang et al.2023 (Site-1_OT-1)	(adapter) AAAACCCTGTGTGCTCCTGA	(adapter) TCACAAGCTCGGTGGTTCAA
otSG2_OFF	TTCTGCTTTAACCCCCACCTCCTA	TCATAC	Nme2Cas9	intergenic chrX	Huang et al.2023 (Site-5_S-OT2)	(adapter) TGTTTTGGGGAAGGAAGGCTT	(adapter) GAGGCCTGTTGCAGAGTAGA
DMD_g2	ATACTTACAGGCTCCAATAGTGGT	CAGTCC	Nme2Cas9	DMD	n/a	(adapter) ccaaatggattaagatgttc	(adapter) cagtcatcacttcatagttgcac
DMD_g4	CATGATACTTACAGGCTCCAATAG	TGGTCA	Nme2Cas9	DMD	n/a	(adapter) ccaaatggattaagatgttc	(adapter) cagtcatcacttcatagttgcac
DMD_g5	TACTTACAGGCTCCAATAGTGGTC	AGTCCA	Nme2Cas9	DMD	n/a	(adapter) ccaaatggattaagatgttc	(adapter) cagtcatcacttcatagttgcac
mCln3_g1	TGTCTCAGGCGGTGCTCCTAGCAG	ACATCC	Nme2Cas9	mouse Cln3	n/a	(adapter) AAGGTTGTCTCCGGGAAGGT	(adapter) CCATGCGAGACTCTCCAGAC
mCln3_g2	TCAGGCGGTGCTCCTAGCAGACAT	CCTTCC	Nme2Cas9	mouse Cln3	n/a	(adapter) AAGGTTGTCTCCGGGAAGGT	(adapter) CCATGCGAGACTCTCCAGAC
mCln3_g3	CAGGCGGTGCTCCTAGCAGACATC	CTTCCC	Nme2Cas9	mouse Cln3	n/a	(adapter) AAGGTTGTCTCCGGGAAGGT	(adapter) CCATGCGAGACTCTCCAGAC
mCln3_g4	CCCAGACCTGTAAGGCAGCAAGTG	AAGGCC	Nme2Cas9	mouse Cln3	n/a	(adapter) AAGGTTGTCTCCGGGAAGGT	(adapter) CCATGCGAGACTCTCCAGAC
mCln3_g5	GCCACCCCGACCCAGACCTGTAAG	GCAGCA	Nme2Cas9	mouse Cln3	n/a	(adapter) AAGGTTGTCTCCGGGAAGGT	(adapter) CCATGCGAGACTCTCCAGAC
mCln3_g6	CCTGCCACCCCGACCCAGACCTGT	AAGGCA	Nme2Cas9	mouse Cln3	n/a	(adapter) AAGGTTGTCTCCGGGAAGGT	(adapter) CCATGCGAGACTCTCCAGAC
mCln3_g7	CCAGACCTGTAAGGCAGCAAGTGA	AGGCCA	Nme2Cas9	mouse Cln3	n/a	(adapter) AAGGTTGTCTCCGGGAAGGT	(adapter) CCATGCGAGACTCTCCAGAC
mCln3_g8	GTCTCAGGCGGTGCTCCTAGCAGA	CATCCT	Nme2Cas9	mouse Cln3	n/a	(adapter) AAGGTTGTCTCCGGGAAGGT	(adapter) CCATGCGAGACTCTCCAGAC
mCln3_g9	TCCTGTCTCAGGCGGTGCTCCTAG	CAGACA	Nme2Cas9	mouse Cln3	n/a	(adapter) AAGGTTGTCTCCGGGAAGGT	(adapter) CCATGCGAGACTCTCCAGAC
mCln3_g10	GTTCTCCTGTCTCAGGCGGTGCTC	CTAGCA	Nme2Cas9	mouse Cln3	n/a	(adapter) AAGGTTGTCTCCGGGAAGGT	(adapter) CCATGCGAGACTCTCCAGAC
mCln3_g11	CTGTGTTCTCCTGTCTCAGGCGGT	GCTCCT	Nme2Cas9	mouse Cln3	n/a	(adapter) AAGGTTGTCTCCGGGAAGGT	(adapter) CCATGCGAGACTCTCCAGAC
mCln3_g12	ACTGTGTTCTCCTGTCTCAGGCGG	TGCTCC	Nme2Cas9	mouse Cln3	n/a	(adapter) AAGGTTGTCTCCGGGAAGGT	(adapter) CCATGCGAGACTCTCCAGAC
guide-target_lib	n/a	n/a	Nme2Cas9	guide-target_lib	n/a	(adapter) TTATATATCTTGTGGAAAGGACGAAACACCG	(adapter) ATGTCTGCTCGAAGCGGCCGTACCTCTAGA

## Sheet: Guide-Target Library
id	pam_id	target_24n	pam_6n	locus	ref_target	note		5p_arm	spacer_23n	sg_scaffold	barcode_13n	random_5n	target	pam	3p_arm	Length	oligopool
Nme2_A001	CC	GGAGTTTTCTCTTAGGCTTCTCTC	AGGTCC	LINC01588	edraki_TS73 (DS14)	nme2 nuclease activity		tatcttgtggaaaggacgaaacaccG	GAGTTTTCTCTTAGGCTTCTCTC	gttgtagctccctttctcatttcggaaacgaaatgagaaccgttgctacaataaggccgtctgaaaagatgtgccgcaacgctctgccccttaaagcttctgctttaaggggcatcgtttattttttg	CGGAGAAGAAGAA	GAGAA	GGAGTTTTCTCTTAGGCTTCTCTC	AGGTCC	tctagaggtacggccgcttcgagca	250	tatcttgtggaaaggacgaaacaccGGAGTTTTCTCTTAGGCTTCTCTCgttgtagctccctttctcatttcggaaacgaaatgagaaccgttgctacaataaggccgtctgaaaagatgtgccgcaacgctctgccccttaaagcttctgctttaaggggcatcgtttattttttgCGGAGAAGAAGAAGAGAAGGAGTTTTCTCTTAGGCTTCTCTCAGGTCCtctagaggtacggccgcttcgagca
Nme2_A002	CC	CCGCAAAGCTGCATCCACCCCCCG	AGGACC	LINC01588	edraki_TS71 (DS12)	nme2 nuclease activity		tatcttgtggaaaggacgaaacaccG	CGCAAAGCTGCATCCACCCCCCG	gttgtagctccctttctcatttcggaaacgaaatgagaaccgttgctacaataaggccgtctgaaaagatgtgccgcaacgctctgccccttaaagcttctgctttaaggggcatcgtttattttttg	GAAGACGGAAGAA	CAGAA	CCGCAAAGCTGCATCCACCCCCCG	AGGACC	tctagaggtacggccgcttcgagca	250	tatcttgtggaaaggacgaaacaccGCGCAAAGCTGCATCCACCCCCCGgttgtagctccctttctcatttcggaaacgaaatgagaaccgttgctacaataaggccgtctgaaaagatgtgccgcaacgctctgccccttaaagcttctgctttaaggggcatcgtttattttttgGAAGACGGAAGAACAGAACCGCAAAGCTGCATCCACCCCCCGAGGACCtctagaggtacggccgcttcgagca
Nme2_A003	CC	TATGTTCCAGCTTCCTGGGTCTGC	AGGTCC	LSP1	edraki_TS81 (DS22)	nme2 nuclease activity		tatcttgtggaaaggacgaaacaccG	ATGTTCCAGCTTCCTGGGTCTGC	gttgtagctccctttctcatttcggaaacgaaatgagaaccgttgctacaataaggccgtctgaaaagatgtgccgcaacgctctgccccttaaagcttctgctttaaggggcatcgtttattttttg	ACTCCGCGAAGAA	AGGAA	TATGTTCCAGCTTCCTGGGTCTGC	AGGTCC	tctagaggtacggccgcttcgagca	250	tatcttgtggaaaggacgaaacaccGATGTTCCAGCTTCCTGGGTCTGCgttgtagctccctttctcatttcggaaacgaaatgagaaccgttgctacaataaggccgtctgaaaagatgtgccgcaacgctctgccccttaaagcttctgctttaaggggcatcgtttattttttgACTCCGCGAAGAAAGGAATATGTTCCAGCTTCCTGGGTCTGCAGGTCCtctagaggtacggccgcttcgagca
Nme2_A004	CC	AGCAAGAGCACAAGAGGAAGAGAG	AGACCC	GAPDH	edraki_TS90	nme2 nuclease activity		tatcttgtggaaaggacgaaacaccG	GCAAGAGCACAAGAGGAAGAGAG	gttgtagctccctttctcatttcggaaacgaaatgagaaccgttgctacaataaggccgtctgaaaagatgtgccgcaacgctctgccccttaaagcttctgctttaaggggcatcgtttattttttg	TGCTTGGCAAGAA	CGGAA	AGCAAGAGCACAAGAGGAAGAGAG	AGACCC	tctagaggtacggccgcttcgagca	250	tatcttgtggaaaggacgaaacaccGGCAAGAGCACAAGAGGAAGAGAGgttgtagctccctttctcatttcggaaacgaaatgagaaccgttgctacaataaggccgtctgaaaagatgtgccgcaacgctctgccccttaaagcttctgctttaaggggcatcgtttattttttgTGCTTGGCAAGAACGGAAAGCAAGAGCACAAGAGGAAGAGAGAGACCCtctagaggtacggccgcttcgagca
Nme2_A005	CC	ACCCTCATCTCCAATATGGTATGG	CGGCCC	SEC61B	edraki_TS89	nme2 nuclease activity		tatcttgtggaaaggacgaaacaccG	CCCTCATCTCCAATATGGTATGG	gttgtagctccctttctcatttcggaaacgaaatgagaaccgttgctacaataaggccgtctgaaaagatgtgccgcaacgctctgccccttaaagcttctgctttaaggggcatcgtttattttttg	GCCAAGAAGAGAA	TGGAA	ACCCTCATCTCCAATATGGTATGG	CGGCCC	tctagaggtacggccgcttcgagca	250	tatcttgtggaaaggacgaaacaccGCCCTCATCTCCAATATGGTATGGgttgtagctccctttctcatttcggaaacgaaatgagaaccgttgctacaataaggccgtctgaaaagatgtgccgcaacgctctgccccttaaagcttctgctttaaggggcatcgtttattttttgGCCAAGAAGAGAATGGAAACCCTCATCTCCAATATGGTATGGCGGCCCtctagaggtacggccgcttcgagca
Nme2_A006	CC	CTTCCCCTTCATTGCGGCGGGCTG	CGGGCC	VEGFA	edraki_TS75 (DS16)	nme2 nuclease activity		tatcttgtggaaaggacgaaacaccG	TTCCCCTTCATTGCGGCGGGCTG	gttgtagctccctttctcatttcggaaacgaaatgagaaccgttgctacaataaggccgtctgaaaagatgtgccgcaacgctctgccccttaaagcttctgctttaaggggcatcgtttattttttg	ATGGCAGAGAGAA	ACGAA	CTTCCCCTTCATTGCGGCGGGCTG	CGGGCC	tctagaggtacggccgcttcgagca	250	tatcttgtggaaaggacgaaacaccGTTCCCCTTCATTGCGGCGGGCTGgttgtagctccctttctcatttcggaaacgaaatgagaaccgttgctacaataaggccgtctgaaaagatgtgccgcaacgctctgccccttaaagcttctgctttaaggggcatcgtttattttttgATGGCAGAGAGAAACGAACTTCCCCTTCATTGCGGCGGGCTGCGGGCCtctagaggtacggccgcttcgagca
Nme2_A007	CC	GAGGCAAGAGGGCGGCTTTGGGCG	GGGTCC	FancF	edraki_TS88 (DS28)	nme2 nuclease activity		tatcttgtggaaaggacgaaacaccG	AGGCAAGAGGGCGGCTTTGGGCG	gttgtagctccctttctcatttcggaaacgaaatgagaaccgttgctacaataaggccgtctgaaaagatgtgccgcaacgctctgccccttaaagcttctgctttaaggggcatcgtttattttttg	TGACGCCAGAGAA	GCGAA	GAGGCAAGAGGGCGGCTTTGGGCG	GGGTCC	tctagaggtacggccgcttcgagca	250	tatcttgtggaaaggacgaaacaccGAGGCAAGAGGGCGGCTTTGGGCGgttgtagctccctttctcatttcggaaacgaaatgagaaccgttgctacaataaggccgtctgaaaagatgtgccgcaacgctctgccccttaaagcttctgctttaaggggcatcgtttattttttgTGACGCCAGAGAAGCGAAGAGGCAAGAGGGCGGCTTTGGGCGGGGTCCtctagaggtacggccgcttcgagca
Nme2_A008	CC	GACCAGCCCCTCGAAGGCAAGGCC	AGGACC	LINC01588	edraki_TS72 (DS13)	nme2 nuclease activity		tatcttgtggaaaggacgaaacaccG	ACCAGCCCCTCGAAGGCAAGGCC	gttgtagctccctttctcatttcggaaacgaaatgagaaccgttgctacaataaggccgtctgaaaagatgtgccgcaacgctctgccccttaaagcttctgctttaaggggcatcgtttattttttg	CACTCTTGGAGAA	CCGAA	GACCAGCCCCTCGAAGGCAAGGCC	AGGACC	tctagaggtacggccgcttcgagca	250	tatcttgtggaaaggacgaaacaccGACCAGCCCCTCGAAGGCAAGGCCgttgtagctccctttctcatttcggaaacgaaatgagaaccgttgctacaataaggccgtctgaaaagatgtgccgcaacgctctgccccttaaagcttctgctttaaggggcatcgtttattttttgCACTCTTGGAGAACCGAAGACCAGCCCCTCGAAGGCAAGGCCAGGACCtctagaggtacggccgcttcgagca
Nme2_A009	CC	GGAGTCGCCAGAGGCCGGTGGTGG	ATTTCC	LINC01588	edraki_TS16	nme2 nuclease activity		tatcttgtggaaaggacgaaacaccG	GAGTCGCCAGAGGCCGGTGGTGG	gttgtagctccctttctcatttcggaaacgaaatgagaaccgttgctacaataaggccgtctgaaaagatgtgccgcaacgctctgccccttaaagcttctgctttaaggggcatcgtttattttttg	CCTGTCTACAGAA	TCGAA	GGAGTCGCCAGAGGCCGGTGGTGG	ATTTCC	tctagaggtacggccgcttcgagca	250	tatcttgtggaaaggacgaaacaccGGAGTCGCCAGAGGCCGGTGGTGGgttgtagctccctttctcatttcggaaacgaaatgagaaccgttgctacaataaggccgtctgaaaagatgtgccgcaacgctctgccccttaaagcttctgctttaaggggcatcgtttattttttgCCTGTCTACAGAATCGAAGGAGTCGCCAGAGGCCGGTGGTGGATTTCCtctagaggtacggccgcttcgagca
Nme2_A010	CC	GTGTGTCCCTCTCCCCACCCGTCC	CTGTCC	VEGFA	edraki_TS47	nme2 nuclease activity		tatcttgtggaaaggacgaaacaccG	TGTGTCCCTCTCCCCACCCGTCC	gttgtagctccctttctcatttcggaaacgaaatgagaaccgttgctacaataaggccgtctgaaaagatgtgccgcaacgctctgccccttaaagcttctgctttaaggggcatcgtttattttttg	ATCCGTACCAGAA	GTGAA	GTGTGTCCCTCTCCCCACCCGTCC	CTGTCC	tctagaggtacggccgcttcgagca	250	tatcttgtggaaaggacgaaacaccGTGTGTCCCTCTCCCCACCCGTCCgttgtagctccctttctcatttcggaaacgaaatgagaaccgttgctacaataaggccgtctgaaaagatgtgccgcaacgctctgccccttaaagcttctgctttaaggggcatcgtttattttttgATCCGTACCAGAAGTGAAGTGTGTCCCTCTCCCCACCCGTCCCTGTCCtctagaggtacggccgcttcgagca
Nme2_A011	CC	GCGCCTCCCTGCAGGGCTGCTCCC	CAGCCC	LINC01588	edraki_TS6	nme2 nuclease activity		tatcttgtggaaaggacgaaacaccG	CGCCTCCCTGCAGGGCTGCTCCC	gttgtagctccctttctcatttcggaaacgaaatgagaaccgttgctacaataaggccgtctgaaaagatgtgccgcaacgctctgccccttaaagcttctgctttaaggggcatcgtttattttttg	GGTACTGTCAGAA	CTGAA	GCGCCTCCCTGCAGGGCTGCTCCC	CAGCCC	tctagaggtacggccgcttcgagca	250	tatcttgtggaaaggacgaaacaccGCGCCTCCCTGCAGGGCTGCTCCCgttgtagctccctttctcatttcggaaacgaaatgagaaccgttgctacaataaggccgtctgaaaagatgtgccgcaacgctctgccccttaaagcttctgctttaaggggcatcgtttattttttgGGTACTGTCAGAACTGAAGCGCCTCCCTGCAGGGCTGCTCCCCAGCCCtctagaggtacggccgcttcgagca
Nme2_A012	CC	GCATGGGCAGGGGCTGGGGTGCAC	AGGCCC	VEGFA	edraki_TS63 (DS6)	nme2 nuclease activity		tatcttgtggaaaggacgaaacaccG	CATGGGCAGGGGCTGGGGTGCAC	gttgtagctccctttctcatttcggaaacgaaatgagaaccgttgctacaataaggccgtctgaaaagatgtgccgcaacgctctgccccttaaagcttctgctttaaggggcatcgtttattttttg	CTGTAGCTCAGAA	GACAA	GCATGGGCAGGGGCTGGGGTGCAC	AGGCCC	tctagaggtacggccgcttcgagca	250	tatcttgtggaaaggacgaaacaccGCATGGGCAGGGGCTGGGGTGCACgttgtagctccctttctcatttcggaaacgaaatgagaaccgttgctacaataaggccgtctgaaaagatgtgccgcaacgctctgccccttaaagcttctgctttaaggggcatcgtttattttttgCTGTAGCTCAGAAGACAAGCATGGGCAGGGGCTGGGGTGCACAGGCCCtctagaggtacggccgcttcgagca
Nme2_A013	CC	ACTCACTCACCCACACAGACACAC	ACGTCC	VEGFA	edraki_TS25	nme2 nuclease activity		tatcttgtggaaaggacgaaacaccG	CTCACTCACCCACACAGACACAC	gttgtagctccctttctcatttcggaaacgaaatgagaaccgttgctacaataaggccgtctgaaaagatgtgccgcaacgctctgccccttaaagcttctgctttaaggggcatcgtttattttttg	GAGCTACCTAGAA	CACAA	ACTCACTCACCCACACAGACACAC	ACGTCC	tctagaggtacggccgcttcgagca	250	tatcttgtggaaaggacgaaacaccGCTCACTCACCCACACAGACACACgttgtagctccctttctcatttcggaaacgaaatgagaaccgttgctacaataaggccgtctgaaaagatgtgccgcaacgctctgccccttaaagcttctgctttaaggggcatcgtttattttttgGAGCTACCTAGAACACAAACTCACTCACCCACACAGACACACACGTCCtctagaggtacggccgcttcgagca
Nme2_A014	CC	CAATATCAGGAGACTAGGAAGGAG	GAGGCC	AAVS1	edraki_TS5	nme2 nuclease activity		tatcttgtggaaaggacgaaacaccG	AATATCAGGAGACTAGGAAGGAG	gttgtagctccctttctcatttcggaaacgaaatgagaaccgttgctacaataaggccgtctgaaaagatgtgccgcaacgctctgccccttaaagcttctgctttaaggggcatcgtttattttttg	GCTTGAGAAGGAA	AGCAA	CAATATCAGGAGACTAGGAAGGAG	GAGGCC	tctagaggtacggccgcttcgagca	250	tatcttgtggaaaggacgaaacaccGAATATCAGGAGACTAGGAAGGAGgttgtagctccctttctcatttcggaaacgaaatgagaaccgttgctacaataaggccgtctgaaaagatgtgccgcaacgctctgccccttaaagcttctgctttaaggggcatcgtttattttttgGCTTGAGAAGGAAAGCAACAATATCAGGAGACTAGGAAGGAGGAGGCCtctagaggtacggccgcttcgagca
Nme2_A015	CC	GAATGGCAGGCGGAGGTTGTACTG	GGGGCC	VEGFA	edraki_TS59 (DS2)	nme2 nuclease activity		tatcttgtggaaaggacgaaacaccG	AATGGCAGGCGGAGGTTGTACTG	gttgtagctccctttctcatttcggaaacgaaatgagaaccgttgctacaataaggccgtctgaaaagatgtgccgcaacgctctgccccttaaagcttctgctttaaggggcatcgtttattttttg	AGCGATCAAGGAA	GGCAA	GAATGGCAGGCGGAGGTTGTACTG	GGGGCC	tctagaggtacggccgcttcgagca	250	tatcttgtggaaaggacgaaacaccGAATGGCAGGCGGAGGTTGTACTGgttgtagctccctttctcatttcggaaacgaaatgagaaccgttgctacaataaggccgtctgaaaagatgtgccgcaacgctctgccccttaaagcttctgctttaaggggcatcgtttattttttgAGCGATCAAGGAAGGCAAGAATGGCAGGCGGAGGTTGTACTGGGGGCCtctagaggtacggccgcttcgagca
Nme2_A016	CC	AAGGAAGGGAACATATTACTATTG	CTTTCC	CYBB	edraki_TS20	nme2 nuclease activity		tatcttgtggaaaggacgaaacaccG	AGGAAGGGAACATATTACTATTG	gttgtagctccctttctcatttcggaaacgaaatgagaaccgttgctacaataaggccgtctgaaaagatgtgccgcaacgctctgccccttaaagcttctgctttaaggggcatcgtttattttttg	TTGCTCTGAGGAA	CGCAA	AAGGAAGGGAACATATTACTATTG	CTTTCC	tctagaggtacggccgcttcgagca	250	tatcttgtggaaaggacgaaacaccGAGGAAGGGAACATATTACTATTGgttgtagctccctttctcatttcggaaacgaaatgagaaccgttgctacaataaggccgtctgaaaagatgtgccgcaacgctctgccccttaaagcttctgctttaaggggcatcgtttattttttgTTGCTCTGAGGAACGCAAAAGGAAGGGAACATATTACTATTGCTTTCCtctagaggtacggccgcttcgagca
Nme2_A017	CC	TGCCCAAATGAAAGGAGTGAGAGG	TGACCC	AAVS1	edraki_TS12	nme2 nuclease activity		tatcttgtggaaaggacgaaacaccG	GCCCAAATGAAAGGAGTGAGAGG	gttgtagctccctttctcatttcggaaacgaaatgagaaccgttgctacaataaggccgtctgaaaagatgtgccgcaacgctctgccccttaaagcttctgctttaaggggcatcgtttattttttg	CTAGCGACAGGAA	TGCAA	TGCCCAAATGAAAGGAGTGAGAGG	TGACCC	tctagaggtacggccgcttcgagca	250	tatcttgtggaaaggacgaaacaccGGCCCAAATGAAAGGAGTGAGAGGgttgtagctccctttctcatttcggaaacgaaatgagaaccgttgctacaataaggccgtctgaaaagatgtgccgcaacgctctgccccttaaagcttctgctttaaggggcatcgtttattttttgCTAGCGACAGGAATGCAATGCCCAAATGAAAGGAGTGAGAGGTGACCCtctagaggtacggccgcttcgagca
Nme2_A018	CC	GATTCCAGCCAGACACCCGCCCCC	CGGCCC	LSP1	edraki_TS82 (DS23)	nme2 nuclease activity		tatcttgtggaaaggacgaaacaccG	ATTCCAGCCAGACACCCGCCCCC	gttgtagctccctttctcatttcggaaacgaaatgagaaccgttgctacaataaggccgtctgaaaagatgtgccgcaacgctctgccccttaaagcttctgctttaaggggcatcgtttattttttg	AAGAGGTACGGAA	ACCAA	GATTCCAGCCAGACACCCGCCCCC	CGGCCC	tctagaggtacggccgcttcgagca	250	tatcttgtggaaaggacgaaacaccGATTCCAGCCAGACACCCGCCCCCgttgtagctccctttctcatttcggaaacgaaatgagaaccgttgctacaataaggccgtctgaaaagatgtgccgcaacgctctgccccttaaagcttctgctttaaggggcatcgtttattttttgAAGAGGTACGGAAACCAAGATTCCAGCCAGACACCCGCCCCCCGGCCCtctagaggtacggccgcttcgagca
Nme2_A019	CC	TATCTGTCCCCTCCACCCCACAGT	GGGGCC	AAVS1	edraki_TS11	nme2 nuclease activity		tatcttgtggaaaggacgaaacaccG	ATCTGTCCCCTCCACCCCACAGT	gttgtagctccctttctcatttcggaaacgaaatgagaaccgttgctacaataaggccgtctgaaaagatgtgccgcaacgctctgccccttaaagcttctgctttaaggggcatcgtttattttttg	TCCTCCATCGGAA	GCCAA	TATCTGTCCCCTCCACCCCACAGT	GGGGCC	tctagaggtacggccgcttcgagca	250	tatcttgtggaaaggacgaaacaccGATCTGTCCCCTCCACCCCACAGTgttgtagctccctttctcatttcggaaacgaaatgagaaccgttgctacaataaggccgtctgaaaagatgtgccgcaacgctctgccccttaaagcttctgctttaaggggcatcgtttattttttgTCCTCCATCGGAAGCCAATATCTGTCCCCTCCACCCCACAGTGGGGCCtctagaggtacggccgcttcgagca
Nme2_A020	CC	AAAAATTGTGATTTCCAGATCCAC	AAGCCC	FANCJ	edraki_TS64	nme2 nuclease activity		tatcttgtggaaaggacgaaacaccG	AAAATTGTGATTTCCAGATCCAC	gttgtagctccctttctcatttcggaaacgaaatgagaaccgttgctacaataaggccgtctgaaaagatgtgccgcaacgctctgccccttaaagcttctgctttaaggggcatcgtttattttttg	CCAATTGGTGGAA	TCCAA	AAAAATTGTGATTTCCAGATCCAC	AAGCCC	tctagaggtacggccgcttcgagca	250	tatcttgtggaaaggacgaaacaccGAAAATTGTGATTTCCAGATCCACgttgtagctccctttctcatttcggaaacgaaatgagaaccgttgctacaataaggccgtctgaaaagatgtgccgcaacgctctgccccttaaagcttctgctttaaggggcatcgtttattttttgCCAATTGGTGGAATCCAAAAAAATTGTGATTTCCAGATCCACAAGCCCtctagaggtacggccgcttcgagca
Nme2_A021	CC	GTGGAGTGGCCTGCTATCAGCTAC	CTATCC	CYBB	edraki_TS19	nme2 nuclease activity		tatcttgtggaaaggacgaaacaccG	TGGAGTGGCCTGCTATCAGCTAC	gttgtagctccctttctcatttcggaaacgaaatgagaaccgttgctacaataaggccgtctgaaaagatgtgccgcaacgctctgccccttaaagcttctgctttaaggggcatcgtttattttttg	GCGGTTATACGAA	GTCAA	GTGGAGTGGCCTGCTATCAGCTAC	CTATCC	tctagaggtacggccgcttcgagca	250	tatcttgtggaaaggacgaaacaccGTGGAGTGGCCTGCTATCAGCTACgttgtagctccctttctcatttcggaaacgaaatgagaaccgttgctacaataaggccgtctgaaaagatgtgccgcaacgctctgccccttaaagcttctgctttaaggggcatcgtttattttttgGCGGTTATACGAAGTCAAGTGGAGTGGCCTGCTATCAGCTACCTATCCtctagaggtacggccgcttcgagca
Nme2_A022	CC	AATCCTGGAGTGACCCCTGGCCTT	CTCCCC	VEGFA	edraki_TS46	nme2 nuclease activity		tatcttgtggaaaggacgaaacaccG	ATCCTGGAGTGACCCCTGGCCTT	gttgtagctccctttctcatttcggaaacgaaatgagaaccgttgctacaataaggccgtctgaaaagatgtgccgcaacgctctgccccttaaagcttctgctttaaggggcatcgtttattttttg	AGTTACAGGCGAA	CTCAA	AATCCTGGAGTGACCCCTGGCCTT	CTCCCC	tctagaggtacggccgcttcgagca	250	tatcttgtggaaaggacgaaacaccGATCCTGGAGTGACCCCTGGCCTTgttgtagctccctttctcatttcggaaacgaaatgagaaccgttgctacaataaggccgtctgaaaagatgtgccgcaacgctctgccccttaaagcttctgctttaaggggcatcgtttattttttgAGTTACAGGCGAACTCAAAATCCTGGAGTGACCCCTGGCCTTCTCCCCtctagaggtacggccgcttcgagca
Nme2_A023	CC	ATACCCTCCAATAATTTGGCTGGC	AATTCC	AGA	edraki_TS50	nme2 nuclease activity		tatcttgtggaaaggacgaaacaccG	TACCCTCCAATAATTTGGCTGGC	gttgtagctccctttctcatttcggaaacgaaatgagaaccgttgctacaataaggccgtctgaaaagatgtgccgcaacgctctgccccttaaagcttctgctttaaggggcatcgtttattttttg	TAGAATGCGCGAA	GGTAA	ATACCCTCCAATAATTTGGCTGGC	AATTCC	tctagaggtacggccgcttcgagca	250	tatcttgtggaaaggacgaaacaccGTACCCTCCAATAATTTGGCTGGCgttgtagctccctttctcatttcggaaacgaaatgagaaccgttgctacaataaggccgtctgaaaagatgtgccgcaacgctctgccccttaaagcttctgctttaaggggcatcgtttattttttgTAGAATGCGCGAAGGTAAATACCCTCCAATAATTTGGCTGGCAATTCCtctagaggtacggccgcttcgagca
Nme2_A024	CC	CCTACAACCCAATCCCCTCCGCCC	CGGACC	ARHGEF9	edraki_TS77 (DS18)	nme2 nuclease activity		tatcttgtggaaaggacgaaacaccG	CTACAACCCAATCCCCTCCGCCC	gttgtagctccctttctcatttcggaaacgaaatgagaaccgttgctacaataaggccgtctgaaaagatgtgccgcaacgctctgccccttaaagcttctgctttaaggggcatcgtttattttttg	CATGGACTGCGAA	CGTAA	CCTACAACCCAATCCCCTCCGCCC	CGGACC	tctagaggtacggccgcttcgagca	250	tatcttgtggaaaggacgaaacaccGCTACAACCCAATCCCCTCCGCCCgttgtagctccctttctcatttcggaaacgaaatgagaaccgttgctacaataaggccgtctgaaaagatgtgccgcaacgctctgccccttaaagcttctgctttaaggggcatcgtttattttttgCATGGACTGCGAACGTAACCTACAACCCAATCCCCTCCGCCCCGGACCtctagaggtacggccgcttcgagca
Nme2_A025	CC	GCAGGGGCCAGGTGTCCTTCTCTG	GGGGCC	VEGFA	edraki_TS58 (DS1)	nme2 nuclease activity		tatcttgtggaaaggacgaaacaccG	CAGGGGCCAGGTGTCCTTCTCTG	gttgtagctccctttctcatttcggaaacgaaatgagaaccgttgctacaataaggccgtctgaaaagatgtgccgcaacgctctgccccttaaagcttctgctttaaggggcatcgtttattttttg	GTACTGGACCGAA	GCTAA	GCAGGGGCCAGGTGTCCTTCTCTG	GGGGCC	tctagaggtacggccgcttcgagca	250	tatcttgtggaaaggacgaaacaccGCAGGGGCCAGGTGTCCTTCTCTGgttgtagctccctttctcatttcggaaacgaaatgagaaccgttgctacaataaggccgtctgaaaagatgtgccgcaacgctctgccccttaaagcttctgctttaaggggcatcgtttattttttgGTACTGGACCGAAGCTAAGCAGGGGCCAGGTGTCCTTCTCTGGGGGCCtctagaggtacggccgcttcgagca
Nme2_A026	CC	GGGGGCGCATGGCTCCGCCCCGCC	GGGACC	VEGFA	edraki_TS74 (DS15)	nme2 nuclease activity		tatcttgtggaaaggacgaaacaccG	GGGGCGCATGGCTCCGCCCCGCC	gttgtagctccctttctcatttcggaaacgaaatgagaaccgttgctacaataaggccgtctgaaaagatgtgccgcaacgctctgccccttaaagcttctgctttaaggggcatcgtttattttttg	TGAGCATGCCGAA	CCTAA	GGGGGCGCATGGCTCCGCCCCGCC	GGGACC	tctagaggtacggccgcttcgagca	250	tatcttgtggaaaggacgaaacaccGGGGGCGCATGGCTCCGCCCCGCCgttgtagctccctttctcatttcggaaacgaaatgagaaccgttgctacaataaggccgtctgaaaagatgtgccgcaacgctctgccccttaaagcttctgctttaaggggcatcgtttattttttgTGAGCATGCCGAACCTAAGGGGGCGCATGGCTCCGCCCCGCCGGGACCtctagaggtacggccgcttcgagca
Nme2_A027	CC	CATGGAACAAACTGACTGAAGGCG	AGGTCC	ARHGEF9	edraki_TS76 (DS17)	nme2 nuclease activity		tatcttgtggaaaggacgaaacaccG	ATGGAACAAACTGACTGAAGGCG	gttgtagctccctttctcatttcggaaacgaaatgagaaccgttgctacaataaggccgtctgaaaagatgtgccgcaacgctctgccccttaaagcttctgctttaaggggcatcgtttattttttg	TTCAGGCGTCGAA	GAAGA	CATGGAACAAACTGACTGAAGGCG	AGGTCC	tctagaggtacggccgcttcgagca	250	tatcttgtggaaaggacgaaacaccGATGGAACAAACTGACTGAAGGCGgttgtagctccctttctcatttcggaaacgaaatgagaaccgttgctacaataaggccgtctgaaaagatgtgccgcaacgctctgccccttaaagcttctgctttaaggggcatcgtttattttttgTTCAGGCGTCGAAGAAGACATGGAACAAACTGACTGAAGGCGAGGTCCtctagaggtacggccgcttcgagca
Nme2_A028	CC	AATAATTTGGCTGGCAATTCCGAG	CAAGCC	AGA	edraki_TS51	nme2 nuclease activity		tatcttgtggaaaggacgaaacaccG	ATAATTTGGCTGGCAATTCCGAG	gttgtagctccctttctcatttcggaaacgaaatgagaaccgttgctacaataaggccgtctgaaaagatgtgccgcaacgctctgccccttaaagcttctgctttaaggggcatcgtttattttttg	CCACAATCGTGAA	CAAGA	AATAATTTGGCTGGCAATTCCGAG	CAAGCC	tctagaggtacggccgcttcgagca	250	tatcttgtggaaaggacgaaacaccGATAATTTGGCTGGCAATTCCGAGgttgtagctccctttctcatttcggaaacgaaatgagaaccgttgctacaataaggccgtctgaaaagatgtgccgcaacgctctgccccttaaagcttctgctttaaggggcatcgtttattttttgCCACAATCGTGAACAAGAAATAATTTGGCTGGCAATTCCGAGCAAGCCtctagaggtacggccgcttcgagca
Nme2_A029	CC	TCTCAGTTTTCCTGGATTATGCCT	GGCACC	CFTR	edraki_TS27	nme2 nuclease activity		tatcttgtggaaaggacgaaacaccG	CTCAGTTTTCCTGGATTATGCCT	gttgtagctccctttctcatttcggaaacgaaatgagaaccgttgctacaataaggccgtctgaaaagatgtgccgcaacgctctgccccttaaagcttctgctttaaggggcatcgtttattttttg	AACCTCGTGTGAA	AGAGA	TCTCAGTTTTCCTGGATTATGCCT	GGCACC	tctagaggtacggccgcttcgagca	250	tatcttgtggaaaggacgaaacaccGCTCAGTTTTCCTGGATTATGCCTgttgtagctccctttctcatttcggaaacgaaatgagaaccgttgctacaataaggccgtctgaaaagatgtgccgcaacgctctgccccttaaagcttctgctttaaggggcatcgtttattttttgAACCTCGTGTGAAAGAGATCTCAGTTTTCCTGGATTATGCCTGGCACCtctagaggtacggccgcttcgagca
Nme2_A030	CC	CAATGGCCGGGACTCCTGGGAGCA	CTCTCC	RBM20	huang_Nme2-RBM2	eNme2-C abe activity		tatcttgtggaaaggacgaaacaccG	AATGGCCGGGACTCCTGGGAGCA	gttgtagctccctttctcatttcggaaacgaaatgagaaccgttgctacaataaggccgtctgaaaagatgtgccgcaacgctctgccccttaaagcttctgctttaaggggcatcgtttattttttg	GCAAGTCCAACAA	GGAGA	CAATGGCCGGGACTCCTGGGAGCA	CTCTCC	tctagaggtacggccgcttcgagca	250	tatcttgtggaaaggacgaaacaccGAATGGCCGGGACTCCTGGGAGCAgttgtagctccctttctcatttcggaaacgaaatgagaaccgttgctacaataaggccgtctgaaaagatgtgccgcaacgctctgccccttaaagcttctgctttaaggggcatcgtttattttttgGCAAGTCCAACAAGGAGACAATGGCCGGGACTCCTGGGAGCACTCTCCtctagaggtacggccgcttcgagca
Nme2_A031	CC	AATGGCCGGGACTCCTGGGAGCAC	TCTCCC	RBM20	huang_Nme2-RBM3	eNme2-C abe activity		tatcttgtggaaaggacgaaacaccG	ATGGCCGGGACTCCTGGGAGCAC	gttgtagctccctttctcatttcggaaacgaaatgagaaccgttgctacaataaggccgtctgaaaagatgtgccgcaacgctctgccccttaaagcttctgctttaaggggcatcgtttattttttg	CTTCGCGTAACAA	CGAGA	AATGGCCGGGACTCCTGGGAGCAC	TCTCCC	tctagaggtacggccgcttcgagca	250	tatcttgtggaaaggacgaaacaccGATGGCCGGGACTCCTGGGAGCACgttgtagctccctttctcatttcggaaacgaaatgagaaccgttgctacaataaggccgtctgaaaagatgtgccgcaacgctctgccccttaaagcttctgctttaaggggcatcgtttattttttgCTTCGCGTAACAACGAGAAATGGCCGGGACTCCTGGGAGCACTCTCCCtctagaggtacggccgcttcgagca
Nme2_A032	CC	TGTCCCAGGCTGTGCTCCTGGCGG	ACATCC	CLN3	nb_CLN3-1	theraputic_cln3 batten ex5 disruption abe		tatcttgtggaaaggacgaaacaccG	GTCCCAGGCTGTGCTCCTGGCGG	gttgtagctccctttctcatttcggaaacgaaatgagaaccgttgctacaataaggccgtctgaaaagatgtgccgcaacgctctgccccttaaagcttctgctttaaggggcatcgtttattttttg	TAGGTGAGGACAA	TGAGA	TGTCCCAGGCTGTGCTCCTGGCGG	ACATCC	tctagaggtacggccgcttcgagca	250	tatcttgtggaaaggacgaaacaccGGTCCCAGGCTGTGCTCCTGGCGGgttgtagctccctttctcatttcggaaacgaaatgagaaccgttgctacaataaggccgtctgaaaagatgtgccgcaacgctctgccccttaaagcttctgctttaaggggcatcgtttattttttgTAGGTGAGGACAATGAGATGTCCCAGGCTGTGCTCCTGGCGGACATCCtctagaggtacggccgcttcgagca
Nme2_A033	CC	CCCAGACCTGTAGGGCAGCAGGTG	AAGGCC	CLN3	nb_CLN3-2	theraputic_cln3 batten ex5 disruption abe		tatcttgtggaaaggacgaaacaccG	CCAGACCTGTAGGGCAGCAGGTG	gttgtagctccctttctcatttcggaaacgaaatgagaaccgttgctacaataaggccgtctgaaaagatgtgccgcaacgctctgccccttaaagcttctgctttaaggggcatcgtttattttttg	ACCTAAGGCACAA	ACAGA	CCCAGACCTGTAGGGCAGCAGGTG	AAGGCC	tctagaggtacggccgcttcgagca	250	tatcttgtggaaaggacgaaacaccGCCAGACCTGTAGGGCAGCAGGTGgttgtagctccctttctcatttcggaaacgaaatgagaaccgttgctacaataaggccgtctgaaaagatgtgccgcaacgctctgccccttaaagcttctgctttaaggggcatcgtttattttttgACCTAAGGCACAAACAGACCCAGACCTGTAGGGCAGCAGGTGAAGGCCtctagaggtacggccgcttcgagca
Nme2_A034	CC	CCCAGGCTGTGCTCCTGGCGGACA	TCCTCC	CLN3	nb_CLN3-6	theraputic_cln3 batten ex5 disruption abe		tatcttgtggaaaggacgaaacaccG	CCAGGCTGTGCTCCTGGCGGACA	gttgtagctccctttctcatttcggaaacgaaatgagaaccgttgctacaataaggccgtctgaaaagatgtgccgcaacgctctgccccttaaagcttctgctttaaggggcatcgtttattttttg	CCGCCTAATACAA	GCAGA	CCCAGGCTGTGCTCCTGGCGGACA	TCCTCC	tctagaggtacggccgcttcgagca	250	tatcttgtggaaaggacgaaacaccGCCAGGCTGTGCTCCTGGCGGACAgttgtagctccctttctcatttcggaaacgaaatgagaaccgttgctacaataaggccgtctgaaaagatgtgccgcaacgctctgccccttaaagcttctgctttaaggggcatcgtttattttttgCCGCCTAATACAAGCAGACCCAGGCTGTGCTCCTGGCGGACATCCTCCtctagaggtacggccgcttcgagca
Nme2_A035	CC	AGGCAGAGGAGGAGCAGACGATGA	GAAGCC	TTR	nb_TTR-1	theraputic_TTR ex1 disruption nuc		tatcttgtggaaaggacgaaacaccG	GGCAGAGGAGGAGCAGACGATGA	gttgtagctccctttctcatttcggaaacgaaatgagaaccgttgctacaataaggccgtctgaaaagatgtgccgcaacgctctgccccttaaagcttctgctttaaggggcatcgtttattttttg	GGCGGATATACAA	CCAGA	AGGCAGAGGAGGAGCAGACGATGA	GAAGCC	tctagaggtacggccgcttcgagca	250	tatcttgtggaaaggacgaaacaccGGGCAGAGGAGGAGCAGACGATGAgttgtagctccctttctcatttcggaaacgaaatgagaaccgttgctacaataaggccgtctgaaaagatgtgccgcaacgctctgccccttaaagcttctgctttaaggggcatcgtttattttttgGGCGGATATACAACCAGAAGGCAGAGGAGGAGCAGACGATGAGAAGCCtctagaggtacggccgcttcgagca
Nme2_A036	CC	AGGGCCAGCCTCAGACACAAATAC	CAGTCC	TTR	nb_TTR-2	theraputic_TTR ex1 disruption nuc		tatcttgtggaaaggacgaaacaccG	GGGCCAGCCTCAGACACAAATAC	gttgtagctccctttctcatttcggaaacgaaatgagaaccgttgctacaataaggccgtctgaaaagatgtgccgcaacgctctgccccttaaagcttctgctttaaggggcatcgtttattttttg	GGTAAGTGAGCAA	TCAGA	AGGGCCAGCCTCAGACACAAATAC	CAGTCC	tctagaggtacggccgcttcgagca	250	tatcttgtggaaaggacgaaacaccGGGGCCAGCCTCAGACACAAATACgttgtagctccctttctcatttcggaaacgaaatgagaaccgttgctacaataaggccgtctgaaaagatgtgccgcaacgctctgccccttaaagcttctgctttaaggggcatcgtttattttttgGGTAAGTGAGCAATCAGAAGGGCCAGCCTCAGACACAAATACCAGTCCtctagaggtacggccgcttcgagca
Nme2_A037	CC	GTCACAGAAACACTCACCGTAGGG	CCAGCC	TTR	nb_TTR-3	theraputic_TTR ex1 disruption nuc abe		tatcttgtggaaaggacgaaacaccG	TCACAGAAACACTCACCGTAGGG	gttgtagctccctttctcatttcggaaacgaaatgagaaccgttgctacaataaggccgtctgaaaagatgtgccgcaacgctctgccccttaaagcttctgctttaaggggcatcgtttattttttg	AAGTCCGCAGCAA	GTAGA	GTCACAGAAACACTCACCGTAGGG	CCAGCC	tctagaggtacggccgcttcgagca	250	tatcttgtggaaaggacgaaacaccGTCACAGAAACACTCACCGTAGGGgttgtagctccctttctcatttcggaaacgaaatgagaaccgttgctacaataaggccgtctgaaaagatgtgccgcaacgctctgccccttaaagcttctgctttaaggggcatcgtttattttttgAAGTCCGCAGCAAGTAGAGTCACAGAAACACTCACCGTAGGGCCAGCCtctagaggtacggccgcttcgagca
Nme2_A038	CC	TCTGCTCTCACCGGGAGGGGCTCC	CTCTCC	MeCP2	nb_rett502-8	theraputic_MeCP2 rett c.502C>T correction abe		tatcttgtggaaaggacgaaacaccG	CTGCTCTCACCGGGAGGGGCTCC	gttgtagctccctttctcatttcggaaacgaaatgagaaccgttgctacaataaggccgtctgaaaagatgtgccgcaacgctctgccccttaaagcttctgctttaaggggcatcgtttattttttg	TACACACAGGCAA	CTAGA	TCTGCTCTCACCGGGAGGGGCTCC	CTCTCC	tctagaggtacggccgcttcgagca	250	tatcttgtggaaaggacgaaacaccGCTGCTCTCACCGGGAGGGGCTCCgttgtagctccctttctcatttcggaaacgaaatgagaaccgttgctacaataaggccgtctgaaaagatgtgccgcaacgctctgccccttaaagcttctgctttaaggggcatcgtttattttttgTACACACAGGCAACTAGATCTGCTCTCACCGGGAGGGGCTCCCTCTCCtctagaggtacggccgcttcgagca
Nme2_A039	CC	GTGGTTTCTGCTCTCACCGGGAGG	GGCTCC	MeCP2	nb_rett502-6	theraputic_MeCP2 rett c.502C>T correction abe		tatcttgtggaaaggacgaaacaccG	TGGTTTCTGCTCTCACCGGGAGG	gttgtagctccctttctcatttcggaaacgaaatgagaaccgttgctacaataaggccgtctgaaaagatgtgccgcaacgctctgccccttaaagcttctgctttaaggggcatcgtttattttttg	GGATTAACGGCAA	AAGGA	GTGGTTTCTGCTCTCACCGGGAGG	GGCTCC	tctagaggtacggccgcttcgagca	250	tatcttgtggaaaggacgaaacaccGTGGTTTCTGCTCTCACCGGGAGGgttgtagctccctttctcatttcggaaacgaaatgagaaccgttgctacaataaggccgtctgaaaagatgtgccgcaacgctctgccccttaaagcttctgctttaaggggcatcgtttattttttgGGATTAACGGCAAAAGGAGTGGTTTCTGCTCTCACCGGGAGGGGCTCCtctagaggtacggccgcttcgagca
Nme2_A040	CC	TTTCACTTCCTGCCGGGGCGTTTG	ATCACC	MeCP2	nb_rett763-3	theraputic_MeCP2 rett c.763C>T correction abe		tatcttgtggaaaggacgaaacaccG	TTCACTTCCTGCCGGGGCGTTTG	gttgtagctccctttctcatttcggaaacgaaatgagaaccgttgctacaataaggccgtctgaaaagatgtgccgcaacgctctgccccttaaagcttctgctttaaggggcatcgtttattttttg	ACAGGCTTGGCAA	GAGGA	TTTCACTTCCTGCCGGGGCGTTTG	ATCACC	tctagaggtacggccgcttcgagca	250	tatcttgtggaaaggacgaaacaccGTTCACTTCCTGCCGGGGCGTTTGgttgtagctccctttctcatttcggaaacgaaatgagaaccgttgctacaataaggccgtctgaaaagatgtgccgcaacgctctgccccttaaagcttctgctttaaggggcatcgtttattttttgACAGGCTTGGCAAGAGGATTTCACTTCCTGCCGGGGCGTTTGATCACCtctagaggtacggccgcttcgagca
Nme2_A041	CC	GGCTTTCAGCCCCGTTTCTTGGGA	ATGGCC	MeCP2	nb_rett808-2	theraputic_MeCP2 rett c.808C>T correction abe		tatcttgtggaaaggacgaaacaccG	GCTTTCAGCCCCGTTTCTTGGGA	gttgtagctccctttctcatttcggaaacgaaatgagaaccgttgctacaataaggccgtctgaaaagatgtgccgcaacgctctgccccttaaagcttctgctttaaggggcatcgtttattttttg	GTGGACAACGCAA	CAGGA	GGCTTTCAGCCCCGTTTCTTGGGA	ATGGCC	tctagaggtacggccgcttcgagca	250	tatcttgtggaaaggacgaaacaccGGCTTTCAGCCCCGTTTCTTGGGAgttgtagctccctttctcatttcggaaacgaaatgagaaccgttgctacaataaggccgtctgaaaagatgtgccgcaacgctctgccccttaaagcttctgctttaaggggcatcgtttattttttgGTGGACAACGCAACAGGAGGCTTTCAGCCCCGTTTCTTGGGAATGGCCtctagaggtacggccgcttcgagca
Nme2_A042	CC	TTGCACTTCTTGATGGGGAGTACG	GTCTCC	MeCP2	nb_rett916-3	theraputic_MeCP2 rett c.916C>T correction abe		tatcttgtggaaaggacgaaacaccG	TGCACTTCTTGATGGGGAGTACG	gttgtagctccctttctcatttcggaaacgaaatgagaaccgttgctacaataaggccgtctgaaaagatgtgccgcaacgctctgccccttaaagcttctgctttaaggggcatcgtttattttttg	TGGCAAGTTGCAA	TAGGA	TTGCACTTCTTGATGGGGAGTACG	GTCTCC	tctagaggtacggccgcttcgagca	250	tatcttgtggaaaggacgaaacaccGTGCACTTCTTGATGGGGAGTACGgttgtagctccctttctcatttcggaaacgaaatgagaaccgttgctacaataaggccgtctgaaaagatgtgccgcaacgctctgccccttaaagcttctgctttaaggggcatcgtttattttttgTGGCAAGTTGCAATAGGATTGCACTTCTTGATGGGGAGTACGGTCTCCtctagaggtacggccgcttcgagca
Nme2_A043	CC	GATGGGTCCACCCACCTGGGCTCC	TGAGCC	LMNA	nb_LMNA-3	theraputic_LMNA progeria c.1824 C>T correction abe		tatcttgtggaaaggacgaaacaccG	ATGGGTCCACCCACCTGGGCTCC	gttgtagctccctttctcatttcggaaacgaaatgagaaccgttgctacaataaggccgtctgaaaagatgtgccgcaacgctctgccccttaaagcttctgctttaaggggcatcgtttattttttg	TCTTCGTCGCCAA	ACGGA	GATGGGTCCACCCACCTGGGCTCC	TGAGCC	tctagaggtacggccgcttcgagca	250	tatcttgtggaaaggacgaaacaccGATGGGTCCACCCACCTGGGCTCCgttgtagctccctttctcatttcggaaacgaaatgagaaccgttgctacaataaggccgtctgaaaagatgtgccgcaacgctctgccccttaaagcttctgctttaaggggcatcgtttattttttgTCTTCGTCGCCAAACGGAGATGGGTCCACCCACCTGGGCTCCTGAGCCtctagaggtacggccgcttcgagca
Nme2_A044	CC	AGAGGAGATGGGTCCACCCACCTG	GGCTCC	LMNA	nb_LMNA-5	theraputic_LMNA progeria c.1824 C>T correction abe		tatcttgtggaaaggacgaaacaccG	GAGGAGATGGGTCCACCCACCTG	gttgtagctccctttctcatttcggaaacgaaatgagaaccgttgctacaataaggccgtctgaaaagatgtgccgcaacgctctgccccttaaagcttctgctttaaggggcatcgtttattttttg	GTCCATCTGCCAA	TCGGA	AGAGGAGATGGGTCCACCCACCTG	GGCTCC	tctagaggtacggccgcttcgagca	250	tatcttgtggaaaggacgaaacaccGGAGGAGATGGGTCCACCCACCTGgttgtagctccctttctcatttcggaaacgaaatgagaaccgttgctacaataaggccgtctgaaaagatgtgccgcaacgctctgccccttaaagcttctgctttaaggggcatcgtttattttttgGTCCATCTGCCAATCGGAAGAGGAGATGGGTCCACCCACCTGGGCTCCtctagaggtacggccgcttcgagca
Nme2_A045	CC	AAGCTAACAGTTGCTTTTATCACA	GGCTCC	BCL11A	nb_BCL11A-2	theraputic_BCL11A enhancer disruption SCD-TDT nuc		tatcttgtggaaaggacgaaacaccG	AGCTAACAGTTGCTTTTATCACA	gttgtagctccctttctcatttcggaaacgaaatgagaaccgttgctacaataaggccgtctgaaaagatgtgccgcaacgctctgccccttaaagcttctgctttaaggggcatcgtttattttttg	AGGTTGCATCCAA	ATGGA	AAGCTAACAGTTGCTTTTATCACA	GGCTCC	tctagaggtacggccgcttcgagca	250	tatcttgtggaaaggacgaaacaccGAGCTAACAGTTGCTTTTATCACAgttgtagctccctttctcatttcggaaacgaaatgagaaccgttgctacaataaggccgtctgaaaagatgtgccgcaacgctctgccccttaaagcttctgctttaaggggcatcgtttattttttgAGGTTGCATCCAAATGGAAAGCTAACAGTTGCTTTTATCACAGGCTCCtctagaggtacggccgcttcgagca
Nme2_A046	CC	TTTATCACAGGCTCCAGGAAGGGT	TTGGCC	BCL11A	nb_BCL11A-4	theraputic_BCL11A enhancer disruption SCD-TDT abe		tatcttgtggaaaggacgaaacaccG	TTATCACAGGCTCCAGGAAGGGT	gttgtagctccctttctcatttcggaaacgaaatgagaaccgttgctacaataaggccgtctgaaaagatgtgccgcaacgctctgccccttaaagcttctgctttaaggggcatcgtttattttttg	CACATCACTCCAA	GTGGA	TTTATCACAGGCTCCAGGAAGGGT	TTGGCC	tctagaggtacggccgcttcgagca	250	tatcttgtggaaaggacgaaacaccGTTATCACAGGCTCCAGGAAGGGTgttgtagctccctttctcatttcggaaacgaaatgagaaccgttgctacaataaggccgtctgaaaagatgtgccgcaacgctctgccccttaaagcttctgctttaaggggcatcgtttattttttgCACATCACTCCAAGTGGATTTATCACAGGCTCCAGGAAGGGTTTGGCCtctagaggtacggccgcttcgagca
Nme2_A047	CC	TGCACTTTTCTTAAAGGAAAGTAA	TGGACC	SOD1	nb_SOD1-1	theraputic_ALS SOD1 ex2 disruption ABE		tatcttgtggaaaggacgaaacaccG	GCACTTTTCTTAAAGGAAAGTAA	gttgtagctccctttctcatttcggaaacgaaatgagaaccgttgctacaataaggccgtctgaaaagatgtgccgcaacgctctgccccttaaagcttctgctttaaggggcatcgtttattttttg	TTCGCTGGATCAA	CTGGA	TGCACTTTTCTTAAAGGAAAGTAA	TGGACC	tctagaggtacggccgcttcgagca	250	tatcttgtggaaaggacgaaacaccGGCACTTTTCTTAAAGGAAAGTAAgttgtagctccctttctcatttcggaaacgaaatgagaaccgttgctacaataaggccgtctgaaaagatgtgccgcaacgctctgccccttaaagcttctgctttaaggggcatcgtttattttttgTTCGCTGGATCAACTGGATGCACTTTTCTTAAAGGAAAGTAATGGACCtctagaggtacggccgcttcgagca
Nme2_A048	CC	AGCACAACACCCACCTGCTGTATT	ATCTCC	SOD1	nb_SOD1-6	theraputic_ALS SOD1 ex2 disruption ABE		tatcttgtggaaaggacgaaacaccG	GCACAACACCCACCTGCTGTATT	gttgtagctccctttctcatttcggaaacgaaatgagaaccgttgctacaataaggccgtctgaaaagatgtgccgcaacgctctgccccttaaagcttctgctttaaggggcatcgtttattttttg	CGATGTGACTCAA	TTGGA	AGCACAACACCCACCTGCTGTATT	ATCTCC	tctagaggtacggccgcttcgagca	250	tatcttgtggaaaggacgaaacaccGGCACAACACCCACCTGCTGTATTgttgtagctccctttctcatttcggaaacgaaatgagaaccgttgctacaataaggccgtctgaaaagatgtgccgcaacgctctgccccttaaagcttctgctttaaggggcatcgtttattttttgCGATGTGACTCAATTGGAAGCACAACACCCACCTGCTGTATTATCTCCtctagaggtacggccgcttcgagca
Nme2_A049	CC	GGGGAAGCATTAAAaGACTGACTG	AAGGCC	SOD1	nb_SOD1-8	theraputic_ALS SOD1 c.112G>A (p.G38R) correction ABE		tatcttgtggaaaggacgaaacaccG	GGGAAGCATTAAAaGACTGACTG	gttgtagctccctttctcatttcggaaacgaaatgagaaccgttgctacaataaggccgtctgaaaagatgtgccgcaacgctctgccccttaaagcttctgctttaaggggcatcgtttattttttg	GATCGAAGCTCAA	AACGA	GGGGAAGCATTAAAaGACTGACTG	AAGGCC	tctagaggtacggccgcttcgagca	250	tatcttgtggaaaggacgaaacaccGGGGAAGCATTAAAaGACTGACTGgttgtagctccctttctcatttcggaaacgaaatgagaaccgttgctacaataaggccgtctgaaaagatgtgccgcaacgctctgccccttaaagcttctgctttaaggggcatcgtttattttttgGATCGAAGCTCAAAACGAGGGGAAGCATTAAAaGACTGACTGAAGGCCtctagaggtacggccgcttcgagca
Nme2_A050	CC	AAaGACTGACTGAAGGCCTGCATG	GATTCC	SOD1	nb_SOD1-11	theraputic_ALS SOD1 c.112G>A (p.G38R) correction ABE		tatcttgtggaaaggacgaaacaccG	AaGACTGACTGAAGGCCTGCATG	gttgtagctccctttctcatttcggaaacgaaatgagaaccgttgctacaataaggccgtctgaaaagatgtgccgcaacgctctgccccttaaagcttctgctttaaggggcatcgtttattttttg	GTGTGCTCGATAA	GACGA	AAaGACTGACTGAAGGCCTGCATG	GATTCC	tctagaggtacggccgcttcgagca	250	tatcttgtggaaaggacgaaacaccGAaGACTGACTGAAGGCCTGCATGgttgtagctccctttctcatttcggaaacgaaatgagaaccgttgctacaataaggccgtctgaaaagatgtgccgcaacgctctgccccttaaagcttctgctttaaggggcatcgtttattttttgGTGTGCTCGATAAGACGAAAaGACTGACTGAAGGCCTGCATGGATTCCtctagaggtacggccgcttcgagca
Nme2_A051	CC	TGCATGGGGCCAGGATCCGTGGAG	GTTGCC	PCSK9	nb_PCSK9-2	theraputic_PCSK9 ex2 disruption ABE		tatcttgtggaaaggacgaaacaccG	GCATGGGGCCAGGATCCGTGGAG	gttgtagctccctttctcatttcggaaacgaaatgagaaccgttgctacaataaggccgtctgaaaagatgtgccgcaacgctctgccccttaaagcttctgctttaaggggcatcgtttattttttg	CATCAGGAGGTAA	CACGA	TGCATGGGGCCAGGATCCGTGGAG	GTTGCC	tctagaggtacggccgcttcgagca	250	tatcttgtggaaaggacgaaacaccGGCATGGGGCCAGGATCCGTGGAGgttgtagctccctttctcatttcggaaacgaaatgagaaccgttgctacaataaggccgtctgaaaagatgtgccgcaacgctctgccccttaaagcttctgctttaaggggcatcgtttattttttgCATCAGGAGGTAACACGATGCATGGGGCCAGGATCCGTGGAGGTTGCCtctagaggtacggccgcttcgagca
Nme2_A052	CC	ATGCTGGTGTCTAGGAGATACACC	TCCACC	PCSK9	nb_PCSK9-4	PCSK9 validated guide hPCSK9-G4		tatcttgtggaaaggacgaaacaccG	TGCTGGTGTCTAGGAGATACACC	gttgtagctccctttctcatttcggaaacgaaatgagaaccgttgctacaataaggccgtctgaaaagatgtgccgcaacgctctgccccttaaagcttctgctttaaggggcatcgtttattttttg	CGGATCCTGGTAA	TACGA	ATGCTGGTGTCTAGGAGATACACC	TCCACC	tctagaggtacggccgcttcgagca	250	tatcttgtggaaaggacgaaacaccGTGCTGGTGTCTAGGAGATACACCgttgtagctccctttctcatttcggaaacgaaatgagaaccgttgctacaataaggccgtctgaaaagatgtgccgcaacgctctgccccttaaagcttctgctttaaggggcatcgtttattttttgCGGATCCTGGTAATACGAATGCTGGTGTCTAGGAGATACACCTCCACCtctagaggtacggccgcttcgagca
Nme2_A053	CC	ATACTTACAGGCTCCAATAGTGGT	CAGTCC	DMD	nb_DMD-2	theraputic_ex51 del DMD ex50 disruption ABE		tatcttgtggaaaggacgaaacaccG	TACTTACAGGCTCCAATAGTGGT	gttgtagctccctttctcatttcggaaacgaaatgagaaccgttgctacaataaggccgtctgaaaagatgtgccgcaacgctctgccccttaaagcttctgctttaaggggcatcgtttattttttg	GAATCGCGCGTAA	AGCGA	ATACTTACAGGCTCCAATAGTGGT	CAGTCC	tctagaggtacggccgcttcgagca	250	tatcttgtggaaaggacgaaacaccGTACTTACAGGCTCCAATAGTGGTgttgtagctccctttctcatttcggaaacgaaatgagaaccgttgctacaataaggccgtctgaaaagatgtgccgcaacgctctgccccttaaagcttctgctttaaggggcatcgtttattttttgGAATCGCGCGTAAAGCGAATACTTACAGGCTCCAATAGTGGTCAGTCCtctagaggtacggccgcttcgagca
Nme2_A054	CC	AGAATGGGATCCAGTATACTTACA	GGCTCC	DMD	nb_DMD-5	theraputic_ex51 del DMD ex50 disruption nuc		tatcttgtggaaaggacgaaacaccG	GAATGGGATCCAGTATACTTACA	gttgtagctccctttctcatttcggaaacgaaatgagaaccgttgctacaataaggccgtctgaaaagatgtgccgcaacgctctgccccttaaagcttctgctttaaggggcatcgtttattttttg	TCTGACCGTGTAA	TGCGA	AGAATGGGATCCAGTATACTTACA	GGCTCC	tctagaggtacggccgcttcgagca	250	tatcttgtggaaaggacgaaacaccGGAATGGGATCCAGTATACTTACAgttgtagctccctttctcatttcggaaacgaaatgagaaccgttgctacaataaggccgtctgaaaagatgtgccgcaacgctctgccccttaaagcttctgctttaaggggcatcgtttattttttgTCTGACCGTGTAATGCGAAGAATGGGATCCAGTATACTTACAGGCTCCtctagaggtacggccgcttcgagca
Nme2_A055	CC	GACaAGAAAGGGACTGAAGCTGCT	GGGGCC	SERPINA1_piz	nb_SERPINA1-3	theraputic_AATD SERPINA1 PIZ c.1096G>A correction ABE		tatcttgtggaaaggacgaaacaccG	ACaAGAAAGGGACTGAAGCTGCT	gttgtagctccctttctcatttcggaaacgaaatgagaaccgttgctacaataaggccgtctgaaaagatgtgccgcaacgctctgccccttaaagcttctgctttaaggggcatcgtttattttttg	AGACGAGCACTAA	ACCGA	GACaAGAAAGGGACTGAAGCTGCT	GGGGCC	tctagaggtacggccgcttcgagca	250	tatcttgtggaaaggacgaaacaccGACaAGAAAGGGACTGAAGCTGCTgttgtagctccctttctcatttcggaaacgaaatgagaaccgttgctacaataaggccgtctgaaaagatgtgccgcaacgctctgccccttaaagcttctgctttaaggggcatcgtttattttttgAGACGAGCACTAAACCGAGACaAGAAAGGGACTGAAGCTGCTGGGGCCtctagaggtacggccgcttcgagca
Nme2_A056	CC	GCAGACTTCTCCaCAGGAGTCAGA	TGCACC	HBB_sickle	nb_HBBsickle-1	theraputic_HBB sickle to makassar abe		tatcttgtggaaaggacgaaacaccG	CAGACTTCTCCaCAGGAGTCAGA	gttgtagctccctttctcatttcggaaacgaaatgagaaccgttgctacaataaggccgtctgaaaagatgtgccgcaacgctctgccccttaaagcttctgctttaaggggcatcgtttattttttg	TACGGCGACCTAA	TCCGA	GCAGACTTCTCCaCAGGAGTCAGA	TGCACC	tctagaggtacggccgcttcgagca	250	tatcttgtggaaaggacgaaacaccGCAGACTTCTCCaCAGGAGTCAGAgttgtagctccctttctcatttcggaaacgaaatgagaaccgttgctacaataaggccgtctgaaaagatgtgccgcaacgctctgccccttaaagcttctgctttaaggggcatcgtttattttttgTACGGCGACCTAATCCGAGCAGACTTCTCCaCAGGAGTCAGATGCACCtctagaggtacggccgcttcgagca
Nme2_A057	CT	GTTGGAGCGGGGAGAAGGCCAGGG	GTCACT	VEGFA	edraki_TS48	nme2 nuclease activity		tatcttgtggaaaggacgaaacaccG	TTGGAGCGGGGAGAAGGCCAGGG	gttgtagctccctttctcatttcggaaacgaaatgagaaccgttgctacaataaggccgtctgaaaagatgtgccgcaacgctctgccccttaaagcttctgctttaaggggcatcgtttattttttg	CCAAGGATCCTAA	ATCGA	GTTGGAGCGGGGAGAAGGCCAGGG	GTCACT	tctagaggtacggccgcttcgagca	250	tatcttgtggaaaggacgaaacaccGTTGGAGCGGGGAGAAGGCCAGGGgttgtagctccctttctcatttcggaaacgaaatgagaaccgttgctacaataaggccgtctgaaaagatgtgccgcaacgctctgccccttaaagcttctgctttaaggggcatcgtttattttttgCCAAGGATCCTAAATCGAGTTGGAGCGGGGAGAAGGCCAGGGGTCACTtctagaggtacggccgcttcgagca
Nme2_A058	CT	TGCACAACCAGTGGAGGCAAGAGG	GCGGCT	FANCF	huang_GCT-1_NB_FANCF-CT	eNme2-C abe activity		tatcttgtggaaaggacgaaacaccG	GCACAACCAGTGGAGGCAAGAGG	gttgtagctccctttctcatttcggaaacgaaatgagaaccgttgctacaataaggccgtctgaaaagatgtgccgcaacgctctgccccttaaagcttctgctttaaggggcatcgtttattttttg	CGCCTGTGCTTAA	GTCGA	TGCACAACCAGTGGAGGCAAGAGG	GCGGCT	tctagaggtacggccgcttcgagca	250	tatcttgtggaaaggacgaaacaccGGCACAACCAGTGGAGGCAAGAGGgttgtagctccctttctcatttcggaaacgaaatgagaaccgttgctacaataaggccgtctgaaaagatgtgccgcaacgctctgccccttaaagcttctgctttaaggggcatcgtttattttttgCGCCTGTGCTTAAGTCGATGCACAACCAGTGGAGGCAAGAGGGCGGCTtctagaggtacggccgcttcgagca
Nme2_A059	CT	GGAAATGGCACACACATCCCTCGT	GCAGCT	MECP2	huang_GCT-2	eNme2-C abe activity		tatcttgtggaaaggacgaaacaccG	GAAATGGCACACACATCCCTCGT	gttgtagctccctttctcatttcggaaacgaaatgagaaccgttgctacaataaggccgtctgaaaagatgtgccgcaacgctctgccccttaaagcttctgctttaaggggcatcgtttattttttg	ACGGCTTCCTTAA	CTCGA	GGAAATGGCACACACATCCCTCGT	GCAGCT	tctagaggtacggccgcttcgagca	250	tatcttgtggaaaggacgaaacaccGGAAATGGCACACACATCCCTCGTgttgtagctccctttctcatttcggaaacgaaatgagaaccgttgctacaataaggccgtctgaaaagatgtgccgcaacgctctgccccttaaagcttctgctttaaggggcatcgtttattttttgACGGCTTCCTTAACTCGAGGAAATGGCACACACATCCCTCGTGCAGCTtctagaggtacggccgcttcgagca
Nme2_A060	CT	CGGCGCAAAGCAGGAGGAGTCAGG	GCTTCT	SEC61B	huang_TCT-1/Site 3	eNme2-C abe activity		tatcttgtggaaaggacgaaacaccG	GGCGCAAAGCAGGAGGAGTCAGG	gttgtagctccctttctcatttcggaaacgaaatgagaaccgttgctacaataaggccgtctgaaaagatgtgccgcaacgctctgccccttaaagcttctgctttaaggggcatcgtttattttttg	CGTTGGAAGAAGA	TTCGA	CGGCGCAAAGCAGGAGGAGTCAGG	GCTTCT	tctagaggtacggccgcttcgagca	250	tatcttgtggaaaggacgaaacaccGGGCGCAAAGCAGGAGGAGTCAGGgttgtagctccctttctcatttcggaaacgaaatgagaaccgttgctacaataaggccgtctgaaaagatgtgccgcaacgctctgccccttaaagcttctgctttaaggggcatcgtttattttttgCGTTGGAAGAAGATTCGACGGCGCAAAGCAGGAGGAGTCAGGGCTTCTtctagaggtacggccgcttcgagca
Nme2_A061	CT	GGCAATGGCCGGGACTCCTGGGAG	CACTCT	RBM20	huang_Nme2-RBM1	eNme2-C abe activity		tatcttgtggaaaggacgaaacaccG	GCAATGGCCGGGACTCCTGGGAG	gttgtagctccctttctcatttcggaaacgaaatgagaaccgttgctacaataaggccgtctgaaaagatgtgccgcaacgctctgccccttaaagcttctgctttaaggggcatcgtttattttttg	GAGATCGAGAAGA	GATGA	GGCAATGGCCGGGACTCCTGGGAG	CACTCT	tctagaggtacggccgcttcgagca	250	tatcttgtggaaaggacgaaacaccGGCAATGGCCGGGACTCCTGGGAGgttgtagctccctttctcatttcggaaacgaaatgagaaccgttgctacaataaggccgtctgaaaagatgtgccgcaacgctctgccccttaaagcttctgctttaaggggcatcgtttattttttgGAGATCGAGAAGAGATGAGGCAATGGCCGGGACTCCTGGGAGCACTCTtctagaggtacggccgcttcgagca
Nme2_A062	CT	CCCTCATCTCCAATATGGTATGGC	GGCCCT	SEC61B	huang_CCT-1	eNme2-C abe activity		tatcttgtggaaaggacgaaacaccG	CCTCATCTCCAATATGGTATGGC	gttgtagctccctttctcatttcggaaacgaaatgagaaccgttgctacaataaggccgtctgaaaagatgtgccgcaacgctctgccccttaaagcttctgctttaaggggcatcgtttattttttg	GCAGCAAGGAAGA	CATGA	CCCTCATCTCCAATATGGTATGGC	GGCCCT	tctagaggtacggccgcttcgagca	250	tatcttgtggaaaggacgaaacaccGCCTCATCTCCAATATGGTATGGCgttgtagctccctttctcatttcggaaacgaaatgagaaccgttgctacaataaggccgtctgaaaagatgtgccgcaacgctctgccccttaaagcttctgctttaaggggcatcgtttattttttgGCAGCAAGGAAGACATGACCCTCATCTCCAATATGGTATGGCGGCCCTtctagaggtacggccgcttcgagca
Nme2_A063	CT	ATGGAGGATGAAACAATGTCTTTG	CGCTCT	MECP2	huang_TCT-2	eNme2-C abe activity		tatcttgtggaaaggacgaaacaccG	TGGAGGATGAAACAATGTCTTTG	gttgtagctccctttctcatttcggaaacgaaatgagaaccgttgctacaataaggccgtctgaaaagatgtgccgcaacgctctgccccttaaagcttctgctttaaggggcatcgtttattttttg	TTCTACCGGAAGA	AGTGA	ATGGAGGATGAAACAATGTCTTTG	CGCTCT	tctagaggtacggccgcttcgagca	250	tatcttgtggaaaggacgaaacaccGTGGAGGATGAAACAATGTCTTTGgttgtagctccctttctcatttcggaaacgaaatgagaaccgttgctacaataaggccgtctgaaaagatgtgccgcaacgctctgccccttaaagcttctgctttaaggggcatcgtttattttttgTTCTACCGGAAGAAGTGAATGGAGGATGAAACAATGTCTTTGCGCTCTtctagaggtacggccgcttcgagca
Nme2_A064	CT	GGGGTGGGGTCAGACGTCCAAAAC	CAGACT	Intergenic	huang_ACT-1	eNme2-C abe activity		tatcttgtggaaaggacgaaacaccG	GGGTGGGGTCAGACGTCCAAAAC	gttgtagctccctttctcatttcggaaacgaaatgagaaccgttgctacaataaggccgtctgaaaagatgtgccgcaacgctctgccccttaaagcttctgctttaaggggcatcgtttattttttg	ACTCATGCGAAGA	GGTGA	GGGGTGGGGTCAGACGTCCAAAAC	CAGACT	tctagaggtacggccgcttcgagca	250	tatcttgtggaaaggacgaaacaccGGGGTGGGGTCAGACGTCCAAAACgttgtagctccctttctcatttcggaaacgaaatgagaaccgttgctacaataaggccgtctgaaaagatgtgccgcaacgctctgccccttaaagcttctgctttaaggggcatcgtttattttttgACTCATGCGAAGAGGTGAGGGGTGGGGTCAGACGTCCAAAACCAGACTtctagaggtacggccgcttcgagca
Nme2_A065	CT	ATGGTGGTAGAGGGAGCAGTATGA	GAGTCT	Intergenic	Wei_TS13	Nsp2Smu nuclease activity		tatcttgtggaaaggacgaaacaccG	TGGTGGTAGAGGGAGCAGTATGA	gttgtagctccctttctcatttcggaaacgaaatgagaaccgttgctacaataaggccgtctgaaaagatgtgccgcaacgctctgccccttaaagcttctgctttaaggggcatcgtttattttttg	AGCCTACACAAGA	CGTGA	ATGGTGGTAGAGGGAGCAGTATGA	GAGTCT	tctagaggtacggccgcttcgagca	250	tatcttgtggaaaggacgaaacaccGTGGTGGTAGAGGGAGCAGTATGAgttgtagctccctttctcatttcggaaacgaaatgagaaccgttgctacaataaggccgtctgaaaagatgtgccgcaacgctctgccccttaaagcttctgctttaaggggcatcgtttattttttgAGCCTACACAAGACGTGAATGGTGGTAGAGGGAGCAGTATGAGAGTCTtctagaggtacggccgcttcgagca
Nme2_A066	CT	TGGGTCTGAGGGTGGAGGGACTGG	GGGCCT	AAVS1	Wei_TS5	Nsp2Smu nuclease activity		tatcttgtggaaaggacgaaacaccG	GGGTCTGAGGGTGGAGGGACTGG	gttgtagctccctttctcatttcggaaacgaaatgagaaccgttgctacaataaggccgtctgaaaagatgtgccgcaacgctctgccccttaaagcttctgctttaaggggcatcgtttattttttg	TAACGGTGCAAGA	TGTGA	TGGGTCTGAGGGTGGAGGGACTGG	GGGCCT	tctagaggtacggccgcttcgagca	250	tatcttgtggaaaggacgaaacaccGGGGTCTGAGGGTGGAGGGACTGGgttgtagctccctttctcatttcggaaacgaaatgagaaccgttgctacaataaggccgtctgaaaagatgtgccgcaacgctctgccccttaaagcttctgctttaaggggcatcgtttattttttgTAACGGTGCAAGATGTGATGGGTCTGAGGGTGGAGGGACTGGGGGCCTtctagaggtacggccgcttcgagca
Nme2_A067	CT	TCTCTGACCTGCATTCTCTCCCCT	GGGCCT	AAVS1	Wei_TS3	Nsp2Smu nuclease activity		tatcttgtggaaaggacgaaacaccG	CTCTGACCTGCATTCTCTCCCCT	gttgtagctccctttctcatttcggaaacgaaatgagaaccgttgctacaataaggccgtctgaaaagatgtgccgcaacgctctgccccttaaagcttctgctttaaggggcatcgtttattttttg	CTGACATCCAAGA	ACTGA	TCTCTGACCTGCATTCTCTCCCCT	GGGCCT	tctagaggtacggccgcttcgagca	250	tatcttgtggaaaggacgaaacaccGCTCTGACCTGCATTCTCTCCCCTgttgtagctccctttctcatttcggaaacgaaatgagaaccgttgctacaataaggccgtctgaaaagatgtgccgcaacgctctgccccttaaagcttctgctttaaggggcatcgtttattttttgCTGACATCCAAGAACTGATCTCTGACCTGCATTCTCTCCCCTGGGCCTtctagaggtacggccgcttcgagca
Nme2_A068	CT	AACCAAGACGGTGACCAGACTCAA	GTTACT	Intergenic	Wei_TS14	Nsp2Smu nuclease activity		tatcttgtggaaaggacgaaacaccG	ACCAAGACGGTGACCAGACTCAA	gttgtagctccctttctcatttcggaaacgaaatgagaaccgttgctacaataaggccgtctgaaaagatgtgccgcaacgctctgccccttaaagcttctgctttaaggggcatcgtttattttttg	CACGGTCCTAAGA	GCTGA	AACCAAGACGGTGACCAGACTCAA	GTTACT	tctagaggtacggccgcttcgagca	250	tatcttgtggaaaggacgaaacaccGACCAAGACGGTGACCAGACTCAAgttgtagctccctttctcatttcggaaacgaaatgagaaccgttgctacaataaggccgtctgaaaagatgtgccgcaacgctctgccccttaaagcttctgctttaaggggcatcgtttattttttgCACGGTCCTAAGAGCTGAAACCAAGACGGTGACCAGACTCAAGTTACTtctagaggtacggccgcttcgagca
Nme2_A069	CT	GCTGCATCCACCCCCCGAGGACCA	GCCCCT	LINC01588	nb_LINC01588_CT	inlaid Nme2-ABE		tatcttgtggaaaggacgaaacaccG	CTGCATCCACCCCCCGAGGACCA	gttgtagctccctttctcatttcggaaacgaaatgagaaccgttgctacaataaggccgtctgaaaagatgtgccgcaacgctctgccccttaaagcttctgctttaaggggcatcgtttattttttg	TCCACGGTTAAGA	CCTGA	GCTGCATCCACCCCCCGAGGACCA	GCCCCT	tctagaggtacggccgcttcgagca	250	tatcttgtggaaaggacgaaacaccGCTGCATCCACCCCCCGAGGACCAgttgtagctccctttctcatttcggaaacgaaatgagaaccgttgctacaataaggccgtctgaaaagatgtgccgcaacgctctgccccttaaagcttctgctttaaggggcatcgtttattttttgTCCACGGTTAAGACCTGAGCTGCATCCACCCCCCGAGGACCAGCCCCTtctagaggtacggccgcttcgagca
Nme2_A070	CT	CCCATGCCTATGTTCCAGCTTCCT	GGGTCT	LSP1	nb_LSP1_CT	inlaid Nme2-ABE		tatcttgtggaaaggacgaaacaccG	CCATGCCTATGTTCCAGCTTCCT	gttgtagctccctttctcatttcggaaacgaaatgagaaccgttgctacaataaggccgtctgaaaagatgtgccgcaacgctctgccccttaaagcttctgctttaaggggcatcgtttattttttg	ACAGTGGAAGAGA	TCTGA	CCCATGCCTATGTTCCAGCTTCCT	GGGTCT	tctagaggtacggccgcttcgagca	250	tatcttgtggaaaggacgaaacaccGCCATGCCTATGTTCCAGCTTCCTgttgtagctccctttctcatttcggaaacgaaatgagaaccgttgctacaataaggccgtctgaaaagatgtgccgcaacgctctgccccttaaagcttctgctttaaggggcatcgtttattttttgACAGTGGAAGAGATCTGACCCATGCCTATGTTCCAGCTTCCTGGGTCTtctagaggtacggccgcttcgagca
Nme2_A071	CT	GTCCCAGGCTGTGCTCCTGGCGGA	CATCCT	CLN3	nb_CLN3-5	theraputic_cln3 batten ex5 disruption abe		tatcttgtggaaaggacgaaacaccG	TCCCAGGCTGTGCTCCTGGCGGA	gttgtagctccctttctcatttcggaaacgaaatgagaaccgttgctacaataaggccgtctgaaaagatgtgccgcaacgctctgccccttaaagcttctgctttaaggggcatcgtttattttttg	GTGCGTCAAGAGA	GTTGA	GTCCCAGGCTGTGCTCCTGGCGGA	CATCCT	tctagaggtacggccgcttcgagca	250	tatcttgtggaaaggacgaaacaccGTCCCAGGCTGTGCTCCTGGCGGAgttgtagctccctttctcatttcggaaacgaaatgagaaccgttgctacaataaggccgtctgaaaagatgtgccgcaacgctctgccccttaaagcttctgctttaaggggcatcgtttattttttgGTGCGTCAAGAGAGTTGAGTCCCAGGCTGTGCTCCTGGCGGACATCCTtctagaggtacggccgcttcgagca
Nme2_A072	CT	GGTTTCTGCTCTCACCGGGAGGGG	CTCCCT	MeCP2	nb_rett502-10	theraputic_MeCP2 rett c.502C>T correction abe		tatcttgtggaaaggacgaaacaccG	GTTTCTGCTCTCACCGGGAGGGG	gttgtagctccctttctcatttcggaaacgaaatgagaaccgttgctacaataaggccgtctgaaaagatgtgccgcaacgctctgccccttaaagcttctgctttaaggggcatcgtttattttttg	CGACACAGAGAGA	CTTGA	GGTTTCTGCTCTCACCGGGAGGGG	CTCCCT	tctagaggtacggccgcttcgagca	250	tatcttgtggaaaggacgaaacaccGGTTTCTGCTCTCACCGGGAGGGGgttgtagctccctttctcatttcggaaacgaaatgagaaccgttgctacaataaggccgtctgaaaagatgtgccgcaacgctctgccccttaaagcttctgctttaaggggcatcgtttattttttgCGACACAGAGAGACTTGAGGTTTCTGCTCTCACCGGGAGGGGCTCCCTtctagaggtacggccgcttcgagca
Nme2_A073	CT	GCTTTCAGCCCCGTTTCTTGGGAA	TGGCCT	MeCP2	nb_rett808-3	theraputic_MeCP2 rett c.808C>T correction abe		tatcttgtggaaaggacgaaacaccG	CTTTCAGCCCCGTTTCTTGGGAA	gttgtagctccctttctcatttcggaaacgaaatgagaaccgttgctacaataaggccgtctgaaaagatgtgccgcaacgctctgccccttaaagcttctgctttaaggggcatcgtttattttttg	TGTGCACCAGAGA	GAACA	GCTTTCAGCCCCGTTTCTTGGGAA	TGGCCT	tctagaggtacggccgcttcgagca	250	tatcttgtggaaaggacgaaacaccGCTTTCAGCCCCGTTTCTTGGGAAgttgtagctccctttctcatttcggaaacgaaatgagaaccgttgctacaataaggccgtctgaaaagatgtgccgcaacgctctgccccttaaagcttctgctttaaggggcatcgtttattttttgTGTGCACCAGAGAGAACAGCTTTCAGCCCCGTTTCTTGGGAATGGCCTtctagaggtacggccgcttcgagca
Nme2_A074	CT	TCTTGCACTTCTTGATGGGGAGTA	CGGTCT	MeCP2	nb_rett916-2	theraputic_MeCP2 rett c.916C>T correction abe		tatcttgtggaaaggacgaaacaccG	CTTGCACTTCTTGATGGGGAGTA	gttgtagctccctttctcatttcggaaacgaaatgagaaccgttgctacaataaggccgtctgaaaagatgtgccgcaacgctctgccccttaaagcttctgctttaaggggcatcgtttattttttg	AAGCCGATGGAGA	CAACA	TCTTGCACTTCTTGATGGGGAGTA	CGGTCT	tctagaggtacggccgcttcgagca	250	tatcttgtggaaaggacgaaacaccGCTTGCACTTCTTGATGGGGAGTAgttgtagctccctttctcatttcggaaacgaaatgagaaccgttgctacaataaggccgtctgaaaagatgtgccgcaacgctctgccccttaaagcttctgctttaaggggcatcgtttattttttgAAGCCGATGGAGACAACATCTTGCACTTCTTGATGGGGAGTACGGTCTtctagaggtacggccgcttcgagca
Nme2_A075	CT	GGGTCCACCCACCTGGGCTCCTGA	GCCGCT	LMNA	nb_LMNA-1	theraputic_LMNA progeria c.1824 C>T correction abe		tatcttgtggaaaggacgaaacaccG	GGTCCACCCACCTGGGCTCCTGA	gttgtagctccctttctcatttcggaaacgaaatgagaaccgttgctacaataaggccgtctgaaaagatgtgccgcaacgctctgccccttaaagcttctgctttaaggggcatcgtttattttttg	GTCATGAGCGAGA	AGACA	GGGTCCACCCACCTGGGCTCCTGA	GCCGCT	tctagaggtacggccgcttcgagca	250	tatcttgtggaaaggacgaaacaccGGGTCCACCCACCTGGGCTCCTGAgttgtagctccctttctcatttcggaaacgaaatgagaaccgttgctacaataaggccgtctgaaaagatgtgccgcaacgctctgccccttaaagcttctgctttaaggggcatcgtttattttttgGTCATGAGCGAGAAGACAGGGTCCACCCACCTGGGCTCCTGAGCCGCTtctagaggtacggccgcttcgagca
Nme2_A076	CT	GAGGAGATGGGTCCACCCACCTGG	GCTCCT	LMNA	nb_LMNA-4	theraputic_LMNA progeria c.1824 C>T correction abe		tatcttgtggaaaggacgaaacaccG	AGGAGATGGGTCCACCCACCTGG	gttgtagctccctttctcatttcggaaacgaaatgagaaccgttgctacaataaggccgtctgaaaagatgtgccgcaacgctctgccccttaaagcttctgctttaaggggcatcgtttattttttg	GATTACTCCGAGA	GGACA	GAGGAGATGGGTCCACCCACCTGG	GCTCCT	tctagaggtacggccgcttcgagca	250	tatcttgtggaaaggacgaaacaccGAGGAGATGGGTCCACCCACCTGGgttgtagctccctttctcatttcggaaacgaaatgagaaccgttgctacaataaggccgtctgaaaagatgtgccgcaacgctctgccccttaaagcttctgctttaaggggcatcgtttattttttgGATTACTCCGAGAGGACAGAGGAGATGGGTCCACCCACCTGGGCTCCTtctagaggtacggccgcttcgagca
Nme2_A077	CT	TTATCACAGGCTCCAGGAAGGGTT	TGGCCT	BCL11A	nb_BCL11A-5	theraputic_BCL11A enhancer disruption SCD-TDT abe		tatcttgtggaaaggacgaaacaccG	TATCACAGGCTCCAGGAAGGGTT	gttgtagctccctttctcatttcggaaacgaaatgagaaccgttgctacaataaggccgtctgaaaagatgtgccgcaacgctctgccccttaaagcttctgctttaaggggcatcgtttattttttg	AGGTGATGTGAGA	CGACA	TTATCACAGGCTCCAGGAAGGGTT	TGGCCT	tctagaggtacggccgcttcgagca	250	tatcttgtggaaaggacgaaacaccGTATCACAGGCTCCAGGAAGGGTTgttgtagctccctttctcatttcggaaacgaaatgagaaccgttgctacaataaggccgtctgaaaagatgtgccgcaacgctctgccccttaaagcttctgctttaaggggcatcgtttattttttgAGGTGATGTGAGACGACATTATCACAGGCTCCAGGAAGGGTTTGGCCTtctagaggtacggccgcttcgagca
Nme2_A078	CT	ATAAAAGCAACTGTTAGCTTGCAC	TAGACT	BCL11A	nb_BCL11A-6	theraputic_BCL11A enhancer disruption SCD-TDT abe		tatcttgtggaaaggacgaaacaccG	TAAAAGCAACTGTTAGCTTGCAC	gttgtagctccctttctcatttcggaaacgaaatgagaaccgttgctacaataaggccgtctgaaaagatgtgccgcaacgctctgccccttaaagcttctgctttaaggggcatcgtttattttttg	CACTCAGAACAGA	TGACA	ATAAAAGCAACTGTTAGCTTGCAC	TAGACT	tctagaggtacggccgcttcgagca	250	tatcttgtggaaaggacgaaacaccGTAAAAGCAACTGTTAGCTTGCACgttgtagctccctttctcatttcggaaacgaaatgagaaccgttgctacaataaggccgtctgaaaagatgtgccgcaacgctctgccccttaaagcttctgctttaaggggcatcgtttattttttgCACTCAGAACAGATGACAATAAAAGCAACTGTTAGCTTGCACTAGACTtctagaggtacggccgcttcgagca
Nme2_A079	CT	CTGTGATAAAAGCAACTGTTAGCT	TGCACT	BCL11A	nb_BCL11A-7	theraputic_BCL11A enhancer disruption SCD-TDT abe		tatcttgtggaaaggacgaaacaccG	TGTGATAAAAGCAACTGTTAGCT	gttgtagctccctttctcatttcggaaacgaaatgagaaccgttgctacaataaggccgtctgaaaagatgtgccgcaacgctctgccccttaaagcttctgctttaaggggcatcgtttattttttg	AATAGCCGACAGA	ACACA	CTGTGATAAAAGCAACTGTTAGCT	TGCACT	tctagaggtacggccgcttcgagca	250	tatcttgtggaaaggacgaaacaccGTGTGATAAAAGCAACTGTTAGCTgttgtagctccctttctcatttcggaaacgaaatgagaaccgttgctacaataaggccgtctgaaaagatgtgccgcaacgctctgccccttaaagcttctgctttaaggggcatcgtttattttttgAATAGCCGACAGAACACACTGTGATAAAAGCAACTGTTAGCTTGCACTtctagaggtacggccgcttcgagca
Nme2_A080	CT	TGGAGCCTGTGATAAAAGCAACTG	TTAGCT	BCL11A	nb_BCL11A-9	theraputic_BCL11A enhancer disruption SCD-TDT abe		tatcttgtggaaaggacgaaacaccG	GGAGCCTGTGATAAAAGCAACTG	gttgtagctccctttctcatttcggaaacgaaatgagaaccgttgctacaataaggccgtctgaaaagatgtgccgcaacgctctgccccttaaagcttctgctttaaggggcatcgtttattttttg	TGAGGTGTGCAGA	GCACA	TGGAGCCTGTGATAAAAGCAACTG	TTAGCT	tctagaggtacggccgcttcgagca	250	tatcttgtggaaaggacgaaacaccGGGAGCCTGTGATAAAAGCAACTGgttgtagctccctttctcatttcggaaacgaaatgagaaccgttgctacaataaggccgtctgaaaagatgtgccgcaacgctctgccccttaaagcttctgctttaaggggcatcgtttattttttgTGAGGTGTGCAGAGCACATGGAGCCTGTGATAAAAGCAACTGTTAGCTtctagaggtacggccgcttcgagca
Nme2_A081	CT	AACACCCACCTGCTGTATTATCTC	CAAACT	SOD1	nb_SOD1-4	theraputic_ALS SOD1 ex2 disruption ABE		tatcttgtggaaaggacgaaacaccG	ACACCCACCTGCTGTATTATCTC	gttgtagctccctttctcatttcggaaacgaaatgagaaccgttgctacaataaggccgtctgaaaagatgtgccgcaacgctctgccccttaaagcttctgctttaaggggcatcgtttattttttg	GTTGCGTATCAGA	CCACA	AACACCCACCTGCTGTATTATCTC	CAAACT	tctagaggtacggccgcttcgagca	250	tatcttgtggaaaggacgaaacaccGACACCCACCTGCTGTATTATCTCgttgtagctccctttctcatttcggaaacgaaatgagaaccgttgctacaataaggccgtctgaaaagatgtgccgcaacgctctgccccttaaagcttctgctttaaggggcatcgtttattttttgGTTGCGTATCAGACCACAAACACCCACCTGCTGTATTATCTCCAAACTtctagaggtacggccgcttcgagca
Nme2_A082	CT	ACAGCACAACACCCACCTGCTGTA	TTATCT	SOD1	nb_SOD1-7	theraputic_ALS SOD1 ex2 disruption ABE		tatcttgtggaaaggacgaaacaccG	CAGCACAACACCCACCTGCTGTA	gttgtagctccctttctcatttcggaaacgaaatgagaaccgttgctacaataaggccgtctgaaaagatgtgccgcaacgctctgccccttaaagcttctgctttaaggggcatcgtttattttttg	GCACTCCTTCAGA	TCACA	ACAGCACAACACCCACCTGCTGTA	TTATCT	tctagaggtacggccgcttcgagca	250	tatcttgtggaaaggacgaaacaccGCAGCACAACACCCACCTGCTGTAgttgtagctccctttctcatttcggaaacgaaatgagaaccgttgctacaataaggccgtctgaaaagatgtgccgcaacgctctgccccttaaagcttctgctttaaggggcatcgtttattttttgGCACTCCTTCAGATCACAACAGCACAACACCCACCTGCTGTATTATCTtctagaggtacggccgcttcgagca
Nme2_A083	CT	GGGAAGCATTAAAaGACTGACTGA	AGGCCT	SOD1	nb_SOD1-9	theraputic_ALS SOD1 c.112G>A (p.G38R) correction ABE		tatcttgtggaaaggacgaaacaccG	GGAAGCATTAAAaGACTGACTGA	gttgtagctccctttctcatttcggaaacgaaatgagaaccgttgctacaataaggccgtctgaaaagatgtgccgcaacgctctgccccttaaagcttctgctttaaggggcatcgtttattttttg	TCGTGCACATAGA	GTACA	GGGAAGCATTAAAaGACTGACTGA	AGGCCT	tctagaggtacggccgcttcgagca	250	tatcttgtggaaaggacgaaacaccGGGAAGCATTAAAaGACTGACTGAgttgtagctccctttctcatttcggaaacgaaatgagaaccgttgctacaataaggccgtctgaaaagatgtgccgcaacgctctgccccttaaagcttctgctttaaggggcatcgtttattttttgTCGTGCACATAGAGTACAGGGAAGCATTAAAaGACTGACTGAAGGCCTtctagaggtacggccgcttcgagca
Nme2_A084	CT	CGCACCTTGGCGCAGCGGTGGAAG	GTGGCT	PCSK9	nb_PCSK9-1	theraputic_PCSK9 ex1 disruption ABE		tatcttgtggaaaggacgaaacaccG	GCACCTTGGCGCAGCGGTGGAAG	gttgtagctccctttctcatttcggaaacgaaatgagaaccgttgctacaataaggccgtctgaaaagatgtgccgcaacgctctgccccttaaagcttctgctttaaggggcatcgtttattttttg	CCTTCTCGCTAGA	CTACA	CGCACCTTGGCGCAGCGGTGGAAG	GTGGCT	tctagaggtacggccgcttcgagca	250	tatcttgtggaaaggacgaaacaccGGCACCTTGGCGCAGCGGTGGAAGgttgtagctccctttctcatttcggaaacgaaatgagaaccgttgctacaataaggccgtctgaaaagatgtgccgcaacgctctgccccttaaagcttctgctttaaggggcatcgtttattttttgCCTTCTCGCTAGACTACACGCACCTTGGCGCAGCGGTGGAAGGTGGCTtctagaggtacggccgcttcgagca
Nme2_A085	CT	GCATGGGGCCAGGATCCGTGGAGG	TTGCCT	PCSK9	nb_PCSK9-3	theraputic_PCSK9 ex2 disruption ABE		tatcttgtggaaaggacgaaacaccG	CATGGGGCCAGGATCCGTGGAGG	gttgtagctccctttctcatttcggaaacgaaatgagaaccgttgctacaataaggccgtctgaaaagatgtgccgcaacgctctgccccttaaagcttctgctttaaggggcatcgtttattttttg	ATAATGCCGAGGA	AAGCA	GCATGGGGCCAGGATCCGTGGAGG	TTGCCT	tctagaggtacggccgcttcgagca	250	tatcttgtggaaaggacgaaacaccGCATGGGGCCAGGATCCGTGGAGGgttgtagctccctttctcatttcggaaacgaaatgagaaccgttgctacaataaggccgtctgaaaagatgtgccgcaacgctctgccccttaaagcttctgctttaaggggcatcgtttattttttgATAATGCCGAGGAAAGCAGCATGGGGCCAGGATCCGTGGAGGTTGCCTtctagaggtacggccgcttcgagca
Nme2_A086	CT	CTGACCATCGACaAGAAAGGGACT	GAAGCT	SERPINA1_piz	nb_SERPINA1-1	theraputic_AATD SERPINA1 PIZ c.1096G>A correction ABE		tatcttgtggaaaggacgaaacaccG	TGACCATCGACaAGAAAGGGACT	gttgtagctccctttctcatttcggaaacgaaatgagaaccgttgctacaataaggccgtctgaaaagatgtgccgcaacgctctgccccttaaagcttctgctttaaggggcatcgtttattttttg	AACCAGTCACGGA	GAGCA	CTGACCATCGACaAGAAAGGGACT	GAAGCT	tctagaggtacggccgcttcgagca	250	tatcttgtggaaaggacgaaacaccGTGACCATCGACaAGAAAGGGACTgttgtagctccctttctcatttcggaaacgaaatgagaaccgttgctacaataaggccgtctgaaaagatgtgccgcaacgctctgccccttaaagcttctgctttaaggggcatcgtttattttttgAACCAGTCACGGAGAGCACTGACCATCGACaAGAAAGGGACTGAAGCTtctagaggtacggccgcttcgagca
Nme2_A087	CT	ACCATCGACaAGAAAGGGACTGAA	GCTGCT	SERPINA1_piz	nb_SERPINA1-2	theraputic_AATD SERPINA1 PIZ c.1096G>A correction ABE		tatcttgtggaaaggacgaaacaccG	CCATCGACaAGAAAGGGACTGAA	gttgtagctccctttctcatttcggaaacgaaatgagaaccgttgctacaataaggccgtctgaaaagatgtgccgcaacgctctgccccttaaagcttctgctttaaggggcatcgtttattttttg	GGCATATTGCGGA	CAGCA	ACCATCGACaAGAAAGGGACTGAA	GCTGCT	tctagaggtacggccgcttcgagca	250	tatcttgtggaaaggacgaaacaccGCCATCGACaAGAAAGGGACTGAAgttgtagctccctttctcatttcggaaacgaaatgagaaccgttgctacaataaggccgtctgaaaagatgtgccgcaacgctctgccccttaaagcttctgctttaaggggcatcgtttattttttgGGCATATTGCGGACAGCAACCATCGACaAGAAAGGGACTGAAGCTGCTtctagaggtacggccgcttcgagca
Nme2_A088	CT	CCGCTCCGGCCCACGGCGCTCAAC	TACCCT	EMX1	nb_EMX1-CT-1	n/a		tatcttgtggaaaggacgaaacaccG	CGCTCCGGCCCACGGCGCTCAAC	gttgtagctccctttctcatttcggaaacgaaatgagaaccgttgctacaataaggccgtctgaaaagatgtgccgcaacgctctgccccttaaagcttctgctttaaggggcatcgtttattttttg	CAAGATAACCGGA	TAGCA	CCGCTCCGGCCCACGGCGCTCAAC	TACCCT	tctagaggtacggccgcttcgagca	250	tatcttgtggaaaggacgaaacaccGCGCTCCGGCCCACGGCGCTCAACgttgtagctccctttctcatttcggaaacgaaatgagaaccgttgctacaataaggccgtctgaaaagatgtgccgcaacgctctgccccttaaagcttctgctttaaggggcatcgtttattttttgCAAGATAACCGGATAGCACCGCTCCGGCCCACGGCGCTCAACTACCCTtctagaggtacggccgcttcgagca
Nme2_A089	CT	AGGGGTAGAAATGGAGAGGGTCCC	GGTGCT	EMX1	nb_EMX1-CT-2	n/a		tatcttgtggaaaggacgaaacaccG	GGGGTAGAAATGGAGAGGGTCCC	gttgtagctccctttctcatttcggaaacgaaatgagaaccgttgctacaataaggccgtctgaaaagatgtgccgcaacgctctgccccttaaagcttctgctttaaggggcatcgtttattttttg	TGGACCAATCGGA	AGGCA	AGGGGTAGAAATGGAGAGGGTCCC	GGTGCT	tctagaggtacggccgcttcgagca	250	tatcttgtggaaaggacgaaacaccGGGGGTAGAAATGGAGAGGGTCCCgttgtagctccctttctcatttcggaaacgaaatgagaaccgttgctacaataaggccgtctgaaaagatgtgccgcaacgctctgccccttaaagcttctgctttaaggggcatcgtttattttttgTGGACCAATCGGAAGGCAAGGGGTAGAAATGGAGAGGGTCCCGGTGCTtctagaggtacggccgcttcgagca
Nme2_A090	CT	TCCTGCGGAACCGCTTCTTCGGCC	ACCGCT	EMX1	nb_EMX1-CT-3	n/a		tatcttgtggaaaggacgaaacaccG	CCTGCGGAACCGCTTCTTCGGCC	gttgtagctccctttctcatttcggaaacgaaatgagaaccgttgctacaataaggccgtctgaaaagatgtgccgcaacgctctgccccttaaagcttctgctttaaggggcatcgtttattttttg	CTTCTAAGTCGGA	TGGCA	TCCTGCGGAACCGCTTCTTCGGCC	ACCGCT	tctagaggtacggccgcttcgagca	250	tatcttgtggaaaggacgaaacaccGCCTGCGGAACCGCTTCTTCGGCCgttgtagctccctttctcatttcggaaacgaaatgagaaccgttgctacaataaggccgtctgaaaagatgtgccgcaacgctctgccccttaaagcttctgctttaaggggcatcgtttattttttgCTTCTAAGTCGGATGGCATCCTGCGGAACCGCTTCTTCGGCCACCGCTtctagaggtacggccgcttcgagca
Nme2_A091	CT	TCTCTCTCTTAATGACACGGGCAT	CCAGCT	EMX1	nb_EMX1-CT-4	n/a		tatcttgtggaaaggacgaaacaccG	CTCTCTCTTAATGACACGGGCAT	gttgtagctccctttctcatttcggaaacgaaatgagaaccgttgctacaataaggccgtctgaaaagatgtgccgcaacgctctgccccttaaagcttctgctttaaggggcatcgtttattttttg	CTCAGCTAATGGA	ACGCA	TCTCTCTCTTAATGACACGGGCAT	CCAGCT	tctagaggtacggccgcttcgagca	250	tatcttgtggaaaggacgaaacaccGCTCTCTCTTAATGACACGGGCATgttgtagctccctttctcatttcggaaacgaaatgagaaccgttgctacaataaggccgtctgaaaagatgtgccgcaacgctctgccccttaaagcttctgctttaaggggcatcgtttattttttgCTCAGCTAATGGAACGCATCTCTCTCTTAATGACACGGGCATCCAGCTtctagaggtacggccgcttcgagca
Nme2_A092	CT	GTGACAAGTGTGATCACTTGGGTG	GTGGCT	CCR5	nb_CCR5-CT-1	n/a		tatcttgtggaaaggacgaaacaccG	TGACAAGTGTGATCACTTGGGTG	gttgtagctccctttctcatttcggaaacgaaatgagaaccgttgctacaataaggccgtctgaaaagatgtgccgcaacgctctgccccttaaagcttctgctttaaggggcatcgtttattttttg	GGATCTTCATGGA	TCGCA	GTGACAAGTGTGATCACTTGGGTG	GTGGCT	tctagaggtacggccgcttcgagca	250	tatcttgtggaaaggacgaaacaccGTGACAAGTGTGATCACTTGGGTGgttgtagctccctttctcatttcggaaacgaaatgagaaccgttgctacaataaggccgtctgaaaagatgtgccgcaacgctctgccccttaaagcttctgctttaaggggcatcgtttattttttgGGATCTTCATGGATCGCAGTGACAAGTGTGATCACTTGGGTGGTGGCTtctagaggtacggccgcttcgagca
Nme2_A093	CT	AAATGAGAGCTGCAGGTGTAATGA	AGACCT	CCR5	nb_CCR5-CT-2	n/a		tatcttgtggaaaggacgaaacaccG	AATGAGAGCTGCAGGTGTAATGA	gttgtagctccctttctcatttcggaaacgaaatgagaaccgttgctacaataaggccgtctgaaaagatgtgccgcaacgctctgccccttaaagcttctgctttaaggggcatcgtttattttttg	CGTGAGGTATGGA	ATGCA	AAATGAGAGCTGCAGGTGTAATGA	AGACCT	tctagaggtacggccgcttcgagca	250	tatcttgtggaaaggacgaaacaccGAATGAGAGCTGCAGGTGTAATGAgttgtagctccctttctcatttcggaaacgaaatgagaaccgttgctacaataaggccgtctgaaaagatgtgccgcaacgctctgccccttaaagcttctgctttaaggggcatcgtttattttttgCGTGAGGTATGGAATGCAAAATGAGAGCTGCAGGTGTAATGAAGACCTtctagaggtacggccgcttcgagca
Nme2_A094	CT	CTCATTTTCCATACAGTCAGTATC	AATTCT	CCR5	nb_CCR5-CT-3	n/a		tatcttgtggaaaggacgaaacaccG	TCATTTTCCATACAGTCAGTATC	gttgtagctccctttctcatttcggaaacgaaatgagaaccgttgctacaataaggccgtctgaaaagatgtgccgcaacgctctgccccttaaagcttctgctttaaggggcatcgtttattttttg	TAGTTAGGCTGGA	GTGCA	CTCATTTTCCATACAGTCAGTATC	AATTCT	tctagaggtacggccgcttcgagca	250	tatcttgtggaaaggacgaaacaccGTCATTTTCCATACAGTCAGTATCgttgtagctccctttctcatttcggaaacgaaatgagaaccgttgctacaataaggccgtctgaaaagatgtgccgcaacgctctgccccttaaagcttctgctttaaggggcatcgtttattttttgTAGTTAGGCTGGAGTGCACTCATTTTCCATACAGTCAGTATCAATTCTtctagaggtacggccgcttcgagca
Nme2_A095	CT	GCGGCAGGACCAGCCCCAAGATGA	CTATCT	CCR5	nb_CCR5-CT-4	n/a		tatcttgtggaaaggacgaaacaccG	CGGCAGGACCAGCCCCAAGATGA	gttgtagctccctttctcatttcggaaacgaaatgagaaccgttgctacaataaggccgtctgaaaagatgtgccgcaacgctctgccccttaaagcttctgctttaaggggcatcgtttattttttg	AGCGCCATAACGA	CTGCA	GCGGCAGGACCAGCCCCAAGATGA	CTATCT	tctagaggtacggccgcttcgagca	250	tatcttgtggaaaggacgaaacaccGCGGCAGGACCAGCCCCAAGATGAgttgtagctccctttctcatttcggaaacgaaatgagaaccgttgctacaataaggccgtctgaaaagatgtgccgcaacgctctgccccttaaagcttctgctttaaggggcatcgtttattttttgAGCGCCATAACGACTGCAGCGGCAGGACCAGCCCCAAGATGACTATCTtctagaggtacggccgcttcgagca
Nme2_A096	CT	CTGATCCTGGTGCTGCAGCTTCCT	TACACT	AAVS1	nb_AAVS1-CT-1	n/a		tatcttgtggaaaggacgaaacaccG	TGATCCTGGTGCTGCAGCTTCCT	gttgtagctccctttctcatttcggaaacgaaatgagaaccgttgctacaataaggccgtctgaaaagatgtgccgcaacgctctgccccttaaagcttctgctttaaggggcatcgtttattttttg	TGTCTCTCTACGA	TTGCA	CTGATCCTGGTGCTGCAGCTTCCT	TACACT	tctagaggtacggccgcttcgagca	250	tatcttgtggaaaggacgaaacaccGTGATCCTGGTGCTGCAGCTTCCTgttgtagctccctttctcatttcggaaacgaaatgagaaccgttgctacaataaggccgtctgaaaagatgtgccgcaacgctctgccccttaaagcttctgctttaaggggcatcgtttattttttgTGTCTCTCTACGATTGCACTGATCCTGGTGCTGCAGCTTCCTTACACTtctagaggtacggccgcttcgagca
Nme2_A097	CT	AATGGGGGTGTGTCACCAGATAAG	GAATCT	AAVS1	nb_AAVS1-CT-2	n/a		tatcttgtggaaaggacgaaacaccG	ATGGGGGTGTGTCACCAGATAAG	gttgtagctccctttctcatttcggaaacgaaatgagaaccgttgctacaataaggccgtctgaaaagatgtgccgcaacgctctgccccttaaagcttctgctttaaggggcatcgtttattttttg	GTAACAGTAGCGA	AACCA	AATGGGGGTGTGTCACCAGATAAG	GAATCT	tctagaggtacggccgcttcgagca	250	tatcttgtggaaaggacgaaacaccGATGGGGGTGTGTCACCAGATAAGgttgtagctccctttctcatttcggaaacgaaatgagaaccgttgctacaataaggccgtctgaaaagatgtgccgcaacgctctgccccttaaagcttctgctttaaggggcatcgtttattttttgGTAACAGTAGCGAAACCAAATGGGGGTGTGTCACCAGATAAGGAATCTtctagaggtacggccgcttcgagca
Nme2_A098	CT	CCCATCCTTAGGCCTCCTCCTTCC	TAGTCT	AAVS1	nb_AAVS1-CT-3	n/a		tatcttgtggaaaggacgaaacaccG	CCATCCTTAGGCCTCCTCCTTCC	gttgtagctccctttctcatttcggaaacgaaatgagaaccgttgctacaataaggccgtctgaaaagatgtgccgcaacgctctgccccttaaagcttctgctttaaggggcatcgtttattttttg	TCTAGTAACGCGA	GACCA	CCCATCCTTAGGCCTCCTCCTTCC	TAGTCT	tctagaggtacggccgcttcgagca	250	tatcttgtggaaaggacgaaacaccGCCATCCTTAGGCCTCCTCCTTCCgttgtagctccctttctcatttcggaaacgaaatgagaaccgttgctacaataaggccgtctgaaaagatgtgccgcaacgctctgccccttaaagcttctgctttaaggggcatcgtttattttttgTCTAGTAACGCGAGACCACCCATCCTTAGGCCTCCTCCTTCCTAGTCTtctagaggtacggccgcttcgagca
Nme2_A099	CT	GTCACCAATCCTGTCCCTAGTGGC	CCCACT	AAVS1	nb_AAVS1-CT-4	n/a		tatcttgtggaaaggacgaaacaccG	TCACCAATCCTGTCCCTAGTGGC	gttgtagctccctttctcatttcggaaacgaaatgagaaccgttgctacaataaggccgtctgaaaagatgtgccgcaacgctctgccccttaaagcttctgctttaaggggcatcgtttattttttg	CCATAACATGCGA	CACCA	GTCACCAATCCTGTCCCTAGTGGC	CCCACT	tctagaggtacggccgcttcgagca	250	tatcttgtggaaaggacgaaacaccGTCACCAATCCTGTCCCTAGTGGCgttgtagctccctttctcatttcggaaacgaaatgagaaccgttgctacaataaggccgtctgaaaagatgtgccgcaacgctctgccccttaaagcttctgctttaaggggcatcgtttattttttgCCATAACATGCGACACCAGTCACCAATCCTGTCCCTAGTGGCCCCACTtctagaggtacggccgcttcgagca
Nme2_A100	CT	GCCGCTGGCCCCCCACCGCCCCAA	GGATCT	AAVS1	nb_AAVS1-CT-5	n/a		tatcttgtggaaaggacgaaacaccG	CCGCTGGCCCCCCACCGCCCCAA	gttgtagctccctttctcatttcggaaacgaaatgagaaccgttgctacaataaggccgtctgaaaagatgtgccgcaacgctctgccccttaaagcttctgctttaaggggcatcgtttattttttg	CTGTATTGACCGA	TACCA	GCCGCTGGCCCCCCACCGCCCCAA	GGATCT	tctagaggtacggccgcttcgagca	250	tatcttgtggaaaggacgaaacaccGCCGCTGGCCCCCCACCGCCCCAAgttgtagctccctttctcatttcggaaacgaaatgagaaccgttgctacaataaggccgtctgaaaagatgtgccgcaacgctctgccccttaaagcttctgctttaaggggcatcgtttattttttgCTGTATTGACCGATACCAGCCGCTGGCCCCCCACCGCCCCAAGGATCTtctagaggtacggccgcttcgagca
Nme2_A101	CG	ATCTGCCTAACAGGAGGTGGGGGT	TAGACG	AAVS1	edraki_TS4	nme2 nuclease activity		tatcttgtggaaaggacgaaacaccG	TCTGCCTAACAGGAGGTGGGGGT	gttgtagctccctttctcatttcggaaacgaaatgagaaccgttgctacaataaggccgtctgaaaagatgtgccgcaacgctctgccccttaaagcttctgctttaaggggcatcgtttattttttg	ATAGACGCTCCGA	AGCCA	ATCTGCCTAACAGGAGGTGGGGGT	TAGACG	tctagaggtacggccgcttcgagca	250	tatcttgtggaaaggacgaaacaccGTCTGCCTAACAGGAGGTGGGGGTgttgtagctccctttctcatttcggaaacgaaatgagaaccgttgctacaataaggccgtctgaaaagatgtgccgcaacgctctgccccttaaagcttctgctttaaggggcatcgtttattttttgATAGACGCTCCGAAGCCAATCTGCCTAACAGGAGGTGGGGGTTAGACGtctagaggtacggccgcttcgagca
Nme2_A102	CG	ATCCTGGAGTGACCCCTGGCCTTC	TCCCCG	VEGFA	edraki_TS45	nme2 nuclease activity		tatcttgtggaaaggacgaaacaccG	TCCTGGAGTGACCCCTGGCCTTC	gttgtagctccctttctcatttcggaaacgaaatgagaaccgttgctacaataaggccgtctgaaaagatgtgccgcaacgctctgccccttaaagcttctgctttaaggggcatcgtttattttttg	GACTGGCTATCGA	TGCCA	ATCCTGGAGTGACCCCTGGCCTTC	TCCCCG	tctagaggtacggccgcttcgagca	250	tatcttgtggaaaggacgaaacaccGTCCTGGAGTGACCCCTGGCCTTCgttgtagctccctttctcatttcggaaacgaaatgagaaccgttgctacaataaggccgtctgaaaagatgtgccgcaacgctctgccccttaaagcttctgctttaaggggcatcgtttattttttgGACTGGCTATCGATGCCAATCCTGGAGTGACCCCTGGCCTTCTCCCCGtctagaggtacggccgcttcgagca
Nme2_A103	CG	GCTGGGTGAATGGAGCGAGCAGCG	TCTTCG	VEGFA	edraki_TS44	nme2 nuclease activity		tatcttgtggaaaggacgaaacaccG	CTGGGTGAATGGAGCGAGCAGCG	gttgtagctccctttctcatttcggaaacgaaatgagaaccgttgctacaataaggccgtctgaaaagatgtgccgcaacgctctgccccttaaagcttctgctttaaggggcatcgtttattttttg	GGTGTTCAGTCGA	ATCCA	GCTGGGTGAATGGAGCGAGCAGCG	TCTTCG	tctagaggtacggccgcttcgagca	250	tatcttgtggaaaggacgaaacaccGCTGGGTGAATGGAGCGAGCAGCGgttgtagctccctttctcatttcggaaacgaaatgagaaccgttgctacaataaggccgtctgaaaagatgtgccgcaacgctctgccccttaaagcttctgctttaaggggcatcgtttattttttgGGTGTTCAGTCGAATCCAGCTGGGTGAATGGAGCGAGCAGCGTCTTCGtctagaggtacggccgcttcgagca
Nme2_A104	CG	CTGCTCCCCAGCCCAAACCGCCGC	GGCGCG	LINC01588	edraki_TS38	nme2 nuclease activity		tatcttgtggaaaggacgaaacaccG	TGCTCCCCAGCCCAAACCGCCGC	gttgtagctccctttctcatttcggaaacgaaatgagaaccgttgctacaataaggccgtctgaaaagatgtgccgcaacgctctgccccttaaagcttctgctttaaggggcatcgtttattttttg	AGGAAGACCTCGA	GTCCA	CTGCTCCCCAGCCCAAACCGCCGC	GGCGCG	tctagaggtacggccgcttcgagca	250	tatcttgtggaaaggacgaaacaccGTGCTCCCCAGCCCAAACCGCCGCgttgtagctccctttctcatttcggaaacgaaatgagaaccgttgctacaataaggccgtctgaaaagatgtgccgcaacgctctgccccttaaagcttctgctttaaggggcatcgtttattttttgAGGAAGACCTCGAGTCCACTGCTCCCCAGCCCAAACCGCCGCGGCGCGtctagaggtacggccgcttcgagca
Nme2_A105	CA	GCGTTGGAGCGGGGAGAAGGCCAG	GGGTCA	VEGFA	edraki_TS31	nme2 nuclease activity		tatcttgtggaaaggacgaaacaccG	CGTTGGAGCGGGGAGAAGGCCAG	gttgtagctccctttctcatttcggaaacgaaatgagaaccgttgctacaataaggccgtctgaaaagatgtgccgcaacgctctgccccttaaagcttctgctttaaggggcatcgtttattttttg	TTCCTAGCGGTGA	CTCCA	GCGTTGGAGCGGGGAGAAGGCCAG	GGGTCA	tctagaggtacggccgcttcgagca	250	tatcttgtggaaaggacgaaacaccGCGTTGGAGCGGGGAGAAGGCCAGgttgtagctccctttctcatttcggaaacgaaatgagaaccgttgctacaataaggccgtctgaaaagatgtgccgcaacgctctgccccttaaagcttctgctttaaggggcatcgtttattttttgTTCCTAGCGGTGACTCCAGCGTTGGAGCGGGGAGAAGGCCAGGGGTCAtctagaggtacggccgcttcgagca
Nme2_A106	CA	GCGTTGGAGCGGGGAGAAGGCCAG	GGGTCA	VEGFA	edraki_TS49	nme2 nuclease activity		tatcttgtggaaaggacgaaacaccG	CGTTGGAGCGGGGAGAAGGCCAG	gttgtagctccctttctcatttcggaaacgaaatgagaaccgttgctacaataaggccgtctgaaaagatgtgccgcaacgctctgccccttaaagcttctgctttaaggggcatcgtttattttttg	TCGCCATTACTGA	TTCCA	GCGTTGGAGCGGGGAGAAGGCCAG	GGGTCA	tctagaggtacggccgcttcgagca	250	tatcttgtggaaaggacgaaacaccGCGTTGGAGCGGGGAGAAGGCCAGgttgtagctccctttctcatttcggaaacgaaatgagaaccgttgctacaataaggccgtctgaaaagatgtgccgcaacgctctgccccttaaagcttctgctttaaggggcatcgtttattttttgTCGCCATTACTGATTCCAGCGTTGGAGCGGGGAGAAGGCCAGGGGTCAtctagaggtacggccgcttcgagca
Nme2_A107	CG	AGTCTCCGCTTTAACCCCCACCTC	CAGCCG	Intergenic	huang_CCG-1/Site 5	eNme2-C abe activity		tatcttgtggaaaggacgaaacaccG	GTCTCCGCTTTAACCCCCACCTC	gttgtagctccctttctcatttcggaaacgaaatgagaaccgttgctacaataaggccgtctgaaaagatgtgccgcaacgctctgccccttaaagcttctgctttaaggggcatcgtttattttttg	ACCTGTCAGCTGA	GATCA	AGTCTCCGCTTTAACCCCCACCTC	CAGCCG	tctagaggtacggccgcttcgagca	250	tatcttgtggaaaggacgaaacaccGGTCTCCGCTTTAACCCCCACCTCgttgtagctccctttctcatttcggaaacgaaatgagaaccgttgctacaataaggccgtctgaaaagatgtgccgcaacgctctgccccttaaagcttctgctttaaggggcatcgtttattttttgACCTGTCAGCTGAGATCAAGTCTCCGCTTTAACCCCCACCTCCAGCCGtctagaggtacggccgcttcgagca
Nme2_A108	CG	GGGTGTGCAGACGGCAGTCACTAG	GGGGCG	VEGFA	huang_GCG-1	eNme2-C abe activity		tatcttgtggaaaggacgaaacaccG	GGTGTGCAGACGGCAGTCACTAG	gttgtagctccctttctcatttcggaaacgaaatgagaaccgttgctacaataaggccgtctgaaaagatgtgccgcaacgctctgccccttaaagcttctgctttaaggggcatcgtttattttttg	CATGCCACGTTGA	CATCA	GGGTGTGCAGACGGCAGTCACTAG	GGGGCG	tctagaggtacggccgcttcgagca	250	tatcttgtggaaaggacgaaacaccGGGTGTGCAGACGGCAGTCACTAGgttgtagctccctttctcatttcggaaacgaaatgagaaccgttgctacaataaggccgtctgaaaagatgtgccgcaacgctctgccccttaaagcttctgctttaaggggcatcgtttattttttgCATGCCACGTTGACATCAGGGTGTGCAGACGGCAGTCACTAGGGGGCGtctagaggtacggccgcttcgagca
Nme2_A109	CG	GACCCAGGGGTAGAAATGGAGAGG	GTCCCG	EMX1	huang_CCG-2	eNme2-C abe activity		tatcttgtggaaaggacgaaacaccG	ACCCAGGGGTAGAAATGGAGAGG	gttgtagctccctttctcatttcggaaacgaaatgagaaccgttgctacaataaggccgtctgaaaagatgtgccgcaacgctctgccccttaaagcttctgctttaaggggcatcgtttattttttg	ATAGGACGCTTGA	AGTCA	GACCCAGGGGTAGAAATGGAGAGG	GTCCCG	tctagaggtacggccgcttcgagca	250	tatcttgtggaaaggacgaaacaccGACCCAGGGGTAGAAATGGAGAGGgttgtagctccctttctcatttcggaaacgaaatgagaaccgttgctacaataaggccgtctgaaaagatgtgccgcaacgctctgccccttaaagcttctgctttaaggggcatcgtttattttttgATAGGACGCTTGAAGTCAGACCCAGGGGTAGAAATGGAGAGGGTCCCGtctagaggtacggccgcttcgagca
Nme2_A110	CG	GCGAATGGGGCCATGCCGACCAAA	GCGCCG	FANCF	huang_CCG-3	eNme2-C abe activity		tatcttgtggaaaggacgaaacaccG	CGAATGGGGCCATGCCGACCAAA	gttgtagctccctttctcatttcggaaacgaaatgagaaccgttgctacaataaggccgtctgaaaagatgtgccgcaacgctctgccccttaaagcttctgctttaaggggcatcgtttattttttg	AGGACTCGGAACA	GGTCA	GCGAATGGGGCCATGCCGACCAAA	GCGCCG	tctagaggtacggccgcttcgagca	250	tatcttgtggaaaggacgaaacaccGCGAATGGGGCCATGCCGACCAAAgttgtagctccctttctcatttcggaaacgaaatgagaaccgttgctacaataaggccgtctgaaaagatgtgccgcaacgctctgccccttaaagcttctgctttaaggggcatcgtttattttttgAGGACTCGGAACAGGTCAGCGAATGGGGCCATGCCGACCAAAGCGCCGtctagaggtacggccgcttcgagca
Nme2_A111	CG	TGCAGATCCCACAGGCGCCCTGGC	CAGTCG	PDCD1	huang_Site 1	eNme2-C abe activity		tatcttgtggaaaggacgaaacaccG	GCAGATCCCACAGGCGCCCTGGC	gttgtagctccctttctcatttcggaaacgaaatgagaaccgttgctacaataaggccgtctgaaaagatgtgccgcaacgctctgccccttaaagcttctgctttaaggggcatcgtttattttttg	CTCGTGTTGAACA	CGTCA	TGCAGATCCCACAGGCGCCCTGGC	CAGTCG	tctagaggtacggccgcttcgagca	250	tatcttgtggaaaggacgaaacaccGGCAGATCCCACAGGCGCCCTGGCgttgtagctccctttctcatttcggaaacgaaatgagaaccgttgctacaataaggccgtctgaaaagatgtgccgcaacgctctgccccttaaagcttctgctttaaggggcatcgtttattttttgCTCGTGTTGAACACGTCATGCAGATCCCACAGGCGCCCTGGCCAGTCGtctagaggtacggccgcttcgagca
Nme2_A112	CG	AGATATGGTCCAGTAGATATTGAA	GTTACG	CUL3	huang_ACG-2	eNme2-C abe activity		tatcttgtggaaaggacgaaacaccG	GATATGGTCCAGTAGATATTGAA	gttgtagctccctttctcatttcggaaacgaaatgagaaccgttgctacaataaggccgtctgaaaagatgtgccgcaacgctctgccccttaaagcttctgctttaaggggcatcgtttattttttg	CGAGCCGATAACA	TGTCA	AGATATGGTCCAGTAGATATTGAA	GTTACG	tctagaggtacggccgcttcgagca	250	tatcttgtggaaaggacgaaacaccGGATATGGTCCAGTAGATATTGAAgttgtagctccctttctcatttcggaaacgaaatgagaaccgttgctacaataaggccgtctgaaaagatgtgccgcaacgctctgccccttaaagcttctgctttaaggggcatcgtttattttttgCGAGCCGATAACATGTCAAGATATGGTCCAGTAGATATTGAAGTTACGtctagaggtacggccgcttcgagca
Nme2_A113	CG	TGCTGCAGAAGGGATTCCATGAGG	TGCGCG	FANCF	huang_Site 2	eNme2-C abe activity		tatcttgtggaaaggacgaaacaccG	GCTGCAGAAGGGATTCCATGAGG	gttgtagctccctttctcatttcggaaacgaaatgagaaccgttgctacaataaggccgtctgaaaagatgtgccgcaacgctctgccccttaaagcttctgctttaaggggcatcgtttattttttg	CTCAATGCAGACA	ACTCA	TGCTGCAGAAGGGATTCCATGAGG	TGCGCG	tctagaggtacggccgcttcgagca	250	tatcttgtggaaaggacgaaacaccGGCTGCAGAAGGGATTCCATGAGGgttgtagctccctttctcatttcggaaacgaaatgagaaccgttgctacaataaggccgtctgaaaagatgtgccgcaacgctctgccccttaaagcttctgctttaaggggcatcgtttattttttgCTCAATGCAGACAACTCATGCTGCAGAAGGGATTCCATGAGGTGCGCGtctagaggtacggccgcttcgagca
Nme2_A114	CG	ATGCCGACCAAAGCGCCGATGGAT	GTGGCG	FANCF	huang_GCG-2	eNme2-C abe activity		tatcttgtggaaaggacgaaacaccG	TGCCGACCAAAGCGCCGATGGAT	gttgtagctccctttctcatttcggaaacgaaatgagaaccgttgctacaataaggccgtctgaaaagatgtgccgcaacgctctgccccttaaagcttctgctttaaggggcatcgtttattttttg	TCGGAATAGGACA	GCTCA	ATGCCGACCAAAGCGCCGATGGAT	GTGGCG	tctagaggtacggccgcttcgagca	250	tatcttgtggaaaggacgaaacaccGTGCCGACCAAAGCGCCGATGGATgttgtagctccctttctcatttcggaaacgaaatgagaaccgttgctacaataaggccgtctgaaaagatgtgccgcaacgctctgccccttaaagcttctgctttaaggggcatcgtttattttttgTCGGAATAGGACAGCTCAATGCCGACCAAAGCGCCGATGGATGTGGCGtctagaggtacggccgcttcgagca
Nme2_A115	CG	AGCGGCCGGATATCAGCTGCCACG	CCCGCG	LINC01588	huang_GCG-3	eNme2-C abe activity		tatcttgtggaaaggacgaaacaccG	GCGGCCGGATATCAGCTGCCACG	gttgtagctccctttctcatttcggaaacgaaatgagaaccgttgctacaataaggccgtctgaaaagatgtgccgcaacgctctgccccttaaagcttctgctttaaggggcatcgtttattttttg	ATTCCAGGCGACA	CCTCA	AGCGGCCGGATATCAGCTGCCACG	CCCGCG	tctagaggtacggccgcttcgagca	250	tatcttgtggaaaggacgaaacaccGGCGGCCGGATATCAGCTGCCACGgttgtagctccctttctcatttcggaaacgaaatgagaaccgttgctacaataaggccgtctgaaaagatgtgccgcaacgctctgccccttaaagcttctgctttaaggggcatcgtttattttttgATTCCAGGCGACACCTCAAGCGGCCGGATATCAGCTGCCACGCCCGCGtctagaggtacggccgcttcgagca
Nme2_A116	CG	CTCCCCAGCCCAAACCGCCGCGGC	GCGACG	LINC01588	huang_ACG-1	eNme2-C abe activity		tatcttgtggaaaggacgaaacaccG	TCCCCAGCCCAAACCGCCGCGGC	gttgtagctccctttctcatttcggaaacgaaatgagaaccgttgctacaataaggccgtctgaaaagatgtgccgcaacgctctgccccttaaagcttctgctttaaggggcatcgtttattttttg	TGGCTTACCGACA	TCTCA	CTCCCCAGCCCAAACCGCCGCGGC	GCGACG	tctagaggtacggccgcttcgagca	250	tatcttgtggaaaggacgaaacaccGTCCCCAGCCCAAACCGCCGCGGCgttgtagctccctttctcatttcggaaacgaaatgagaaccgttgctacaataaggccgtctgaaaagatgtgccgcaacgctctgccccttaaagcttctgctttaaggggcatcgtttattttttgTGGCTTACCGACATCTCACTCCCCAGCCCAAACCGCCGCGGCGCGACGtctagaggtacggccgcttcgagca
Nme2_A117	CG	TCTACCAGCCCCCACTGGCCCTCA	GAGCCG	EMX1	huang_CCG-4	eNme2-C abe activity		tatcttgtggaaaggacgaaacaccG	CTACCAGCCCCCACTGGCCCTCA	gttgtagctccctttctcatttcggaaacgaaatgagaaccgttgctacaataaggccgtctgaaaagatgtgccgcaacgctctgccccttaaagcttctgctttaaggggcatcgtttattttttg	TTAAGCCTCGACA	GTTCA	TCTACCAGCCCCCACTGGCCCTCA	GAGCCG	tctagaggtacggccgcttcgagca	250	tatcttgtggaaaggacgaaacaccGCTACCAGCCCCCACTGGCCCTCAgttgtagctccctttctcatttcggaaacgaaatgagaaccgttgctacaataaggccgtctgaaaagatgtgccgcaacgctctgccccttaaagcttctgctttaaggggcatcgtttattttttgTTAAGCCTCGACAGTTCATCTACCAGCCCCCACTGGCCCTCAGAGCCGtctagaggtacggccgcttcgagca
Nme2_A118	CG	AGACTGACTGGATGTGCACAGCAG	TGACCG	Intergenic	Wei_TS10	Nsp2Smu nuclease activity		tatcttgtggaaaggacgaaacaccG	GACTGACTGGATGTGCACAGCAG	gttgtagctccctttctcatttcggaaacgaaatgagaaccgttgctacaataaggccgtctgaaaagatgtgccgcaacgctctgccccttaaagcttctgctttaaggggcatcgtttattttttg	GGCTGTAGACACA	CTTCA	AGACTGACTGGATGTGCACAGCAG	TGACCG	tctagaggtacggccgcttcgagca	250	tatcttgtggaaaggacgaaacaccGGACTGACTGGATGTGCACAGCAGgttgtagctccctttctcatttcggaaacgaaatgagaaccgttgctacaataaggccgtctgaaaagatgtgccgcaacgctctgccccttaaagcttctgctttaaggggcatcgtttattttttgGGCTGTAGACACACTTCAAGACTGACTGGATGTGCACAGCAGTGACCGtctagaggtacggccgcttcgagca
Nme2_A119	CG	GGCTGCACAACCAGTGGAGGCAAG	AGGGCG	FANCF	nb_FANCF-CG-1	inlaid Nme2-ABE		tatcttgtggaaaggacgaaacaccG	GCTGCACAACCAGTGGAGGCAAG	gttgtagctccctttctcatttcggaaacgaaatgagaaccgttgctacaataaggccgtctgaaaagatgtgccgcaacgctctgccccttaaagcttctgctttaaggggcatcgtttattttttg	CAATAGCCGCACA	GGATA	GGCTGCACAACCAGTGGAGGCAAG	AGGGCG	tctagaggtacggccgcttcgagca	250	tatcttgtggaaaggacgaaacaccGGCTGCACAACCAGTGGAGGCAAGgttgtagctccctttctcatttcggaaacgaaatgagaaccgttgctacaataaggccgtctgaaaagatgtgccgcaacgctctgccccttaaagcttctgctttaaggggcatcgtttattttttgCAATAGCCGCACAGGATAGGCTGCACAACCAGTGGAGGCAAGAGGGCGtctagaggtacggccgcttcgagca
Nme2_A120	CG	TGCATCCACCCCCCGAGGACCAGC	CCCTCG	LINC01588	nb_LINC01588_CG-1	inlaid Nme2-ABE		tatcttgtggaaaggacgaaacaccG	GCATCCACCCCCCGAGGACCAGC	gttgtagctccctttctcatttcggaaacgaaatgagaaccgttgctacaataaggccgtctgaaaagatgtgccgcaacgctctgccccttaaagcttctgctttaaggggcatcgtttattttttg	TGTAAGGACCACA	CGATA	TGCATCCACCCCCCGAGGACCAGC	CCCTCG	tctagaggtacggccgcttcgagca	250	tatcttgtggaaaggacgaaacaccGGCATCCACCCCCCGAGGACCAGCgttgtagctccctttctcatttcggaaacgaaatgagaaccgttgctacaataaggccgtctgaaaagatgtgccgcaacgctctgccccttaaagcttctgctttaaggggcatcgtttattttttgTGTAAGGACCACACGATATGCATCCACCCCCCGAGGACCAGCCCCTCGtctagaggtacggccgcttcgagca
Nme2_A121	CG	ATTCTCCTGTCCCAGGCTGTGCTC	CTGGCG	CLN3	nb_CLN3-3	theraputic_cln3 batten ex5 disruption abe		tatcttgtggaaaggacgaaacaccG	TTCTCCTGTCCCAGGCTGTGCTC	gttgtagctccctttctcatttcggaaacgaaatgagaaccgttgctacaataaggccgtctgaaaagatgtgccgcaacgctctgccccttaaagcttctgctttaaggggcatcgtttattttttg	ACTGGAACTCACA	GCATA	ATTCTCCTGTCCCAGGCTGTGCTC	CTGGCG	tctagaggtacggccgcttcgagca	250	tatcttgtggaaaggacgaaacaccGTTCTCCTGTCCCAGGCTGTGCTCgttgtagctccctttctcatttcggaaacgaaatgagaaccgttgctacaataaggccgtctgaaaagatgtgccgcaacgctctgccccttaaagcttctgctttaaggggcatcgtttattttttgACTGGAACTCACAGCATAATTCTCCTGTCCCAGGCTGTGCTCCTGGCGtctagaggtacggccgcttcgagca
Nme2_A122	CG	ATGGGTCCACCCACCTGGGCTCCT	GAGCCG	LMNA	nb_LMNA-2	theraputic_LMNA progeria c.1824 C>T correction abe		tatcttgtggaaaggacgaaacaccG	TGGGTCCACCCACCTGGGCTCCT	gttgtagctccctttctcatttcggaaacgaaatgagaaccgttgctacaataaggccgtctgaaaagatgtgccgcaacgctctgccccttaaagcttctgctttaaggggcatcgtttattttttg	GATCTGGCATACA	CCATA	ATGGGTCCACCCACCTGGGCTCCT	GAGCCG	tctagaggtacggccgcttcgagca	250	tatcttgtggaaaggacgaaacaccGTGGGTCCACCCACCTGGGCTCCTgttgtagctccctttctcatttcggaaacgaaatgagaaccgttgctacaataaggccgtctgaaaagatgtgccgcaacgctctgccccttaaagcttctgctttaaggggcatcgtttattttttgGATCTGGCATACACCATAATGGGTCCACCCACCTGGGCTCCTGAGCCGtctagaggtacggccgcttcgagca
Nme2_A123	CG	TCGTGTTCCCCGAGGCCATGAACC	ACCCCG	EMX1	nb_EMX1-CG-1	n/a		tatcttgtggaaaggacgaaacaccG	CGTGTTCCCCGAGGCCATGAACC	gttgtagctccctttctcatttcggaaacgaaatgagaaccgttgctacaataaggccgtctgaaaagatgtgccgcaacgctctgccccttaaagcttctgctttaaggggcatcgtttattttttg	GCTACCTTGTACA	GAGTA	TCGTGTTCCCCGAGGCCATGAACC	ACCCCG	tctagaggtacggccgcttcgagca	250	tatcttgtggaaaggacgaaacaccGCGTGTTCCCCGAGGCCATGAACCgttgtagctccctttctcatttcggaaacgaaatgagaaccgttgctacaataaggccgtctgaaaagatgtgccgcaacgctctgccccttaaagcttctgctttaaggggcatcgtttattttttgGCTACCTTGTACAGAGTATCGTGTTCCCCGAGGCCATGAACCACCCCGtctagaggtacggccgcttcgagca
Nme2_A124	CG	ATGAACCACCCCGCGCTGACCGTG	CATCCG	EMX1	nb_EMX1-CG-2	n/a		tatcttgtggaaaggacgaaacaccG	TGAACCACCCCGCGCTGACCGTG	gttgtagctccctttctcatttcggaaacgaaatgagaaccgttgctacaataaggccgtctgaaaagatgtgccgcaacgctctgccccttaaagcttctgctttaaggggcatcgtttattttttg	AACGACAGCTACA	CAGTA	ATGAACCACCCCGCGCTGACCGTG	CATCCG	tctagaggtacggccgcttcgagca	250	tatcttgtggaaaggacgaaacaccGTGAACCACCCCGCGCTGACCGTGgttgtagctccctttctcatttcggaaacgaaatgagaaccgttgctacaataaggccgtctgaaaagatgtgccgcaacgctctgccccttaaagcttctgctttaaggggcatcgtttattttttgAACGACAGCTACACAGTAATGAACCACCCCGCGCTGACCGTGCATCCGtctagaggtacggccgcttcgagca
Nme2_A125	CG	CTTCCAGGGTGAGTGTCCACGCTG	TGCCCG	EMX1	nb_EMX1-CG-3	n/a		tatcttgtggaaaggacgaaacaccG	TTCCAGGGTGAGTGTCCACGCTG	gttgtagctccctttctcatttcggaaacgaaatgagaaccgttgctacaataaggccgtctgaaaagatgtgccgcaacgctctgccccttaaagcttctgctttaaggggcatcgtttattttttg	CCGAGGCATTACA	AGGTA	CTTCCAGGGTGAGTGTCCACGCTG	TGCCCG	tctagaggtacggccgcttcgagca	250	tatcttgtggaaaggacgaaacaccGTTCCAGGGTGAGTGTCCACGCTGgttgtagctccctttctcatttcggaaacgaaatgagaaccgttgctacaataaggccgtctgaaaagatgtgccgcaacgctctgccccttaaagcttctgctttaaggggcatcgtttattttttgCCGAGGCATTACAAGGTACTTCCAGGGTGAGTGTCCACGCTGTGCCCGtctagaggtacggccgcttcgagca
Nme2_A126	CG	GAGGGCCAGTGGGGGCTGGTAGAG	CAAACG	EMX1	nb_EMX1-CG-4	n/a		tatcttgtggaaaggacgaaacaccG	AGGGCCAGTGGGGGCTGGTAGAG	gttgtagctccctttctcatttcggaaacgaaatgagaaccgttgctacaataaggccgtctgaaaagatgtgccgcaacgctctgccccttaaagcttctgctttaaggggcatcgtttattttttg	GTCTCACCTTACA	CGGTA	GAGGGCCAGTGGGGGCTGGTAGAG	CAAACG	tctagaggtacggccgcttcgagca	250	tatcttgtggaaaggacgaaacaccGAGGGCCAGTGGGGGCTGGTAGAGgttgtagctccctttctcatttcggaaacgaaatgagaaccgttgctacaataaggccgtctgaaaagatgtgccgcaacgctctgccccttaaagcttctgctttaaggggcatcgtttattttttgGTCTCACCTTACACGGTAGAGGGCCAGTGGGGGCTGGTAGAGCAAACGtctagaggtacggccgcttcgagca
Nme2_A127	CG	ACCCCACCCCAGGCTCCCAGGCCC	TGAACG	EMX1	nb_EMX1-CG-5	n/a		tatcttgtggaaaggacgaaacaccG	CCCCACCCCAGGCTCCCAGGCCC	gttgtagctccctttctcatttcggaaacgaaatgagaaccgttgctacaataaggccgtctgaaaagatgtgccgcaacgctctgccccttaaagcttctgctttaaggggcatcgtttattttttg	ACGAACTCTAGCA	TGGTA	ACCCCACCCCAGGCTCCCAGGCCC	TGAACG	tctagaggtacggccgcttcgagca	250	tatcttgtggaaaggacgaaacaccGCCCCACCCCAGGCTCCCAGGCCCgttgtagctccctttctcatttcggaaacgaaatgagaaccgttgctacaataaggccgtctgaaaagatgtgccgcaacgctctgccccttaaagcttctgctttaaggggcatcgtttattttttgACGAACTCTAGCATGGTAACCCCACCCCAGGCTCCCAGGCCCTGAACGtctagaggtacggccgcttcgagca
Nme2_A128	CG	GGGAGGGAACACCATTCACAAAGG	CTGACG	EMX1	nb_EMX1-CG-6	n/a		tatcttgtggaaaggacgaaacaccG	GGAGGGAACACCATTCACAAAGG	gttgtagctccctttctcatttcggaaacgaaatgagaaccgttgctacaataaggccgtctgaaaagatgtgccgcaacgctctgccccttaaagcttctgctttaaggggcatcgtttattttttg	TAACCTGAAGGCA	ACGTA	GGGAGGGAACACCATTCACAAAGG	CTGACG	tctagaggtacggccgcttcgagca	250	tatcttgtggaaaggacgaaacaccGGGAGGGAACACCATTCACAAAGGgttgtagctccctttctcatttcggaaacgaaatgagaaccgttgctacaataaggccgtctgaaaagatgtgccgcaacgctctgccccttaaagcttctgctttaaggggcatcgtttattttttgTAACCTGAAGGCAACGTAGGGAGGGAACACCATTCACAAAGGCTGACGtctagaggtacggccgcttcgagca
Nme2_A129	CG	TCACACTTGTCACCACCCCAAAGG	TGACCG	CCR5	nb_CCR5-CG-1	n/a		tatcttgtggaaaggacgaaacaccG	CACACTTGTCACCACCCCAAAGG	gttgtagctccctttctcatttcggaaacgaaatgagaaccgttgctacaataaggccgtctgaaaagatgtgccgcaacgctctgccccttaaagcttctgctttaaggggcatcgtttattttttg	GATGGTTGTGGCA	GCGTA	TCACACTTGTCACCACCCCAAAGG	TGACCG	tctagaggtacggccgcttcgagca	250	tatcttgtggaaaggacgaaacaccGCACACTTGTCACCACCCCAAAGGgttgtagctccctttctcatttcggaaacgaaatgagaaccgttgctacaataaggccgtctgaaaagatgtgccgcaacgctctgccccttaaagcttctgctttaaggggcatcgtttattttttgGATGGTTGTGGCAGCGTATCACACTTGTCACCACCCCAAAGGTGACCGtctagaggtacggccgcttcgagca
Nme2_A130	CG	GTGATCACTTGGGTGGTGGCTGTG	TTTGCG	CCR5	nb_CCR5-CG-2	n/a		tatcttgtggaaaggacgaaacaccG	TGATCACTTGGGTGGTGGCTGTG	gttgtagctccctttctcatttcggaaacgaaatgagaaccgttgctacaataaggccgtctgaaaagatgtgccgcaacgctctgccccttaaagcttctgctttaaggggcatcgtttattttttg	AATTCGGTTCGCA	CCGTA	GTGATCACTTGGGTGGTGGCTGTG	TTTGCG	tctagaggtacggccgcttcgagca	250	tatcttgtggaaaggacgaaacaccGTGATCACTTGGGTGGTGGCTGTGgttgtagctccctttctcatttcggaaacgaaatgagaaccgttgctacaataaggccgtctgaaaagatgtgccgcaacgctctgccccttaaagcttctgctttaaggggcatcgtttattttttgAATTCGGTTCGCACCGTAGTGATCACTTGGGTGGTGGCTGTGTTTGCGtctagaggtacggccgcttcgagca
Nme2_A131	CG	GGGAATCCTAAAAACTCTGCTTCG	GTGTCG	CCR5	nb_CCR5-CG-3	n/a		tatcttgtggaaaggacgaaacaccG	GGAATCCTAAAAACTCTGCTTCG	gttgtagctccctttctcatttcggaaacgaaatgagaaccgttgctacaataaggccgtctgaaaagatgtgccgcaacgctctgccccttaaagcttctgctttaaggggcatcgtttattttttg	TTGCGAATGTGCA	TCGTA	GGGAATCCTAAAAACTCTGCTTCG	GTGTCG	tctagaggtacggccgcttcgagca	250	tatcttgtggaaaggacgaaacaccGGGAATCCTAAAAACTCTGCTTCGgttgtagctccctttctcatttcggaaacgaaatgagaaccgttgctacaataaggccgtctgaaaagatgtgccgcaacgctctgccccttaaagcttctgctttaaggggcatcgtttattttttgTTGCGAATGTGCATCGTAGGGAATCCTAAAAACTCTGCTTCGGTGTCGtctagaggtacggccgcttcgagca
Nme2_A132	CG	GCATCAACCCCATCATCTATGCCT	TTGTCG	CCR5	nb_CCR5-CG-4	n/a		tatcttgtggaaaggacgaaacaccG	CATCAACCCCATCATCTATGCCT	gttgtagctccctttctcatttcggaaacgaaatgagaaccgttgctacaataaggccgtctgaaaagatgtgccgcaacgctctgccccttaaagcttctgctttaaggggcatcgtttattttttg	CTATTCAGCACCA	GTGTA	GCATCAACCCCATCATCTATGCCT	TTGTCG	tctagaggtacggccgcttcgagca	250	tatcttgtggaaaggacgaaacaccGCATCAACCCCATCATCTATGCCTgttgtagctccctttctcatttcggaaacgaaatgagaaccgttgctacaataaggccgtctgaaaagatgtgccgcaacgctctgccccttaaagcttctgctttaaggggcatcgtttattttttgCTATTCAGCACCAGTGTAGCATCAACCCCATCATCTATGCCTTTGTCGtctagaggtacggccgcttcgagca
Nme2_A133	CG	AGTCTTCTTCCAAAAGCACATTGC	CAAACG	CCR5	nb_CCR5-CG-5	n/a		tatcttgtggaaaggacgaaacaccG	GTCTTCTTCCAAAAGCACATTGC	gttgtagctccctttctcatttcggaaacgaaatgagaaccgttgctacaataaggccgtctgaaaagatgtgccgcaacgctctgccccttaaagcttctgctttaaggggcatcgtttattttttg	AAGGTACTCGCCA	CTGTA	AGTCTTCTTCCAAAAGCACATTGC	CAAACG	tctagaggtacggccgcttcgagca	250	tatcttgtggaaaggacgaaacaccGGTCTTCTTCCAAAAGCACATTGCgttgtagctccctttctcatttcggaaacgaaatgagaaccgttgctacaataaggccgtctgaaaagatgtgccgcaacgctctgccccttaaagcttctgctttaaggggcatcgtttattttttgAAGGTACTCGCCACTGTAAGTCTTCTTCCAAAAGCACATTGCCAAACGtctagaggtacggccgcttcgagca
Nme2_A134	CG	GCTGTTCTATTTTCCAGCAAGAGG	CTCCCG	CCR5	nb_CCR5-CG-6	n/a		tatcttgtggaaaggacgaaacaccG	CTGTTCTATTTTCCAGCAAGAGG	gttgtagctccctttctcatttcggaaacgaaatgagaaccgttgctacaataaggccgtctgaaaagatgtgccgcaacgctctgccccttaaagcttctgctttaaggggcatcgtttattttttg	ATACGGAATGCCA	GACTA	GCTGTTCTATTTTCCAGCAAGAGG	CTCCCG	tctagaggtacggccgcttcgagca	250	tatcttgtggaaaggacgaaacaccGCTGTTCTATTTTCCAGCAAGAGGgttgtagctccctttctcatttcggaaacgaaatgagaaccgttgctacaataaggccgtctgaaaagatgtgccgcaacgctctgccccttaaagcttctgctttaaggggcatcgtttattttttgATACGGAATGCCAGACTAGCTGTTCTATTTTCCAGCAAGAGGCTCCCGtctagaggtacggccgcttcgagca
Nme2_A135	CG	CACAGATATTTCCTGCTCCCCAGT	GGATCG	CCR5	nb_CCR5-CG-7	n/a		tatcttgtggaaaggacgaaacaccG	ACAGATATTTCCTGCTCCCCAGT	gttgtagctccctttctcatttcggaaacgaaatgagaaccgttgctacaataaggccgtctgaaaagatgtgccgcaacgctctgccccttaaagcttctgctttaaggggcatcgtttattttttg	CGTCCATAATCCA	CACTA	CACAGATATTTCCTGCTCCCCAGT	GGATCG	tctagaggtacggccgcttcgagca	250	tatcttgtggaaaggacgaaacaccGACAGATATTTCCTGCTCCCCAGTgttgtagctccctttctcatttcggaaacgaaatgagaaccgttgctacaataaggccgtctgaaaagatgtgccgcaacgctctgccccttaaagcttctgctttaaggggcatcgtttattttttgCGTCCATAATCCACACTACACAGATATTTCCTGCTCCCCAGTGGATCGtctagaggtacggccgcttcgagca
Nme2_A136	CG	AGCAGGAAATATCTGTGGGCTTGT	GACACG	CCR5	nb_CCR5-CG-8	n/a		tatcttgtggaaaggacgaaacaccG	GCAGGAAATATCTGTGGGCTTGT	gttgtagctccctttctcatttcggaaacgaaatgagaaccgttgctacaataaggccgtctgaaaagatgtgccgcaacgctctgccccttaaagcttctgctttaaggggcatcgtttattttttg	AACAGTTCGTCCA	AGCTA	AGCAGGAAATATCTGTGGGCTTGT	GACACG	tctagaggtacggccgcttcgagca	250	tatcttgtggaaaggacgaaacaccGGCAGGAAATATCTGTGGGCTTGTgttgtagctccctttctcatttcggaaacgaaatgagaaccgttgctacaataaggccgtctgaaaagatgtgccgcaacgctctgccccttaaagcttctgctttaaggggcatcgtttattttttgAACAGTTCGTCCAAGCTAAGCAGGAAATATCTGTGGGCTTGTGACACGtctagaggtacggccgcttcgagca
Nme2_A137	CG	CGAGTCCAGGCCCCAGCCCCTCCT	CCCTCG	AAVS1	nb_AAVS1-CG-1	n/a		tatcttgtggaaaggacgaaacaccG	GAGTCCAGGCCCCAGCCCCTCCT	gttgtagctccctttctcatttcggaaacgaaatgagaaccgttgctacaataaggccgtctgaaaagatgtgccgcaacgctctgccccttaaagcttctgctttaaggggcatcgtttattttttg	TCCTTCGATTCCA	GGCTA	CGAGTCCAGGCCCCAGCCCCTCCT	CCCTCG	tctagaggtacggccgcttcgagca	250	tatcttgtggaaaggacgaaacaccGGAGTCCAGGCCCCAGCCCCTCCTgttgtagctccctttctcatttcggaaacgaaatgagaaccgttgctacaataaggccgtctgaaaagatgtgccgcaacgctctgccccttaaagcttctgctttaaggggcatcgtttattttttgTCCTTCGATTCCAGGCTACGAGTCCAGGCCCCAGCCCCTCCTCCCTCGtctagaggtacggccgcttcgagca
Nme2_A138	CG	GAGGGGCTGGGGCCTGGACTCCTG	GGTCCG	AAVS1	nb_AAVS1-CG-2	n/a		tatcttgtggaaaggacgaaacaccG	AGGGGCTGGGGCCTGGACTCCTG	gttgtagctccctttctcatttcggaaacgaaatgagaaccgttgctacaataaggccgtctgaaaagatgtgccgcaacgctctgccccttaaagcttctgctttaaggggcatcgtttattttttg	GTGCAGAGAATCA	CGCTA	GAGGGGCTGGGGCCTGGACTCCTG	GGTCCG	tctagaggtacggccgcttcgagca	250	tatcttgtggaaaggacgaaacaccGAGGGGCTGGGGCCTGGACTCCTGgttgtagctccctttctcatttcggaaacgaaatgagaaccgttgctacaataaggccgtctgaaaagatgtgccgcaacgctctgccccttaaagcttctgctttaaggggcatcgtttattttttgGTGCAGAGAATCACGCTAGAGGGGCTGGGGCCTGGACTCCTGGGTCCGtctagaggtacggccgcttcgagca
Nme2_A139	CG	GGAAGCTGCAGCACCAGGATCAGT	GAAACG	AAVS1	nb_AAVS1-CG-3	n/a		tatcttgtggaaaggacgaaacaccG	GAAGCTGCAGCACCAGGATCAGT	gttgtagctccctttctcatttcggaaacgaaatgagaaccgttgctacaataaggccgtctgaaaagatgtgccgcaacgctctgccccttaaagcttctgctttaaggggcatcgtttattttttg	CCGGTAGCAATCA	TGCTA	GGAAGCTGCAGCACCAGGATCAGT	GAAACG	tctagaggtacggccgcttcgagca	250	tatcttgtggaaaggacgaaacaccGGAAGCTGCAGCACCAGGATCAGTgttgtagctccctttctcatttcggaaacgaaatgagaaccgttgctacaataaggccgtctgaaaagatgtgccgcaacgctctgccccttaaagcttctgctttaaggggcatcgtttattttttgCCGGTAGCAATCATGCTAGGAAGCTGCAGCACCAGGATCAGTGAAACGtctagaggtacggccgcttcgagca
Nme2_A140	CG	GAGCAGCTCAGGTTCTGGGAGAGG	GTAGCG	AAVS1	nb_AAVS1-CG-4	n/a		tatcttgtggaaaggacgaaacaccG	AGCAGCTCAGGTTCTGGGAGAGG	gttgtagctccctttctcatttcggaaacgaaatgagaaccgttgctacaataaggccgtctgaaaagatgtgccgcaacgctctgccccttaaagcttctgctttaaggggcatcgtttattttttg	GCATATGTGGTCA	ACCTA	GAGCAGCTCAGGTTCTGGGAGAGG	GTAGCG	tctagaggtacggccgcttcgagca	250	tatcttgtggaaaggacgaaacaccGAGCAGCTCAGGTTCTGGGAGAGGgttgtagctccctttctcatttcggaaacgaaatgagaaccgttgctacaataaggccgtctgaaaagatgtgccgcaacgctctgccccttaaagcttctgctttaaggggcatcgtttattttttgGCATATGTGGTCAACCTAGAGCAGCTCAGGTTCTGGGAGAGGGTAGCGtctagaggtacggccgcttcgagca
Nme2_A141	CG	CCTTGCCAGAACCTCTAAGGTTTG	CTTACG	AAVS1	nb_AAVS1-CG-5	n/a		tatcttgtggaaaggacgaaacaccG	CTTGCCAGAACCTCTAAGGTTTG	gttgtagctccctttctcatttcggaaacgaaatgagaaccgttgctacaataaggccgtctgaaaagatgtgccgcaacgctctgccccttaaagcttctgctttaaggggcatcgtttattttttg	CACTGAACCGTCA	GCCTA	CCTTGCCAGAACCTCTAAGGTTTG	CTTACG	tctagaggtacggccgcttcgagca	250	tatcttgtggaaaggacgaaacaccGCTTGCCAGAACCTCTAAGGTTTGgttgtagctccctttctcatttcggaaacgaaatgagaaccgttgctacaataaggccgtctgaaaagatgtgccgcaacgctctgccccttaaagcttctgctttaaggggcatcgtttattttttgCACTGAACCGTCAGCCTACCTTGCCAGAACCTCTAAGGTTTGCTTACGtctagaggtacggccgcttcgagca
Nme2_A142	CG	ATGCTGTCCTGAAGTGGACATAGG	GGCCCG	AAVS1	nb_AAVS1-CG-6	n/a		tatcttgtggaaaggacgaaacaccG	TGCTGTCCTGAAGTGGACATAGG	gttgtagctccctttctcatttcggaaacgaaatgagaaccgttgctacaataaggccgtctgaaaagatgtgccgcaacgctctgccccttaaagcttctgctttaaggggcatcgtttattttttg	TGAACGTCTGTCA	TCCTA	ATGCTGTCCTGAAGTGGACATAGG	GGCCCG	tctagaggtacggccgcttcgagca	250	tatcttgtggaaaggacgaaacaccGTGCTGTCCTGAAGTGGACATAGGgttgtagctccctttctcatttcggaaacgaaatgagaaccgttgctacaataaggccgtctgaaaagatgtgccgcaacgctctgccccttaaagcttctgctttaaggggcatcgtttattttttgTGAACGTCTGTCATCCTAATGCTGTCCTGAAGTGGACATAGGGGCCCGtctagaggtacggccgcttcgagca
Nme2_A143	CG	GCCCAAATGAAAGGAGTGAGAGGT	GACCCG	AAVS1	nb_AAVS1-CG-7	n/a		tatcttgtggaaaggacgaaacaccG	CCCAAATGAAAGGAGTGAGAGGT	gttgtagctccctttctcatttcggaaacgaaatgagaaccgttgctacaataaggccgtctgaaaagatgtgccgcaacgctctgccccttaaagcttctgctttaaggggcatcgtttattttttg	TCAATACGGCTCA	GTCTA	GCCCAAATGAAAGGAGTGAGAGGT	GACCCG	tctagaggtacggccgcttcgagca	250	tatcttgtggaaaggacgaaacaccGCCCAAATGAAAGGAGTGAGAGGTgttgtagctccctttctcatttcggaaacgaaatgagaaccgttgctacaataaggccgtctgaaaagatgtgccgcaacgctctgccccttaaagcttctgctttaaggggcatcgtttattttttgTCAATACGGCTCAGTCTAGCCCAAATGAAAGGAGTGAGAGGTGACCCGtctagaggtacggccgcttcgagca
Nme2_A144	CG	CTGGCCCCCCACCGCCCCAAGGAT	CTCCCG	AAVS1	nb_AAVS1-CG-8	n/a		tatcttgtggaaaggacgaaacaccG	TGGCCCCCCACCGCCCCAAGGAT	gttgtagctccctttctcatttcggaaacgaaatgagaaccgttgctacaataaggccgtctgaaaagatgtgccgcaacgctctgccccttaaagcttctgctttaaggggcatcgtttattttttg	CTGGCTCTTCTCA	CTCTA	CTGGCCCCCCACCGCCCCAAGGAT	CTCCCG	tctagaggtacggccgcttcgagca	250	tatcttgtggaaaggacgaaacaccGTGGCCCCCCACCGCCCCAAGGATgttgtagctccctttctcatttcggaaacgaaatgagaaccgttgctacaataaggccgtctgaaaagatgtgccgcaacgctctgccccttaaagcttctgctttaaggggcatcgtttattttttgCTGGCTCTTCTCACTCTACTGGCCCCCCACCGCCCCAAGGATCTCCCGtctagaggtacggccgcttcgagca
Nme2_A145	CG	CCAGTGGAGGCAAGAGGGCGGCTT	TGGGCG	FANCF	nb_FANCF-CG-2	n/a		tatcttgtggaaaggacgaaacaccG	CAGTGGAGGCAAGAGGGCGGCTT	gttgtagctccctttctcatttcggaaacgaaatgagaaccgttgctacaataaggccgtctgaaaagatgtgccgcaacgctctgccccttaaagcttctgctttaaggggcatcgtttattttttg	TGCCACCTATTCA	GGTTA	CCAGTGGAGGCAAGAGGGCGGCTT	TGGGCG	tctagaggtacggccgcttcgagca	250	tatcttgtggaaaggacgaaacaccGCAGTGGAGGCAAGAGGGCGGCTTgttgtagctccctttctcatttcggaaacgaaatgagaaccgttgctacaataaggccgtctgaaaagatgtgccgcaacgctctgccccttaaagcttctgctttaaggggcatcgtttattttttgTGCCACCTATTCAGGTTACCAGTGGAGGCAAGAGGGCGGCTTTGGGCGtctagaggtacggccgcttcgagca
Nme2_A146	CG	GAGGGCGGCTTTGGGCGGGGTCCA	GTTCCG	FANCF	nb_FANCF-CG-3	n/a		tatcttgtggaaaggacgaaacaccG	AGGGCGGCTTTGGGCGGGGTCCA	gttgtagctccctttctcatttcggaaacgaaatgagaaccgttgctacaataaggccgtctgaaaagatgtgccgcaacgctctgccccttaaagcttctgctttaaggggcatcgtttattttttg	GCGCGAGTCAATA	CGTTA	GAGGGCGGCTTTGGGCGGGGTCCA	GTTCCG	tctagaggtacggccgcttcgagca	250	tatcttgtggaaaggacgaaacaccGAGGGCGGCTTTGGGCGGGGTCCAgttgtagctccctttctcatttcggaaacgaaatgagaaccgttgctacaataaggccgtctgaaaagatgtgccgcaacgctctgccccttaaagcttctgctttaaggggcatcgtttattttttgGCGCGAGTCAATACGTTAGAGGGCGGCTTTGGGCGGGGTCCAGTTCCGtctagaggtacggccgcttcgagca
Nme2_A147	CG	GAAGTTCGCTAATCCCGGAACTGG	ACCCCG	FANCF	nb_FANCF-CG-4	n/a		tatcttgtggaaaggacgaaacaccG	AAGTTCGCTAATCCCGGAACTGG	gttgtagctccctttctcatttcggaaacgaaatgagaaccgttgctacaataaggccgtctgaaaagatgtgccgcaacgctctgccccttaaagcttctgctttaaggggcatcgtttattttttg	CAGGCGTGATATA	GCTTA	GAAGTTCGCTAATCCCGGAACTGG	ACCCCG	tctagaggtacggccgcttcgagca	250	tatcttgtggaaaggacgaaacaccGAAGTTCGCTAATCCCGGAACTGGgttgtagctccctttctcatttcggaaacgaaatgagaaccgttgctacaataaggccgtctgaaaagatgtgccgcaacgctctgccccttaaagcttctgctttaaggggcatcgtttattttttgCAGGCGTGATATAGCTTAGAAGTTCGCTAATCCCGGAACTGGACCCCGtctagaggtacggccgcttcgagca
Nme2_A148	CG	CCGCCCGGGGAGGTCCTGGCCTTG	CCTTCG	LINC01588	nb_LINC01588_CG-2	n/a		tatcttgtggaaaggacgaaacaccG	CGCCCGGGGAGGTCCTGGCCTTG	gttgtagctccctttctcatttcggaaacgaaatgagaaccgttgctacaataaggccgtctgaaaagatgtgccgcaacgctctgccccttaaagcttctgctttaaggggcatcgtttattttttg	GACAACCTTGGTA	CCTTA	CCGCCCGGGGAGGTCCTGGCCTTG	CCTTCG	tctagaggtacggccgcttcgagca	250	tatcttgtggaaaggacgaaacaccGCGCCCGGGGAGGTCCTGGCCTTGgttgtagctccctttctcatttcggaaacgaaatgagaaccgttgctacaataaggccgtctgaaaagatgtgccgcaacgctctgccccttaaagcttctgctttaaggggcatcgtttattttttgGACAACCTTGGTACCTTACCGCCCGGGGAGGTCCTGGCCTTGCCTTCGtctagaggtacggccgcttcgagca
Nme2_A149	CG	TCGAAGGCAAGGCCAGGACCTCCC	CGGGCG	LINC01588	nb_LINC01588_CG-3	n/a		tatcttgtggaaaggacgaaacaccG	CGAAGGCAAGGCCAGGACCTCCC	gttgtagctccctttctcatttcggaaacgaaatgagaaccgttgctacaataaggccgtctgaaaagatgtgccgcaacgctctgccccttaaagcttctgctttaaggggcatcgtttattttttg	CGTATTCCACGTA	AGAAG	TCGAAGGCAAGGCCAGGACCTCCC	CGGGCG	tctagaggtacggccgcttcgagca	250	tatcttgtggaaaggacgaaacaccGCGAAGGCAAGGCCAGGACCTCCCgttgtagctccctttctcatttcggaaacgaaatgagaaccgttgctacaataaggccgtctgaaaagatgtgccgcaacgctctgccccttaaagcttctgctttaaggggcatcgtttattttttgCGTATTCCACGTAAGAAGTCGAAGGCAAGGCCAGGACCTCCCCGGGCGtctagaggtacggccgcttcgagca
Nme2_A150	CG	GGCCAGGACCTCCCCGGGCGGCTG	CAGCCG	LINC01588	nb_LINC01588_CG-4	n/a		tatcttgtggaaaggacgaaacaccG	GCCAGGACCTCCCCGGGCGGCTG	gttgtagctccctttctcatttcggaaacgaaatgagaaccgttgctacaataaggccgtctgaaaagatgtgccgcaacgctctgccccttaaagcttctgctttaaggggcatcgtttattttttg	GCATAGTGTCGTA	GGAAG	GGCCAGGACCTCCCCGGGCGGCTG	CAGCCG	tctagaggtacggccgcttcgagca	250	tatcttgtggaaaggacgaaacaccGGCCAGGACCTCCCCGGGCGGCTGgttgtagctccctttctcatttcggaaacgaaatgagaaccgttgctacaataaggccgtctgaaaagatgtgccgcaacgctctgccccttaaagcttctgctttaaggggcatcgtttattttttgGCATAGTGTCGTAGGAAGGGCCAGGACCTCCCCGGGCGGCTGCAGCCGtctagaggtacggccgcttcgagca
Nme2_A151	CA	GGGTCCAAAGCAGGATGACAGGCA	GGGGCA	Intergenic	huang_GCA-1	eNme2-C abe activity		tatcttgtggaaaggacgaaacaccG	GGTCCAAAGCAGGATGACAGGCA	gttgtagctccctttctcatttcggaaacgaaatgagaaccgttgctacaataaggccgtctgaaaagatgtgccgcaacgctctgccccttaaagcttctgctttaaggggcatcgtttattttttg	ACCACAGCATGTA	CGAAG	GGGTCCAAAGCAGGATGACAGGCA	GGGGCA	tctagaggtacggccgcttcgagca	250	tatcttgtggaaaggacgaaacaccGGGTCCAAAGCAGGATGACAGGCAgttgtagctccctttctcatttcggaaacgaaatgagaaccgttgctacaataaggccgtctgaaaagatgtgccgcaacgctctgccccttaaagcttctgctttaaggggcatcgtttattttttgACCACAGCATGTACGAAGGGGTCCAAAGCAGGATGACAGGCAGGGGCAtctagaggtacggccgcttcgagca
Nme2_A152	CA	TGATTGCGTACTTCGAAAAGGTAG	GCGACA	MECP2	huang_ACA-1	eNme2-C abe activity		tatcttgtggaaaggacgaaacaccG	GATTGCGTACTTCGAAAAGGTAG	gttgtagctccctttctcatttcggaaacgaaatgagaaccgttgctacaataaggccgtctgaaaagatgtgccgcaacgctctgccccttaaagcttctgctttaaggggcatcgtttattttttg	TCAGCGCTGTGTA	TGAAG	TGATTGCGTACTTCGAAAAGGTAG	GCGACA	tctagaggtacggccgcttcgagca	250	tatcttgtggaaaggacgaaacaccGGATTGCGTACTTCGAAAAGGTAGgttgtagctccctttctcatttcggaaacgaaatgagaaccgttgctacaataaggccgtctgaaaagatgtgccgcaacgctctgccccttaaagcttctgctttaaggggcatcgtttattttttgTCAGCGCTGTGTATGAAGTGATTGCGTACTTCGAAAAGGTAGGCGACAtctagaggtacggccgcttcgagca
Nme2_A153	CA	GGCCAGGGCTGGAGAAGCAGAAAA	AAAGCA	LINC01509	huang_GCA-3/Site 4	eNme2-C abe activity		tatcttgtggaaaggacgaaacaccG	GCCAGGGCTGGAGAAGCAGAAAA	gttgtagctccctttctcatttcggaaacgaaatgagaaccgttgctacaataaggccgtctgaaaagatgtgccgcaacgctctgccccttaaagcttctgctttaaggggcatcgtttattttttg	CTCTCGTACGCTA	ACAAG	GGCCAGGGCTGGAGAAGCAGAAAA	AAAGCA	tctagaggtacggccgcttcgagca	250	tatcttgtggaaaggacgaaacaccGGCCAGGGCTGGAGAAGCAGAAAAgttgtagctccctttctcatttcggaaacgaaatgagaaccgttgctacaataaggccgtctgaaaagatgtgccgcaacgctctgccccttaaagcttctgctttaaggggcatcgtttattttttgCTCTCGTACGCTAACAAGGGCCAGGGCTGGAGAAGCAGAAAAAAAGCAtctagaggtacggccgcttcgagca
Nme2_A154	CA	CAGACTTCTCCaCAGGAGTCAGAT	GCACCA	HBB_sickle	huang_HBB-eNme2-C	eNme2-C abe activity		tatcttgtggaaaggacgaaacaccG	AGACTTCTCCaCAGGAGTCAGAT	gttgtagctccctttctcatttcggaaacgaaatgagaaccgttgctacaataaggccgtctgaaaagatgtgccgcaacgctctgccccttaaagcttctgctttaaggggcatcgtttattttttg	CCTGTGATTGCTA	GCAAG	CAGACTTCTCCaCAGGAGTCAGAT	GCACCA	tctagaggtacggccgcttcgagca	250	tatcttgtggaaaggacgaaacaccGAGACTTCTCCaCAGGAGTCAGATgttgtagctccctttctcatttcggaaacgaaatgagaaccgttgctacaataaggccgtctgaaaagatgtgccgcaacgctctgccccttaaagcttctgctttaaggggcatcgtttattttttgCCTGTGATTGCTAGCAAGCAGACTTCTCCaCAGGAGTCAGATGCACCAtctagaggtacggccgcttcgagca
Nme2_A155	CA	CTGTTAGCAGACCCAGATAGACAG	GAGACA	FANCF	huang_ACA-2	eNme2-C abe activity		tatcttgtggaaaggacgaaacaccG	TGTTAGCAGACCCAGATAGACAG	gttgtagctccctttctcatttcggaaacgaaatgagaaccgttgctacaataaggccgtctgaaaagatgtgccgcaacgctctgccccttaaagcttctgctttaaggggcatcgtttattttttg	GAACGCTAACCTA	CCAAG	CTGTTAGCAGACCCAGATAGACAG	GAGACA	tctagaggtacggccgcttcgagca	250	tatcttgtggaaaggacgaaacaccGTGTTAGCAGACCCAGATAGACAGgttgtagctccctttctcatttcggaaacgaaatgagaaccgttgctacaataaggccgtctgaaaagatgtgccgcaacgctctgccccttaaagcttctgctttaaggggcatcgtttattttttgGAACGCTAACCTACCAAGCTGTTAGCAGACCCAGATAGACAGGAGACAtctagaggtacggccgcttcgagca
Nme2_A156	CA	GGACCCTAGCCTAATGCCCCCTGC	ACCCCA	LSP1	huang_CCA-1	eNme2-C abe activity		tatcttgtggaaaggacgaaacaccG	GACCCTAGCCTAATGCCCCCTGC	gttgtagctccctttctcatttcggaaacgaaatgagaaccgttgctacaataaggccgtctgaaaagatgtgccgcaacgctctgccccttaaagcttctgctttaaggggcatcgtttattttttg	TATCCTCGTCCTA	TCAAG	GGACCCTAGCCTAATGCCCCCTGC	ACCCCA	tctagaggtacggccgcttcgagca	250	tatcttgtggaaaggacgaaacaccGGACCCTAGCCTAATGCCCCCTGCgttgtagctccctttctcatttcggaaacgaaatgagaaccgttgctacaataaggccgtctgaaaagatgtgccgcaacgctctgccccttaaagcttctgctttaaggggcatcgtttattttttgTATCCTCGTCCTATCAAGGGACCCTAGCCTAATGCCCCCTGCACCCCAtctagaggtacggccgcttcgagca
Nme2_A157	CA	TTGGCTACAGCAACAGGGTGGTGG	ACCTCA	GAPDH	huang_TCA-1	eNme2-C abe activity		tatcttgtggaaaggacgaaacaccG	TGGCTACAGCAACAGGGTGGTGG	gttgtagctccctttctcatttcggaaacgaaatgagaaccgttgctacaataaggccgtctgaaaagatgtgccgcaacgctctgccccttaaagcttctgctttaaggggcatcgtttattttttg	ACGCACCAGTCTA	GTAAG	TTGGCTACAGCAACAGGGTGGTGG	ACCTCA	tctagaggtacggccgcttcgagca	250	tatcttgtggaaaggacgaaacaccGTGGCTACAGCAACAGGGTGGTGGgttgtagctccctttctcatttcggaaacgaaatgagaaccgttgctacaataaggccgtctgaaaagatgtgccgcaacgctctgccccttaaagcttctgctttaaggggcatcgtttattttttgACGCACCAGTCTAGTAAGTTGGCTACAGCAACAGGGTGGTGGACCTCAtctagaggtacggccgcttcgagca
Nme2_A158	CA	AAGAGCACAAGAGGAAGAGAGAGA	CCCTCA	GAPDH	huang_TCA-2	eNme2-C abe activity		tatcttgtggaaaggacgaaacaccG	AGAGCACAAGAGGAAGAGAGAGA	gttgtagctccctttctcatttcggaaacgaaatgagaaccgttgctacaataaggccgtctgaaaagatgtgccgcaacgctctgccccttaaagcttctgctttaaggggcatcgtttattttttg	TGAGGCAGTTCTA	CTAAG	AAGAGCACAAGAGGAAGAGAGAGA	CCCTCA	tctagaggtacggccgcttcgagca	250	tatcttgtggaaaggacgaaacaccGAGAGCACAAGAGGAAGAGAGAGAgttgtagctccctttctcatttcggaaacgaaatgagaaccgttgctacaataaggccgtctgaaaagatgtgccgcaacgctctgccccttaaagcttctgctttaaggggcatcgtttattttttgTGAGGCAGTTCTACTAAGAAGAGCACAAGAGGAAGAGAGAGACCCTCAtctagaggtacggccgcttcgagca
Nme2_A159	CA	CTGCCCTGCCCACACCCCCACTCC	ACCACA	LSP1	huang_ACA-3	eNme2-C abe activity		tatcttgtggaaaggacgaaacaccG	TGCCCTGCCCACACCCCCACTCC	gttgtagctccctttctcatttcggaaacgaaatgagaaccgttgctacaataaggccgtctgaaaagatgtgccgcaacgctctgccccttaaagcttctgctttaaggggcatcgtttattttttg	GCCGTTCGCATTA	AAGAG	CTGCCCTGCCCACACCCCCACTCC	ACCACA	tctagaggtacggccgcttcgagca	250	tatcttgtggaaaggacgaaacaccGTGCCCTGCCCACACCCCCACTCCgttgtagctccctttctcatttcggaaacgaaatgagaaccgttgctacaataaggccgtctgaaaagatgtgccgcaacgctctgccccttaaagcttctgctttaaggggcatcgtttattttttgGCCGTTCGCATTAAAGAGCTGCCCTGCCCACACCCCCACTCCACCACAtctagaggtacggccgcttcgagca
Nme2_A160	CA	CTTCGAGGACCATGAGATAGAAGG	CGCGCA	SHANK3	huang_GCA-2	eNme2-C abe activity		tatcttgtggaaaggacgaaacaccG	TTCGAGGACCATGAGATAGAAGG	gttgtagctccctttctcatttcggaaacgaaatgagaaccgttgctacaataaggccgtctgaaaagatgtgccgcaacgctctgccccttaaagcttctgctttaaggggcatcgtttattttttg	GCTCCTACAGTTA	GAGAG	CTTCGAGGACCATGAGATAGAAGG	CGCGCA	tctagaggtacggccgcttcgagca	250	tatcttgtggaaaggacgaaacaccGTTCGAGGACCATGAGATAGAAGGgttgtagctccctttctcatttcggaaacgaaatgagaaccgttgctacaataaggccgtctgaaaagatgtgccgcaacgctctgccccttaaagcttctgctttaaggggcatcgtttattttttgGCTCCTACAGTTAGAGAGCTTCGAGGACCATGAGATAGAAGGCGCGCAtctagaggtacggccgcttcgagca
Nme2_A161	CA	TCTGCAGTTAGGGAATAAGCCCCA	GTGTCA	GRIN2B	Wei_TS17	Nsp2Smu nuclease activity		tatcttgtggaaaggacgaaacaccG	CTGCAGTTAGGGAATAAGCCCCA	gttgtagctccctttctcatttcggaaacgaaatgagaaccgttgctacaataaggccgtctgaaaagatgtgccgcaacgctctgccccttaaagcttctgctttaaggggcatcgtttattttttg	AGTGTCGCCGTTA	CAGAG	TCTGCAGTTAGGGAATAAGCCCCA	GTGTCA	tctagaggtacggccgcttcgagca	250	tatcttgtggaaaggacgaaacaccGCTGCAGTTAGGGAATAAGCCCCAgttgtagctccctttctcatttcggaaacgaaatgagaaccgttgctacaataaggccgtctgaaaagatgtgccgcaacgctctgccccttaaagcttctgctttaaggggcatcgtttattttttgAGTGTCGCCGTTACAGAGTCTGCAGTTAGGGAATAAGCCCCAGTGTCAtctagaggtacggccgcttcgagca
Nme2_A162	CA	GTCAGCATAGGGTGGCAAAGCCCA	GGGCCA	AAVS1	Wei_TS1	Nsp2Smu nuclease activity		tatcttgtggaaaggacgaaacaccG	TCAGCATAGGGTGGCAAAGCCCA	gttgtagctccctttctcatttcggaaacgaaatgagaaccgttgctacaataaggccgtctgaaaagatgtgccgcaacgctctgccccttaaagcttctgctttaaggggcatcgtttattttttg	ATCGCGAGGCTTA	TAGAG	GTCAGCATAGGGTGGCAAAGCCCA	GGGCCA	tctagaggtacggccgcttcgagca	250	tatcttgtggaaaggacgaaacaccGTCAGCATAGGGTGGCAAAGCCCAgttgtagctccctttctcatttcggaaacgaaatgagaaccgttgctacaataaggccgtctgaaaagatgtgccgcaacgctctgccccttaaagcttctgctttaaggggcatcgtttattttttgATCGCGAGGCTTATAGAGGTCAGCATAGGGTGGCAAAGCCCAGGGCCAtctagaggtacggccgcttcgagca
Nme2_A163	CA	TGTAAGACGAATTGTAGAAAGGAG	AGATCA	Intergenic	Wei_TS9	Nsp2Smu nuclease activity		tatcttgtggaaaggacgaaacaccG	GTAAGACGAATTGTAGAAAGGAG	gttgtagctccctttctcatttcggaaacgaaatgagaaccgttgctacaataaggccgtctgaaaagatgtgccgcaacgctctgccccttaaagcttctgctttaaggggcatcgtttattttttg	TTGACGGAAGAAG	AGGAG	TGTAAGACGAATTGTAGAAAGGAG	AGATCA	tctagaggtacggccgcttcgagca	250	tatcttgtggaaaggacgaaacaccGGTAAGACGAATTGTAGAAAGGAGgttgtagctccctttctcatttcggaaacgaaatgagaaccgttgctacaataaggccgtctgaaaagatgtgccgcaacgctctgccccttaaagcttctgctttaaggggcatcgtttattttttgTTGACGGAAGAAGAGGAGTGTAAGACGAATTGTAGAAAGGAGAGATCAtctagaggtacggccgcttcgagca
Nme2_A164	CA	GGCAGCGCAAAGTGACAATGGCCA	GGGCCA	AAVS1	Wei_TS2	Nsp2Smu nuclease activity		tatcttgtggaaaggacgaaacaccG	GCAGCGCAAAGTGACAATGGCCA	gttgtagctccctttctcatttcggaaacgaaatgagaaccgttgctacaataaggccgtctgaaaagatgtgccgcaacgctctgccccttaaagcttctgctttaaggggcatcgtttattttttg	CAAGGCCAAGAAG	TGGAG	GGCAGCGCAAAGTGACAATGGCCA	GGGCCA	tctagaggtacggccgcttcgagca	250	tatcttgtggaaaggacgaaacaccGGCAGCGCAAAGTGACAATGGCCAgttgtagctccctttctcatttcggaaacgaaatgagaaccgttgctacaataaggccgtctgaaaagatgtgccgcaacgctctgccccttaaagcttctgctttaaggggcatcgtttattttttgCAAGGCCAAGAAGTGGAGGGCAGCGCAAAGTGACAATGGCCAGGGCCAtctagaggtacggccgcttcgagca
Nme2_A165	CA	ATCTGTCCCCTCCACCCCACAGTG	GGGCCA	AAVS1	Wei_TS4	Nsp2Smu nuclease activity		tatcttgtggaaaggacgaaacaccG	TCTGTCCCCTCCACCCCACAGTG	gttgtagctccctttctcatttcggaaacgaaatgagaaccgttgctacaataaggccgtctgaaaagatgtgccgcaacgctctgccccttaaagcttctgctttaaggggcatcgtttattttttg	TCCGTAAGAGAAG	ACGAG	ATCTGTCCCCTCCACCCCACAGTG	GGGCCA	tctagaggtacggccgcttcgagca	250	tatcttgtggaaaggacgaaacaccGTCTGTCCCCTCCACCCCACAGTGgttgtagctccctttctcatttcggaaacgaaatgagaaccgttgctacaataaggccgtctgaaaagatgtgccgcaacgctctgccccttaaagcttctgctttaaggggcatcgtttattttttgTCCGTAAGAGAAGACGAGATCTGTCCCCTCCACCCCACAGTGGGGCCAtctagaggtacggccgcttcgagca
Nme2_A166	CA	CGCAAAGCTGCATCCACCCCCCGA	GGACCA	LINC01588	nb_LINC01588_CA	inlaid Nme2-ABE		tatcttgtggaaaggacgaaacaccG	GCAAAGCTGCATCCACCCCCCGA	gttgtagctccctttctcatttcggaaacgaaatgagaaccgttgctacaataaggccgtctgaaaagatgtgccgcaacgctctgccccttaaagcttctgctttaaggggcatcgtttattttttg	GGCTACGTAGAAG	TCGAG	CGCAAAGCTGCATCCACCCCCCGA	GGACCA	tctagaggtacggccgcttcgagca	250	tatcttgtggaaaggacgaaacaccGGCAAAGCTGCATCCACCCCCCGAgttgtagctccctttctcatttcggaaacgaaatgagaaccgttgctacaataaggccgtctgaaaagatgtgccgcaacgctctgccccttaaagcttctgctttaaggggcatcgtttattttttgGGCTACGTAGAAGTCGAGCGCAAAGCTGCATCCACCCCCCGAGGACCAtctagaggtacggccgcttcgagca
Nme2_A167	CA	AGGCAAGAGGGCGGCTTTGGGCGG	GGTCCA	FANCF	nb_FANCF_CA	inlaid Nme2-ABE		tatcttgtggaaaggacgaaacaccG	GGCAAGAGGGCGGCTTTGGGCGG	gttgtagctccctttctcatttcggaaacgaaatgagaaccgttgctacaataaggccgtctgaaaagatgtgccgcaacgctctgccccttaaagcttctgctttaaggggcatcgtttattttttg	ATCCGATAGGAAG	ATGAG	AGGCAAGAGGGCGGCTTTGGGCGG	GGTCCA	tctagaggtacggccgcttcgagca	250	tatcttgtggaaaggacgaaacaccGGGCAAGAGGGCGGCTTTGGGCGGgttgtagctccctttctcatttcggaaacgaaatgagaaccgttgctacaataaggccgtctgaaaagatgtgccgcaacgctctgccccttaaagcttctgctttaaggggcatcgtttattttttgATCCGATAGGAAGATGAGAGGCAAGAGGGCGGCTTTGGGCGGGGTCCAtctagaggtacggccgcttcgagca
Nme2_A168	CA	TCCTGTCCCAGGCTGTGCTCCTGG	CGGACA	CLN3	nb_CLN3-4	theraputic_cln3 batten ex5 disruption abe		tatcttgtggaaaggacgaaacaccG	CCTGTCCCAGGCTGTGCTCCTGG	gttgtagctccctttctcatttcggaaacgaaatgagaaccgttgctacaataaggccgtctgaaaagatgtgccgcaacgctctgccccttaaagcttctgctttaaggggcatcgtttattttttg	GATAGGACGGAAG	GTGAG	TCCTGTCCCAGGCTGTGCTCCTGG	CGGACA	tctagaggtacggccgcttcgagca	250	tatcttgtggaaaggacgaaacaccGCCTGTCCCAGGCTGTGCTCCTGGgttgtagctccctttctcatttcggaaacgaaatgagaaccgttgctacaataaggccgtctgaaaagatgtgccgcaacgctctgccccttaaagcttctgctttaaggggcatcgtttattttttgGATAGGACGGAAGGTGAGTCCTGTCCCAGGCTGTGCTCCTGGCGGACAtctagaggtacggccgcttcgagca
Nme2_A169	CA	CCAGACCTGTAGGGCAGCAGGTGA	AGGCCA	CLN3	nb_CLN3-7	theraputic_cln3 batten ex5 disruption abe		tatcttgtggaaaggacgaaacaccG	CAGACCTGTAGGGCAGCAGGTGA	gttgtagctccctttctcatttcggaaacgaaatgagaaccgttgctacaataaggccgtctgaaaagatgtgccgcaacgctctgccccttaaagcttctgctttaaggggcatcgtttattttttg	ACATCTCCGGAAG	CTGAG	CCAGACCTGTAGGGCAGCAGGTGA	AGGCCA	tctagaggtacggccgcttcgagca	250	tatcttgtggaaaggacgaaacaccGCAGACCTGTAGGGCAGCAGGTGAgttgtagctccctttctcatttcggaaacgaaatgagaaccgttgctacaataaggccgtctgaaaagatgtgccgcaacgctctgccccttaaagcttctgctttaaggggcatcgtttattttttgACATCTCCGGAAGCTGAGCCAGACCTGTAGGGCAGCAGGTGAAGGCCAtctagaggtacggccgcttcgagca
Nme2_A170	CA	ACACTCACCGTAGGGCCAGCCTCA	GACACA	TTR	nb_TTR-4	theraputic_TTR ex1 disruption nuc abe		tatcttgtggaaaggacgaaacaccG	CACTCACCGTAGGGCCAGCCTCA	gttgtagctccctttctcatttcggaaacgaaatgagaaccgttgctacaataaggccgtctgaaaagatgtgccgcaacgctctgccccttaaagcttctgctttaaggggcatcgtttattttttg	CAGTATAGCGAAG	TTGAG	ACACTCACCGTAGGGCCAGCCTCA	GACACA	tctagaggtacggccgcttcgagca	250	tatcttgtggaaaggacgaaacaccGCACTCACCGTAGGGCCAGCCTCAgttgtagctccctttctcatttcggaaacgaaatgagaaccgttgctacaataaggccgtctgaaaagatgtgccgcaacgctctgccccttaaagcttctgctttaaggggcatcgtttattttttgCAGTATAGCGAAGTTGAGACACTCACCGTAGGGCCAGCCTCAGACACAtctagaggtacggccgcttcgagca
Nme2_A171	CA	AAACACTCACCGTAGGGCCAGCCT	CAGACA	TTR	nb_TTR-5	theraputic_TTR ex1 disruption nuc abe		tatcttgtggaaaggacgaaacaccG	AACACTCACCGTAGGGCCAGCCT	gttgtagctccctttctcatttcggaaacgaaatgagaaccgttgctacaataaggccgtctgaaaagatgtgccgcaacgctctgccccttaaagcttctgctttaaggggcatcgtttattttttg	AGAATCTGCGAAG	AACAG	AAACACTCACCGTAGGGCCAGCCT	CAGACA	tctagaggtacggccgcttcgagca	250	tatcttgtggaaaggacgaaacaccGAACACTCACCGTAGGGCCAGCCTgttgtagctccctttctcatttcggaaacgaaatgagaaccgttgctacaataaggccgtctgaaaagatgtgccgcaacgctctgccccttaaagcttctgctttaaggggcatcgtttattttttgAGAATCTGCGAAGAACAGAAACACTCACCGTAGGGCCAGCCTCAGACAtctagaggtacggccgcttcgagca
Nme2_A172	CA	GCTTAAGCTTCCATGTCCAGCCTT	CAGGCA	MeCP2	nb_rett316-2	theraputic_MeCP2 rett c.316C>T correction abe		tatcttgtggaaaggacgaaacaccG	CTTAAGCTTCCATGTCCAGCCTT	gttgtagctccctttctcatttcggaaacgaaatgagaaccgttgctacaataaggccgtctgaaaagatgtgccgcaacgctctgccccttaaagcttctgctttaaggggcatcgtttattttttg	GTTGTTCTCGAAG	GACAG	GCTTAAGCTTCCATGTCCAGCCTT	CAGGCA	tctagaggtacggccgcttcgagca	250	tatcttgtggaaaggacgaaacaccGCTTAAGCTTCCATGTCCAGCCTTgttgtagctccctttctcatttcggaaacgaaatgagaaccgttgctacaataaggccgtctgaaaagatgtgccgcaacgctctgccccttaaagcttctgctttaaggggcatcgtttattttttgGTTGTTCTCGAAGGACAGGCTTAAGCTTCCATGTCCAGCCTTCAGGCAtctagaggtacggccgcttcgagca
Nme2_A173	CA	TTCACTTCCTGCCGGGGCGTTTGA	TCACCA	MeCP2	nb_rett763-4	theraputic_MeCP2 rett c.763C>T correction abe		tatcttgtggaaaggacgaaacaccG	TCACTTCCTGCCGGGGCGTTTGA	gttgtagctccctttctcatttcggaaacgaaatgagaaccgttgctacaataaggccgtctgaaaagatgtgccgcaacgctctgccccttaaagcttctgctttaaggggcatcgtttattttttg	CCTCTTGAACAAG	CACAG	TTCACTTCCTGCCGGGGCGTTTGA	TCACCA	tctagaggtacggccgcttcgagca	250	tatcttgtggaaaggacgaaacaccGTCACTTCCTGCCGGGGCGTTTGAgttgtagctccctttctcatttcggaaacgaaatgagaaccgttgctacaataaggccgtctgaaaagatgtgccgcaacgctctgccccttaaagcttctgctttaaggggcatcgtttattttttgCCTCTTGAACAAGCACAGTTCACTTCCTGCCGGGGCGTTTGATCACCAtctagaggtacggccgcttcgagca
Nme2_A174	CA	TAGTGCAAGCTAACAGTTGCTTTT	ATCACA	BCL11A	nb_BCL11A-1	theraputic_BCL11A enhancer disruption SCD-TDT nuc		tatcttgtggaaaggacgaaacaccG	AGTGCAAGCTAACAGTTGCTTTT	gttgtagctccctttctcatttcggaaacgaaatgagaaccgttgctacaataaggccgtctgaaaagatgtgccgcaacgctctgccccttaaagcttctgctttaaggggcatcgtttattttttg	GTACCACGACAAG	TACAG	TAGTGCAAGCTAACAGTTGCTTTT	ATCACA	tctagaggtacggccgcttcgagca	250	tatcttgtggaaaggacgaaacaccGAGTGCAAGCTAACAGTTGCTTTTgttgtagctccctttctcatttcggaaacgaaatgagaaccgttgctacaataaggccgtctgaaaagatgtgccgcaacgctctgccccttaaagcttctgctttaaggggcatcgtttattttttgGTACCACGACAAGTACAGTAGTGCAAGCTAACAGTTGCTTTTATCACAtctagaggtacggccgcttcgagca
Nme2_A175	CA	AGCTAACAGTTGCTTTTATCACAG	GCTCCA	BCL11A	nb_BCL11A-3	theraputic_BCL11A enhancer disruption SCD-TDT nuc		tatcttgtggaaaggacgaaacaccG	GCTAACAGTTGCTTTTATCACAG	gttgtagctccctttctcatttcggaaacgaaatgagaaccgttgctacaataaggccgtctgaaaagatgtgccgcaacgctctgccccttaaagcttctgctttaaggggcatcgtttattttttg	ACGTGGTTACAAG	AGCAG	AGCTAACAGTTGCTTTTATCACAG	GCTCCA	tctagaggtacggccgcttcgagca	250	tatcttgtggaaaggacgaaacaccGGCTAACAGTTGCTTTTATCACAGgttgtagctccctttctcatttcggaaacgaaatgagaaccgttgctacaataaggccgtctgaaaagatgtgccgcaacgctctgccccttaaagcttctgctttaaggggcatcgtttattttttgACGTGGTTACAAGAGCAGAGCTAACAGTTGCTTTTATCACAGGCTCCAtctagaggtacggccgcttcgagca
Nme2_A176	CA	GCCTGTGATAAAAGCAACTGTTAG	CTTGCA	BCL11A	nb_BCL11A-8	theraputic_BCL11A enhancer disruption SCD-TDT abe		tatcttgtggaaaggacgaaacaccG	CCTGTGATAAAAGCAACTGTTAG	gttgtagctccctttctcatttcggaaacgaaatgagaaccgttgctacaataaggccgtctgaaaagatgtgccgcaacgctctgccccttaaagcttctgctttaaggggcatcgtttattttttg	ATGGTCACGCAAG	TGCAG	GCCTGTGATAAAAGCAACTGTTAG	CTTGCA	tctagaggtacggccgcttcgagca	250	tatcttgtggaaaggacgaaacaccGCCTGTGATAAAAGCAACTGTTAGgttgtagctccctttctcatttcggaaacgaaatgagaaccgttgctacaataaggccgtctgaaaagatgtgccgcaacgctctgccccttaaagcttctgctttaaggggcatcgtttattttttgATGGTCACGCAAGTGCAGGCCTGTGATAAAAGCAACTGTTAGCTTGCAtctagaggtacggccgcttcgagca
Nme2_A177	CA	GCACTTTTCTTAAAGGAAAGTAAT	GGACCA	SOD1	nb_SOD1-2	theraputic_ALS SOD1 ex2 disruption ABE		tatcttgtggaaaggacgaaacaccG	CACTTTTCTTAAAGGAAAGTAAT	gttgtagctccctttctcatttcggaaacgaaatgagaaccgttgctacaataaggccgtctgaaaagatgtgccgcaacgctctgccccttaaagcttctgctttaaggggcatcgtttattttttg	CGCACTATGCAAG	ACCAG	GCACTTTTCTTAAAGGAAAGTAAT	GGACCA	tctagaggtacggccgcttcgagca	250	tatcttgtggaaaggacgaaacaccGCACTTTTCTTAAAGGAAAGTAATgttgtagctccctttctcatttcggaaacgaaatgagaaccgttgctacaataaggccgtctgaaaagatgtgccgcaacgctctgccccttaaagcttctgctttaaggggcatcgtttattttttgCGCACTATGCAAGACCAGGCACTTTTCTTAAAGGAAAGTAATGGACCAtctagaggtacggccgcttcgagca
Nme2_A178	CA	CACCCACCTGCTGTATTATCTCCA	AACTCA	SOD1	nb_SOD1-3	theraputic_ALS SOD1 ex2 disruption ABE		tatcttgtggaaaggacgaaacaccG	ACCCACCTGCTGTATTATCTCCA	gttgtagctccctttctcatttcggaaacgaaatgagaaccgttgctacaataaggccgtctgaaaagatgtgccgcaacgctctgccccttaaagcttctgctttaaggggcatcgtttattttttg	GAGGAAGATCAAG	TCCAG	CACCCACCTGCTGTATTATCTCCA	AACTCA	tctagaggtacggccgcttcgagca	250	tatcttgtggaaaggacgaaacaccGACCCACCTGCTGTATTATCTCCAgttgtagctccctttctcatttcggaaacgaaatgagaaccgttgctacaataaggccgtctgaaaagatgtgccgcaacgctctgccccttaaagcttctgctttaaggggcatcgtttattttttgGAGGAAGATCAAGTCCAGCACCCACCTGCTGTATTATCTCCAAACTCAtctagaggtacggccgcttcgagca
Nme2_A179	CA	GCACAACACCCACCTGCTGTATTA	TCTCCA	SOD1	nb_SOD1-5	theraputic_ALS SOD1 ex2 disruption ABE		tatcttgtggaaaggacgaaacaccG	CACAACACCCACCTGCTGTATTA	gttgtagctccctttctcatttcggaaacgaaatgagaaccgttgctacaataaggccgtctgaaaagatgtgccgcaacgctctgccccttaaagcttctgctttaaggggcatcgtttattttttg	TGACAGACTCAAG	ATCAG	GCACAACACCCACCTGCTGTATTA	TCTCCA	tctagaggtacggccgcttcgagca	250	tatcttgtggaaaggacgaaacaccGCACAACACCCACCTGCTGTATTAgttgtagctccctttctcatttcggaaacgaaatgagaaccgttgctacaataaggccgtctgaaaagatgtgccgcaacgctctgccccttaaagcttctgctttaaggggcatcgtttattttttgTGACAGACTCAAGATCAGGCACAACACCCACCTGCTGTATTATCTCCAtctagaggtacggccgcttcgagca
Nme2_A180	CA	AAGCATTAAAaGACTGACTGAAGG	CCTGCA	SOD1	nb_SOD1-10	theraputic_ALS SOD1 c.112G>A (p.G38R) correction ABE		tatcttgtggaaaggacgaaacaccG	AGCATTAAAaGACTGACTGAAGG	gttgtagctccctttctcatttcggaaacgaaatgagaaccgttgctacaataaggccgtctgaaaagatgtgccgcaacgctctgccccttaaagcttctgctttaaggggcatcgtttattttttg	CGGTTACCATAAG	GTCAG	AAGCATTAAAaGACTGACTGAAGG	CCTGCA	tctagaggtacggccgcttcgagca	250	tatcttgtggaaaggacgaaacaccGAGCATTAAAaGACTGACTGAAGGgttgtagctccctttctcatttcggaaacgaaatgagaaccgttgctacaataaggccgtctgaaaagatgtgccgcaacgctctgccccttaaagcttctgctttaaggggcatcgtttattttttgCGGTTACCATAAGGTCAGAAGCATTAAAaGACTGACTGAAGGCCTGCAtctagaggtacggccgcttcgagca
Nme2_A181	CA	AaGACTGACTGAAGGCCTGCATGG	ATTCCA	SOD1	nb_SOD1-12	theraputic_ALS SOD1 c.112G>A (p.G38R) correction ABE		tatcttgtggaaaggacgaaacaccG	aGACTGACTGAAGGCCTGCATGG	gttgtagctccctttctcatttcggaaacgaaatgagaaccgttgctacaataaggccgtctgaaaagatgtgccgcaacgctctgccccttaaagcttctgctttaaggggcatcgtttattttttg	AGTGCGAACTAAG	CTCAG	AaGACTGACTGAAGGCCTGCATGG	ATTCCA	tctagaggtacggccgcttcgagca	250	tatcttgtggaaaggacgaaacaccGaGACTGACTGAAGGCCTGCATGGgttgtagctccctttctcatttcggaaacgaaatgagaaccgttgctacaataaggccgtctgaaaagatgtgccgcaacgctctgccccttaaagcttctgctttaaggggcatcgtttattttttgAGTGCGAACTAAGCTCAGAaGACTGACTGAAGGCCTGCATGGATTCCAtctagaggtacggccgcttcgagca
Nme2_A182	CA	TACTTACAGGCTCCAATAGTGGTC	AGTCCA	DMD	nb_DMD-1	theraputic_ex51 del DMD ex50 disruption ABE		tatcttgtggaaaggacgaaacaccG	ACTTACAGGCTCCAATAGTGGTC	gttgtagctccctttctcatttcggaaacgaaatgagaaccgttgctacaataaggccgtctgaaaagatgtgccgcaacgctctgccccttaaagcttctgctttaaggggcatcgtttattttttg	TCCAACCACTAAG	TTCAG	TACTTACAGGCTCCAATAGTGGTC	AGTCCA	tctagaggtacggccgcttcgagca	250	tatcttgtggaaaggacgaaacaccGACTTACAGGCTCCAATAGTGGTCgttgtagctccctttctcatttcggaaacgaaatgagaaccgttgctacaataaggccgtctgaaaagatgtgccgcaacgctctgccccttaaagcttctgctttaaggggcatcgtttattttttgTCCAACCACTAAGTTCAGTACTTACAGGCTCCAATAGTGGTCAGTCCAtctagaggtacggccgcttcgagca
Nme2_A183	CA	CAGTATACTTACAGGCTCCAATAG	TGGTCA	DMD	nb_DMD-3	theraputic_ex51 del DMD ex50 disruption ABE		tatcttgtggaaaggacgaaacaccG	AGTATACTTACAGGCTCCAATAG	gttgtagctccctttctcatttcggaaacgaaatgagaaccgttgctacaataaggccgtctgaaaagatgtgccgcaacgctctgccccttaaagcttctgctttaaggggcatcgtttattttttg	CATACCGGTTAAG	GATAG	CAGTATACTTACAGGCTCCAATAG	TGGTCA	tctagaggtacggccgcttcgagca	250	tatcttgtggaaaggacgaaacaccGAGTATACTTACAGGCTCCAATAGgttgtagctccctttctcatttcggaaacgaaatgagaaccgttgctacaataaggccgtctgaaaagatgtgccgcaacgctctgccccttaaagcttctgctttaaggggcatcgtttattttttgCATACCGGTTAAGGATAGCAGTATACTTACAGGCTCCAATAGTGGTCAtctagaggtacggccgcttcgagca
Nme2_A184	CA	GAATGGGATCCAGTATACTTACAG	GCTCCA	DMD	nb_DMD-4	theraputic_ex51 del DMD ex50 disruption nuc		tatcttgtggaaaggacgaaacaccG	AATGGGATCCAGTATACTTACAG	gttgtagctccctttctcatttcggaaacgaaatgagaaccgttgctacaataaggccgtctgaaaagatgtgccgcaacgctctgccccttaaagcttctgctttaaggggcatcgtttattttttg	CAACCAATCAGAG	CATAG	GAATGGGATCCAGTATACTTACAG	GCTCCA	tctagaggtacggccgcttcgagca	250	tatcttgtggaaaggacgaaacaccGAATGGGATCCAGTATACTTACAGgttgtagctccctttctcatttcggaaacgaaatgagaaccgttgctacaataaggccgtctgaaaagatgtgccgcaacgctctgccccttaaagcttctgctttaaggggcatcgtttattttttgCAACCAATCAGAGCATAGGAATGGGATCCAGTATACTTACAGGCTCCAtctagaggtacggccgcttcgagca
Nme2_A185	CA	TGCCTCGCACAGCTCCCGCGGCTG	CGACCA	EMX1	nb_EMX1-CA-1	n/a		tatcttgtggaaaggacgaaacaccG	GCCTCGCACAGCTCCCGCGGCTG	gttgtagctccctttctcatttcggaaacgaaatgagaaccgttgctacaataaggccgtctgaaaagatgtgccgcaacgctctgccccttaaagcttctgctttaaggggcatcgtttattttttg	TCAGGAGCTAGAG	AGTAG	TGCCTCGCACAGCTCCCGCGGCTG	CGACCA	tctagaggtacggccgcttcgagca	250	tatcttgtggaaaggacgaaacaccGGCCTCGCACAGCTCCCGCGGCTGgttgtagctccctttctcatttcggaaacgaaatgagaaccgttgctacaataaggccgtctgaaaagatgtgccgcaacgctctgccccttaaagcttctgctttaaggggcatcgtttattttttgTCAGGAGCTAGAGAGTAGTGCCTCGCACAGCTCCCGCGGCTGCGACCAtctagaggtacggccgcttcgagca
Nme2_A186	CA	GGCGCACCAGCTGGGCGCCTCCCC	GCTGCA	EMX1	nb_EMX1-CA-2	n/a		tatcttgtggaaaggacgaaacaccG	GCGCACCAGCTGGGCGCCTCCCC	gttgtagctccctttctcatttcggaaacgaaatgagaaccgttgctacaataaggccgtctgaaaagatgtgccgcaacgctctgccccttaaagcttctgctttaaggggcatcgtttattttttg	TGTCGTATAGGAG	GGTAG	GGCGCACCAGCTGGGCGCCTCCCC	GCTGCA	tctagaggtacggccgcttcgagca	250	tatcttgtggaaaggacgaaacaccGGCGCACCAGCTGGGCGCCTCCCCgttgtagctccctttctcatttcggaaacgaaatgagaaccgttgctacaataaggccgtctgaaaagatgtgccgcaacgctctgccccttaaagcttctgctttaaggggcatcgtttattttttgTGTCGTATAGGAGGGTAGGGCGCACCAGCTGGGCGCCTCCCCGCTGCAtctagaggtacggccgcttcgagca
Nme2_A187	CA	TTCGGCCACCGCTTCCAGGGTGAG	TGTCCA	EMX1	nb_EMX1-CA-3	n/a		tatcttgtggaaaggacgaaacaccG	TCGGCCACCGCTTCCAGGGTGAG	gttgtagctccctttctcatttcggaaacgaaatgagaaccgttgctacaataaggccgtctgaaaagatgtgccgcaacgctctgccccttaaagcttctgctttaaggggcatcgtttattttttg	GTATCCTATGGAG	CGTAG	TTCGGCCACCGCTTCCAGGGTGAG	TGTCCA	tctagaggtacggccgcttcgagca	250	tatcttgtggaaaggacgaaacaccGTCGGCCACCGCTTCCAGGGTGAGgttgtagctccctttctcatttcggaaacgaaatgagaaccgttgctacaataaggccgtctgaaaagatgtgccgcaacgctctgccccttaaagcttctgctttaaggggcatcgtttattttttgGTATCCTATGGAGCGTAGTTCGGCCACCGCTTCCAGGGTGAGTGTCCAtctagaggtacggccgcttcgagca
Nme2_A188	CA	CTCTGGGGCTGGAGCTGGATGCCC	GTGTCA	EMX1	nb_EMX1-CA-4	n/a		tatcttgtggaaaggacgaaacaccG	TCTGGGGCTGGAGCTGGATGCCC	gttgtagctccctttctcatttcggaaacgaaatgagaaccgttgctacaataaggccgtctgaaaagatgtgccgcaacgctctgccccttaaagcttctgctttaaggggcatcgtttattttttg	CTCGATTCTCGAG	TGTAG	CTCTGGGGCTGGAGCTGGATGCCC	GTGTCA	tctagaggtacggccgcttcgagca	250	tatcttgtggaaaggacgaaacaccGTCTGGGGCTGGAGCTGGATGCCCgttgtagctccctttctcatttcggaaacgaaatgagaaccgttgctacaataaggccgtctgaaaagatgtgccgcaacgctctgccccttaaagcttctgctttaaggggcatcgtttattttttgCTCGATTCTCGAGTGTAGCTCTGGGGCTGGAGCTGGATGCCCGTGTCAtctagaggtacggccgcttcgagca
Nme2_A189	CA	GTTTGCTCTACCAGCCCCCACTGG	CCCTCA	EMX1	nb_EMX1-CA-5	n/a		tatcttgtggaaaggacgaaacaccG	TTTGCTCTACCAGCCCCCACTGG	gttgtagctccctttctcatttcggaaacgaaatgagaaccgttgctacaataaggccgtctgaaaagatgtgccgcaacgctctgccccttaaagcttctgctttaaggggcatcgtttattttttg	GACGTGTAATGAG	ACTAG	GTTTGCTCTACCAGCCCCCACTGG	CCCTCA	tctagaggtacggccgcttcgagca	250	tatcttgtggaaaggacgaaacaccGTTTGCTCTACCAGCCCCCACTGGgttgtagctccctttctcatttcggaaacgaaatgagaaccgttgctacaataaggccgtctgaaaagatgtgccgcaacgctctgccccttaaagcttctgctttaaggggcatcgtttattttttgGACGTGTAATGAGACTAGGTTTGCTCTACCAGCCCCCACTGGCCCTCAtctagaggtacggccgcttcgagca
Nme2_A190	CA	ACCCAAGTGATCACACTTGTCACC	ACCCCA	CCR5	nb_CCR5-CA-1	n/a		tatcttgtggaaaggacgaaacaccG	CCCAAGTGATCACACTTGTCACC	gttgtagctccctttctcatttcggaaacgaaatgagaaccgttgctacaataaggccgtctgaaaagatgtgccgcaacgctctgccccttaaagcttctgctttaaggggcatcgtttattttttg	GTAGGTAGGTGAG	GCTAG	ACCCAAGTGATCACACTTGTCACC	ACCCCA	tctagaggtacggccgcttcgagca	250	tatcttgtggaaaggacgaaacaccGCCCAAGTGATCACACTTGTCACCgttgtagctccctttctcatttcggaaacgaaatgagaaccgttgctacaataaggccgtctgaaaagatgtgccgcaacgctctgccccttaaagcttctgctttaaggggcatcgtttattttttgGTAGGTAGGTGAGGCTAGACCCAAGTGATCACACTTGTCACCACCCCAtctagaggtacggccgcttcgagca
Nme2_A191	CA	TGGGTGGTGGCTGTGTTTGCGTCT	CTCCCA	CCR5	nb_CCR5-CA-2	n/a		tatcttgtggaaaggacgaaacaccG	GGGTGGTGGCTGTGTTTGCGTCT	gttgtagctccctttctcatttcggaaacgaaatgagaaccgttgctacaataaggccgtctgaaaagatgtgccgcaacgctctgccccttaaagcttctgctttaaggggcatcgtttattttttg	ACGTCAAGTTGAG	CCTAG	TGGGTGGTGGCTGTGTTTGCGTCT	CTCCCA	tctagaggtacggccgcttcgagca	250	tatcttgtggaaaggacgaaacaccGGGGTGGTGGCTGTGTTTGCGTCTgttgtagctccctttctcatttcggaaacgaaatgagaaccgttgctacaataaggccgtctgaaaagatgtgccgcaacgctctgccccttaaagcttctgctttaaggggcatcgtttattttttgACGTCAAGTTGAGCCTAGTGGGTGGTGGCTGTGTTTGCGTCTCTCCCAtctagaggtacggccgcttcgagca
Nme2_A192	CA	TCTCCCAGGAATCATCTTTACCAG	ATCTCA	CCR5	nb_CCR5-CA-3	n/a		tatcttgtggaaaggacgaaacaccG	CTCCCAGGAATCATCTTTACCAG	gttgtagctccctttctcatttcggaaacgaaatgagaaccgttgctacaataaggccgtctgaaaagatgtgccgcaacgctctgccccttaaagcttctgctttaaggggcatcgtttattttttg	ATGAACCGAACAG	TCTAG	TCTCCCAGGAATCATCTTTACCAG	ATCTCA	tctagaggtacggccgcttcgagca	250	tatcttgtggaaaggacgaaacaccGCTCCCAGGAATCATCTTTACCAGgttgtagctccctttctcatttcggaaacgaaatgagaaccgttgctacaataaggccgtctgaaaagatgtgccgcaacgctctgccccttaaagcttctgctttaaggggcatcgtttattttttgATGAACCGAACAGTCTAGTCTCCCAGGAATCATCTTTACCAGATCTCAtctagaggtacggccgcttcgagca
Nme2_A193	CA	GACTATCTTTAATGTCTGGAAATT	CTTCCA	CCR5	nb_CCR5-CA-4	n/a		tatcttgtggaaaggacgaaacaccG	ACTATCTTTAATGTCTGGAAATT	gttgtagctccctttctcatttcggaaacgaaatgagaaccgttgctacaataaggccgtctgaaaagatgtgccgcaacgctctgccccttaaagcttctgctttaaggggcatcgtttattttttg	ACTATGGTGACAG	GTTAG	GACTATCTTTAATGTCTGGAAATT	CTTCCA	tctagaggtacggccgcttcgagca	250	tatcttgtggaaaggacgaaacaccGACTATCTTTAATGTCTGGAAATTgttgtagctccctttctcatttcggaaacgaaatgagaaccgttgctacaataaggccgtctgaaaagatgtgccgcaacgctctgccccttaaagcttctgctttaaggggcatcgtttattttttgACTATGGTGACAGGTTAGGACTATCTTTAATGTCTGGAAATTCTTCCAtctagaggtacggccgcttcgagca
Nme2_A194	CA	GGCTGGTCCTGCCGCTGCTTGTCA	TGGTCA	CCR5	nb_CCR5-CA-5	n/a		tatcttgtggaaaggacgaaacaccG	GCTGGTCCTGCCGCTGCTTGTCA	gttgtagctccctttctcatttcggaaacgaaatgagaaccgttgctacaataaggccgtctgaaaagatgtgccgcaacgctctgccccttaaagcttctgctttaaggggcatcgtttattttttg	TATTGGCACACAG	CTTAG	GGCTGGTCCTGCCGCTGCTTGTCA	TGGTCA	tctagaggtacggccgcttcgagca	250	tatcttgtggaaaggacgaaacaccGGCTGGTCCTGCCGCTGCTTGTCAgttgtagctccctttctcatttcggaaacgaaatgagaaccgttgctacaataaggccgtctgaaaagatgtgccgcaacgctctgccccttaaagcttctgctttaaggggcatcgtttattttttgTATTGGCACACAGCTTAGGGCTGGTCCTGCCGCTGCTTGTCATGGTCAtctagaggtacggccgcttcgagca
Nme2_A195	CA	CAGGCCCCAGCCCCTCCTCCCTCG	GACCCA	AAVS1	nb_AAVS1-CA-1	n/a		tatcttgtggaaaggacgaaacaccG	AGGCCCCAGCCCCTCCTCCCTCG	gttgtagctccctttctcatttcggaaacgaaatgagaaccgttgctacaataaggccgtctgaaaagatgtgccgcaacgctctgccccttaaagcttctgctttaaggggcatcgtttattttttg	GCTTACACTACAG	GAAGG	CAGGCCCCAGCCCCTCCTCCCTCG	GACCCA	tctagaggtacggccgcttcgagca	250	tatcttgtggaaaggacgaaacaccGAGGCCCCAGCCCCTCCTCCCTCGgttgtagctccctttctcatttcggaaacgaaatgagaaccgttgctacaataaggccgtctgaaaagatgtgccgcaacgctctgccccttaaagcttctgctttaaggggcatcgtttattttttgGCTTACACTACAGGAAGGCAGGCCCCAGCCCCTCCTCCCTCGGACCCAtctagaggtacggccgcttcgagca
Nme2_A196	CA	AGGCCCCCAGTCCCTCCACCCTCA	GACCCA	AAVS1	nb_AAVS1-CA-2	n/a		tatcttgtggaaaggacgaaacaccG	GGCCCCCAGTCCCTCCACCCTCA	gttgtagctccctttctcatttcggaaacgaaatgagaaccgttgctacaataaggccgtctgaaaagatgtgccgcaacgctctgccccttaaagcttctgctttaaggggcatcgtttattttttg	CAATGATGTCCAG	CAAGG	AGGCCCCCAGTCCCTCCACCCTCA	GACCCA	tctagaggtacggccgcttcgagca	250	tatcttgtggaaaggacgaaacaccGGGCCCCCAGTCCCTCCACCCTCAgttgtagctccctttctcatttcggaaacgaaatgagaaccgttgctacaataaggccgtctgaaaagatgtgccgcaacgctctgccccttaaagcttctgctttaaggggcatcgtttattttttgCAATGATGTCCAGCAAGGAGGCCCCCAGTCCCTCCACCCTCAGACCCAtctagaggtacggccgcttcgagca
Nme2_A197	CA	ATCAGTGAAACGCACCAGACGGCC	GCGTCA	AAVS1	nb_AAVS1-CA-3	n/a		tatcttgtggaaaggacgaaacaccG	TCAGTGAAACGCACCAGACGGCC	gttgtagctccctttctcatttcggaaacgaaatgagaaccgttgctacaataaggccgtctgaaaagatgtgccgcaacgctctgccccttaaagcttctgctttaaggggcatcgtttattttttg	GTCATAGCCTCAG	TAAGG	ATCAGTGAAACGCACCAGACGGCC	GCGTCA	tctagaggtacggccgcttcgagca	250	tatcttgtggaaaggacgaaacaccGTCAGTGAAACGCACCAGACGGCCgttgtagctccctttctcatttcggaaacgaaatgagaaccgttgctacaataaggccgtctgaaaagatgtgccgcaacgctctgccccttaaagcttctgctttaaggggcatcgtttattttttgGTCATAGCCTCAGTAAGGATCAGTGAAACGCACCAGACGGCCGCGTCAtctagaggtacggccgcttcgagca
Nme2_A198	CA	GAGGTTCTGGCAAGGAGAGAGATG	GCTCCA	AAVS1	nb_AAVS1-CA-4	n/a		tatcttgtggaaaggacgaaacaccG	AGGTTCTGGCAAGGAGAGAGATG	gttgtagctccctttctcatttcggaaacgaaatgagaaccgttgctacaataaggccgtctgaaaagatgtgccgcaacgctctgccccttaaagcttctgctttaaggggcatcgtttattttttg	TTGCGTCCTTCAG	AGAGG	GAGGTTCTGGCAAGGAGAGAGATG	GCTCCA	tctagaggtacggccgcttcgagca	250	tatcttgtggaaaggacgaaacaccGAGGTTCTGGCAAGGAGAGAGATGgttgtagctccctttctcatttcggaaacgaaatgagaaccgttgctacaataaggccgtctgaaaagatgtgccgcaacgctctgccccttaaagcttctgctttaaggggcatcgtttattttttgTTGCGTCCTTCAGAGAGGGAGGTTCTGGCAAGGAGAGAGATGGCTCCAtctagaggtacggccgcttcgagca
Nme2_A199	CA	GGGAACTGCCGCTGGCCCCCCACC	GCCCCA	AAVS1	nb_AAVS1-CA-5	n/a		tatcttgtggaaaggacgaaacaccG	GGAACTGCCGCTGGCCCCCCACC	gttgtagctccctttctcatttcggaaacgaaatgagaaccgttgctacaataaggccgtctgaaaagatgtgccgcaacgctctgccccttaaagcttctgctttaaggggcatcgtttattttttg	AACGCACCAATAG	TGAGG	GGGAACTGCCGCTGGCCCCCCACC	GCCCCA		250	tatcttgtggaaaggacgaaacaccGGGAACTGCCGCTGGCCCCCCACCgttgtagctccctttctcatttcggaaacgaaatgagaaccgttgctacaataaggccgtctgaaaagatgtgccgcaacgctctgccccttaaagcttctgctttaaggggcatcgtttattttttgAACGCACCAATAGTGAGGGGGAACTGCCGCTGGCCCCCCACCGCCCCAtctagaggtacggccgcttcgagca
Nme2_A200	CA	ACAGCGACTCCTGGAAGTGGCCAA	GGGCCA	AAVS1	nb_AAVS1-CA-6	n/a		tatcttgtggaaaggacgaaacaccG	CAGCGACTCCTGGAAGTGGCCAA	gttgtagctccctttctcatttcggaaacgaaatgagaaccgttgctacaataaggccgtctgaaaagatgtgccgcaacgctctgccccttaaagcttctgctttaaggggcatcgtttattttttg	CGTGAATGGATAG	ACAGG	ACAGCGACTCCTGGAAGTGGCCAA	GGGCCA		250	tatcttgtggaaaggacgaaacaccGCAGCGACTCCTGGAAGTGGCCAAgttgtagctccctttctcatttcggaaacgaaatgagaaccgttgctacaataaggccgtctgaaaagatgtgccgcaacgctctgccccttaaagcttctgctttaaggggcatcgtttattttttgCGTGAATGGATAGACAGGACAGCGACTCCTGGAAGTGGCCAAGGGCCAtctagaggtacggccgcttcgagca
