# Supplementary material for: Domain-inlaid Nme2Cas9 adenine base editors with improved activity and targeting scope
Source: Nat Commun. 2024 Feb 17;15:1458. doi: 10.1038/s41467-024-45763-5 (PMC10874451; doi:10.1038/s41467-024-45763-5)
Supplement: Supplementary file 6 — Source Data file [file 41467_2024_45763_MOESM6_ESM.xlsx]

## Sheet: Figure 1b
	Nme2-ABE effector ABE mCHerry Activation (% cells mCherry +)
	mock	-nt	-i1	-i2	-i3	-i4	-i5	-i6	-i7	-i8
rep_1a	0.043	27.4	55.3	47.6	16.8	2.53	27.5	38.3	50.5	50.9
rep_1b	0.2	26.2	54.3	48	15.8	2.67	28.3	36.5	52.3	47.7
rep_2a	0.048	25.2	48.2	46.1	11.6	1.61	22.4	33.6	47.2	42.6
rep_2b	0	24.8	46.7	44.3	12.6	1.49	21.4	32	46.9	40.9
rep_3a	1.54	31.7	66.4	63.8	19.3	0.11	28.5	43.4	61.2	56.1
rep_3b	1.1	32.5	65	63.8	18.9	0.1	28.9	44.7	61.3	58.6

## Sheet: Figure 1c, 1d, 1e
Spacer Position	1	2	3	4	5	6	7	8	9	10	11	12	13	14	15	16	17	18	19	20	21	22	23	24	%Indels	Reads_aligned
DS2_Spacer	G	A	A	T	G	G	C	A	G	G	C	G	G	A	G	G	T	T	G	T	A	C	T	G	%Indels	Reads_aligned
DS2_i1_R1		0.0550285	0.129574					0.4508						0.0875576							0.0238547				0.0986717	3689
DS2_i1_R2		0.0535516	0.153441					0.431743						0.0796337							0.0346837				0.0882353	3604
DS2_i1_R3		0.0478679	0.11852					0.394231						0.0660535							0.0150502				0.0668896	4784
DS2_i7_R1		0.0147149	0.0613121					0.387799						0.101165							0.00735745				0.0165543	3262
DS2_i7_R2		0.0147201	0.0622587					0.399373						0.111969							0.0135135				0.0188224	4144
DS2_i7_R3		0.0112019	0.045716					0.432637						0.104753							0.0224039				0.0230094	3303
DS2_i8_R1		0.0043573	0.00936819					0.297386						0.306536							0.0106754				0.00849673	4590
DS2_i8_R2		0.00640742	0.00419797					0.312196						0.32015							0.0148034				0.00419797	4526
DS2_i8_R3		0.00077821	0.00415045					0.328405						0.35227							0.0080415				0.00570687	3855
DS2_mock_R1		0	0.000362516					0.000181258						0							0				0.000725032	5517
DS2_mock_R2		0.000172176	0.000516529					0						0.000172176							0.000516529				0.000172176	5808
DS2_mock_R3		0.000853971	0					0.000640478						0.000426985							0.000213493				0.000640478	4684
DS2_NT_R1		0.00465224	0.00837404					0.135613						0.0104676							0.0107002				0.0104676	4299
DS2_NT_R2		0.0058309	0.01069					0.182313						0.0139942							0.012828				0.0104956	5145
DS2_NT_R3		0.00283343	0.00425015					0.0961344						0.00991702							0.00748836				0.00546448	4941
DS2_SP_R1		0.000422833	0.00211416					0.412262						0.325581							0.0224101				0.0160677	2365
DS2_SP_R2		0.000940144	0.00313381					0.426512						0.328424							0.0419931				0.0332184	3191
DS2_SP_R3		0.000652316	0.00326158					0.367254						0.296586							0.0308763				0.0254403	4599
DS6_Spacer	G	C	A	T	G	G	G	C	A	G	G	G	G	C	T	G	G	G	G	T	G	C	A	C	%Indels	Reads_aligned
DS6_i1_R1			0.507404						0.596644														0.00335637		0.0126357	5065
DS6_i1_R2			0.501978						0.590435														0.00125854		0.0212154	5562
DS6_i1_R3			0.39116						0.467939														0.00207512		0.0203362	4819
DS6_i7_R1			0.401086						0.593824														0.0018663		0.0120461	5894
DS6_i7_R2			0.429066						0.634649														0.000769971		0.0123195	5195
DS6_i7_R3			0.350608						0.52073														0.000901307		0.0168995	4438
DS6_i8_R1			0.152895						0.555087														0.00309162		0.0244519	3558
DS6_i8_R2			0.180588						0.639791														0.000580046		0.0181748	5172
DS6_i8_R3			0.148253						0.512445														0.0010917		0.0189956	4580
DS6_mock_R1			0.00021582						0.000647459														0.00010791		0.00140283	9267
DS6_mock_R2			0.000380132						0.000633553														0.000253421		0.00215408	7892
DS6_mock_R3			0.000466962						0.000350222														0.000233481		0.00233481	8566
DS6_NT_R1			0.104883						0.207576														0.000437924		0.0102912	4567
DS6_NT_R2			0.0885417						0.214221														0.000679348		0.0129076	4416
DS6_NT_R3			0.0767483						0.175402														0.000649035		0.00811293	6163
DS6_SP_R1			0.030092						0.513305														0.00174086		0.015419	4021
DS6_SP_R2			0.0290381						0.594192														0		0.0315789	2755
DS6_SP_R3			0.0215385						0.448259														0.00145749		0.00890688	6175
DS12_Spacer	C	C	G	C	A	A	A	G	C	T	G	C	A	T	C	C	A	C	C	C	C	C	C	G	%Indels	Reads_aligned
DS12_i1_R1					0.70419	0.387316	0.433356						0.734346				0.413329								0.0189917	8688
DS12_i1_R2					0.651756	0.34048	0.404623						0.670725				0.375154								0.0140286	11334
DS12_i1_R3					0.582432	0.312214	0.36582						0.606913				0.299144								0.0137332	15073
DS12_i7_R1					0.409813	0.189542	0.2306						0.663525				0.603099								0.00852163	7745
DS12_i7_R2					0.395522	0.169809	0.217768						0.636547				0.569592								0.0125677	13845
DS12_i7_R3					0.395506	0.176582	0.222278						0.609494				0.55462								0.0115823	15800
DS12_i8_R1					0.28086	0.0468557	0.107549						0.712015				0.717496								0.0104124	7299
DS12_i8_R2					0.237758	0.040037	0.0853865						0.702495				0.683862								0.013628	12988
DS12_i8_R3					0.250234	0.0486436	0.0968195						0.675023				0.652105								0.0130028	10690
DS12_mock_R1					0.000453956	0.000194553	0.000194553						0.000713359				0.000518807								0.00460441	15420
DS12_mock_R2					0.000421989	0.000421989	0.000306901						0.000613803				0.000383627								0.0048337	26067
DS12_mock_R3					0.000353565	0.000176783	0.000294638						0.000530348				0.000883913								0.00500884	16970
DS12_NT_R1					0.224961	0.0302264	0.0638231						0.339652				0.258978								0.0111638	9495
DS12_NT_R2					0.2254	0.0242662	0.0534523						0.332805				0.244913								0.0140093	11992
DS12_NT_R3					0.173759	0.0151976	0.0407168						0.246517				0.172049								0.00696555	15792
DS12_SP_R1					0.0204589	0.0428532	0.499585						0.674039				0.0270943								0.00663533	3617
DS12_SP_R2					0.0242755	0.0428536	0.581372						0.75675				0.0584593								0.0227892	4037
DS12_SP_R3					0.0163611	0.0234133	0.281899						0.412036				0.0338505								0.00855665	21270
DS17_Spacer	C	A	T	G	G	A	A	C	A	A	A	C	T	G	A	C	T	G	A	A	G	G	C	G	%Indels	Reads_aligned
DS17_i1_R1		0.162874				0.185036	0.184888		0.303436	0.14086	0.187119				0.0435817				0.000594972	0					0.0101145	6723
DS17_i1_R2		0.150234				0.185397	0.184579		0.296963	0.116238	0.160981				0.0390187				0.00257009	0.000350467					0.00689252	8560
DS17_i1_R3		0.182387				0.181093	0.194675		0.32338	0.136359	0.193381				0.0447343				0.00140132	0.00129352					0.0065754	9277
DS17_i7_R1		0.0359389				0.0432764	0.0447739		0.0672357	0.0194669	0.0360886				0.0254567				0.00224618	0.00119796					0.00134771	6678
DS17_i7_R2		0.0428964				0.0406261	0.0495878		0.0820887	0.0320229	0.052575				0.0311865				0.00346517	0.000597443					0.00179233	8369
DS17_i7_R3		0.0391061				0.0379012	0.0395443		0.0699967	0.0299047	0.0423924				0.0300142				0.00405302	0.000876328					0.0024099	9129
DS17_i8_R1		0.021691				0.0213959	0.0249373		0.0882396	0.0225764	0.0550391				0.0523831				0.00516453	0					0.00118046	6777
DS17_i8_R2		0.0381014				0.0292588	0.0356307		0.110533	0.036801	0.0776333				0.0739922				0.00624187	0.00130039					0.000650195	7690
DS17_i8_R3		0.0278973				0.0192946	0.0264225		0.0991766	0.0334276	0.0679612				0.0560403				0.00430134	0.000122895					0.000368686	8137
DS17_mock_R1		0.000145943				0.00160537	0.000437828		0.00277291	0.00160537	0.000729714				0.000145943				0	0.000729714					0.000437828	6852
DS17_mock_R2		0.000121788				0.00121788	0.000365364		0.00194861	0.00158324	0				0				0.000121788	0					0.000608939	8211
DS17_mock_R3		0.000328407				0.0014231	0.000328407		0.00164204	0.00153257	0.000437876				0.000328407				0.000109469	0.000109469					0.000437876	9135
DS17_NT_R1		0.0272553				0.0133886	0.0141855		0.045585	0.0100414	0.0173733				0.00589735				0.000478164	0.000318776					0.000478164	6274
DS17_NT_R2		0.0273506				0.0105646	0.00974293		0.0380326	0.0069257	0.0136166				0.00598662				0.000234769	0.000352154					0.000704308	8519
DS17_NT_R3		0.0234394				0.0109795	0.0115963		0.0460153	0.00567481	0.0127066				0.00592154				0.000370096	0.000493462					0.00123365	8106
DS17_SP_R1		0.000284131				0.0136383	0.229578		0.569683	0.569541	0.564711				0.297485				0.000284131	0					0.00113653	7039
DS17_SP_R2		0				0.0158172	0.221712		0.541436	0.539273	0.537921				0.274436				0.00081114	0.00027038					0.0040557	7397
DS17_SP_R3		0				0.015513	0.20872		0.516982	0.516629	0.514161				0.278059				0.000235045	0.000352568					0.0025855	8509
DS18_Spacer	C	C	T	A	C	A	A	C	C	C	A	A	T	C	C	C	C	T	C	C	G	C	C	C	%Indels	Reads_aligned
DS18_i1_R1				0.141658		0.147371	0.128483				0.144806	0.0759007													0.00291477	8577
DS18_i1_R2				0.160822		0.169649	0.146554				0.162999	0.0824667													0.00495768	8270
DS18_i1_R3				0.153924		0.163283	0.139093				0.154356	0.0898488													0.00575954	6945
DS18_i7_R1				0.0937842		0.101663	0.0739768				0.092471	0.0622675													0.00175093	9138
DS18_i7_R2				0.109785		0.118559	0.0827467				0.10152	0.0729517													0.00275482	9801
DS18_i7_R3				0.0875474		0.0910754	0.0571018				0.0730433	0.0473017													0.00209068	7653
DS18_i8_R1				0.027567		0.0368304	0.0142857				0.0560268	0.0396205													0.00133929	8960
DS18_i8_R2				0.0411698		0.0509178	0.0162812				0.0767396	0.0524733													0.00238515	9643
DS18_i8_R3				0.041566		0.0424118	0.0147414				0.0624698	0.0495408													0.000966651	8276
DS18_mock_R1				0.000325203		0.000216802	0				0	0													0.000542005	9225
DS18_mock_R2				0.000313022		0.000104341	0				0.000417362	0.000208681													0.00104341	9584
DS18_mock_R3				0.000789162		0.000131527	0.000131527				0.000263054	0.000131527													0.000657635	7603
DS18_NT_R1				0.0493976		0.0411829	0.0196057				0.033954	0.0107338													0.00109529	9130
DS18_NT_R2				0.0522289		0.0461844	0.0192671				0.0394787	0.0144503													0.00198338	10588
DS18_NT_R3				0.0497407		0.0418435	0.0194484				0.0387789	0.0174446													0.00141443	8484
DS18_SP_R1				0.0671509		0.443099	0.437611				0.454883	0.357546													0.00823245	6195
DS18_SP_R2				0.0604807		0.491726	0.498227				0.513002	0.412136													0.0218676	5076
DS18_SP_R3				0.0581325		0.365512	0.364608				0.375301	0.300151													0.0126506	6640
DS22_Spacer	T	A	T	G	T	T	C	C	A	G	C	T	T	C	C	T	G	G	G	T	C	T	G	C	%Indels	Reads_aligned
DS22_i1_R1		0.362571							0.500816																0.0152287	20225
DS22_i1_R2		0.369505							0.491126																0.0170389	18311
DS22_i1_R3		0.337016							0.471598																0.0155456	20456
DS22_i7_R1		0.0315216							0.197126																0.00258817	25887
DS22_i7_R2		0.0262867							0.191388																0.00291163	24385
DS22_i7_R3		0.0325							0.188396																0.000746269	26800
DS22_i8_R1		0.0447856							0.331642																0.00427134	23646
DS22_i8_R2		0.0418151							0.356588																0.00360623	23293
DS22_i8_R3		0.0456599							0.344578																0.00324981	30771
DS22_mock_R1		0.000185268							0.000704017																0.000555803	26988
DS22_mock_R2		0.000117573							0.000901395																0.000901395	25516
DS22_mock_R3		8.47889e-05							0.000635917																0.000678311	23588
DS22_NT_R1		0.268358							0.2322																0.0056991	25969
DS22_NT_R2		0.26959							0.233207																0.00559435	24489
DS22_NT_R3		0.261763							0.221599																0.00387714	26566
DS22_SP_R1		0.0130364							0.274294																0.00428653	22629
DS22_SP_R2		0.0189123							0.393256																0.00455296	19987
DS22_SP_R3		0.0128312							0.271719																0.00143407	26498
DS23_Spacer	G	A	T	T	C	C	A	G	C	C	A	G	A	C	A	C	C	C	G	C	C	C	C	C	%Indels	Reads_aligned
DS23_i1_R1		0.11601					0.427136				0.429159		0.309313		0.384025										0.00934775	14335
DS23_i1_R2		0.108782					0.420171				0.405599		0.285313		0.391538										0.0135498	7823
DS23_i1_R3		0.103029					0.393268				0.391416		0.282172		0.353062										0.00833223	15122
DS23_i7_R1		0.0339351					0.39988				0.414562		0.379565		0.461702										0.00687936	21659
DS23_i7_R2		0.0349881					0.408224				0.4291		0.389287		0.466342										0.00500473	22179
DS23_i7_R3		0.0358956					0.378293				0.403553		0.346145		0.446136										0.00950769	24822
DS23_i8_R1		0.0170556					0.254046				0.372014		0.348586		0.432121										0.00481408	21811
DS23_i8_R2		0.0137358					0.274879				0.390466		0.35762		0.425593										0.00222596	18419
DS23_i8_R3		0.0170558					0.262089				0.365651		0.324654		0.40372										0.00510487	25270
DS23_mock_R1		9.56206e-05					0.000502008				0.000382482		0.000215146		0.000215146										0.000478103	41832
DS23_mock_R2		5.19778e-05					0.000519778				0.0004678		0.000311867		0.000519778										0.000779666	19239
DS23_mock_R3		0.000208893					0.000716204				0.000298418		0.000149209		0.000387944										0.000775888	33510
DS23_NT_R1		0.0364081					0.156138				0.184703		0.119154		0.232479										0.0065477	13898
DS23_NT_R2		0.0240608					0.14542				0.166948		0.105424		0.210321										0.00538202	9476
DS23_NT_R3		0.0230895					0.124178				0.153053		0.0969863		0.190606										0.00383948	19013
DS23_SP_R1		0.00351353					0.490353				0.535289		0.167417		0.395426										0.0244714	16223
DS23_SP_R2		0.00316857					0.619518				0.660203		0.189354		0.472877										0.0294043	7890
DS23_SP_R3		0.00114965					0.41895				0.457607		0.159178		0.323386										0.0203104	20876
DS28_Spacer	G	A	G	G	C	A	A	G	A	G	G	G	C	G	G	C	T	T	T	G	G	G	C	G	%Indels	Reads_aligned
DS28_i1_R1		0.0359786				0.432148	0.332825		0.416312																0.0398367	22291
DS28_i1_R2		0.032455				0.428491	0.313231		0.416044																0.0317035	21291
DS28_i1_R3		0.0341396				0.417949	0.310984		0.403451																0.0351459	26831
DS28_i7_R1		0.0136917				0.502444	0.279109		0.428788																0.0298658	25782
DS28_i7_R2		0.0107757				0.448668	0.247966		0.395472																0.0305571	32202
DS28_i7_R3		0.0087044				0.466446	0.25283		0.403562																0.0342718	34810
DS28_i8_R1		0.00654912				0.42706	0.110903		0.396114																0.0146815	27790
DS28_i8_R2		0.00511182				0.347071	0.100905		0.333413																0.0220181	37560
DS28_i8_R3		0.00677685				0.347279	0.0817717		0.326222																0.0185326	28922
DS28_mock_R1		0.00012911				0.000451885	0.000172147		0.000279738																0.00109744	46472
DS28_mock_R2		0.00030837				0.00030837	0.000176211		0.000176211																0.0014978	22700
DS28_mock_R3		0.000252461				0.000319785	0.000134646		0.000302954																0.00122865	59415
DS28_NT_R1		0.00933067				0.169095	0.0655527		0.117728																0.010378	21006
DS28_NT_R2		0.010581				0.159351	0.0620652		0.121338																0.0122465	20414
DS28_NT_R3		0.00910188				0.160178	0.0614102		0.108601																0.0129766	27357
DS28_SP_R1		0.00237473				0.325398	0.358584		0.38167																0.0223044	33267
DS28_SP_R2		0.00533573				0.501978	0.549341		0.555755																0.0371103	16680
DS28_SP_R3		0.0012972				0.379553	0.41321		0.431371																0.0278722	28523

## Sheet: Figure 2b, 2c, 2d
Library Member	A1	A2	A3	A4	A5	A6	A7	A8	A9	A10	A11	A12	A13	A14	A15	A16	A17	A18	A19	A20	A21	A22	A23	A24	Mean Activity	Max Activity	Reads	Effector ID	Target	Pam	Barcode	Pam_id	genomic locus	note
Nme2_A001			0.00547945											0.361644											0.183562	0.361644	365	eNme2_C_ABE8e_rep1	GGAGTTTTCTCTTAGGCTTCTCTC	AGGTCC	CGGAGAAGAAGAA	CC	LINC01588	nme2 nuclease activity
Nme2_A002					0.00316456	0	0.00316456						0.0253165				0.00316456								0.00696203	0.0253165	316	eNme2_C_ABE8e_rep1	CCGCAAAGCTGCATCCACCCCCCG	AGGACC	GAAGACGGAAGAA	CC	LINC01588	nme2 nuclease activity
Nme2_A003		0.0130522							0.0371486																0.0251004	0.0371486	996	eNme2_C_ABE8e_rep1	TATGTTCCAGCTTCCTGGGTCTGC	AGGTCC	ACTCCGCGAAGAA	CC	LSP1	nme2 nuclease activity
Nme2_A004	0			0.0166052	0		0.0276753			0.0571956		0.0387454	0.00184502		0.00738007			0	0.00184502		0		0		0.0126076	0.0571956	542	eNme2_C_ABE8e_rep1	AGCAAGAGCACAAGAGGAAGAGAG	AGACCC	TGCTTGGCAAGAA	CC	GAPDH	nme2 nuclease activity
Nme2_A005	0						0.375						0.25	0.03125		0.09375					0				0.125	0.375	32	eNme2_C_ABE8e_rep1	ACCCTCATCTCCAATATGGTATGG	CGGCCC	GCCAAGAAGAGAA	CC	SEC61B	nme2 nuclease activity
Nme2_A006											0.0240577														0.0240577	0.0240577	1247	eNme2_C_ABE8e_rep1	CTTCCCCTTCATTGCGGCGGGCTG	CGGGCC	ATGGCAGAGAGAA	CC	VEGFA	nme2 nuclease activity
Nme2_A007		0.00413223				0.123967	0.0123967		0.123967																0.0661157	0.123967	242	eNme2_C_ABE8e_rep1	GAGGCAAGAGGGCGGCTTTGGGCG	GGGTCC	TGACGCCAGAGAA	CC	FancF	nme2 nuclease activity
Nme2_A008		0.00641849			0.120668									0.0539153	0.00770218				0	0					0.0314506	0.120668	779	eNme2_C_ABE8e_rep1	GACCAGCCCCTCGAAGGCAAGGCC	AGGACC	CACTCTTGGAGAA	CC	LINC01588	nme2 nuclease activity
Nme2_A009			0.0148048							0.137281		0.207268													0.119785	0.207268	743	eNme2_C_ABE8e_rep1	GGAGTCGCCAGAGGCCGGTGGTGG	ATTTCC	CCTGTCTACAGAA	CC	LINC01588	nme2 nuclease activity
Nme2_A010																	0.0641975								0.0641975	0.0641975	1620	eNme2_C_ABE8e_rep1	GTGTGTCCCTCTCCCCACCCGTCC	CTGTCC	ATCCGTACCAGAA	CC	VEGFA	nme2 nuclease activity
Nme2_A011													0.359561												0.359561	0.359561	1093	eNme2_C_ABE8e_rep1	GCGCCTCCCTGCAGGGCTGCTCCC	CAGCCC	GGTACTGTCAGAA	CC	LINC01588	nme2 nuclease activity
Nme2_A012			0.0911602						0.241713														0		0.110958	0.241713	724	eNme2_C_ABE8e_rep1	GCATGGGCAGGGGCTGGGGTGCAC	AGGCCC	CTGTAGCTCAGAA	CC	VEGFA	nme2 nuclease activity
Nme2_A013	0				0.0882779				0.34081				0.22576		0.0890014		0.0209841		0.000723589		0		0		0.0850619	0.34081	1382	eNme2_C_ABE8e_rep1	ACTCACTCACCCACACAGACACAC	ACGTCC	GAGCTACCTAGAA	CC	VEGFA	nme2 nuclease activity
Nme2_A014		0.0347826	0.026087		0.121739			0.217391			0.173913		0.13913			0.0434783			0	0			0		0.0756522	0.217391	115	eNme2_C_ABE8e_rep1	CAATATCAGGAGACTAGGAAGGAG	GAGGCC	GCTTGAGAAGGAA	CC	AAVS1	nme2 nuclease activity
Nme2_A015		0.0013587	0.0298913					0.175272						0.0394022							0				0.0491848	0.175272	736	eNme2_C_ABE8e_rep1	GAATGGCAGGCGGAGGTTGTACTG	GGGGCC	AGCGATCAAGGAA	CC	VEGFA	nme2 nuclease activity
Nme2_A016	0	0			0.0130719	0.00392157				0.0431373	0.0339869		0.0575163		0.0392157			0.00130719			0				0.0192157	0.0575163	765	eNme2_C_ABE8e_rep1	AAGGAAGGGAACATATTACTATTG	CTTTCC	TTGCTCTGAGGAA	CC	CYBB	nme2 nuclease activity
Nme2_A017						0.0824742	0.0824742	0.154639			0.247423	0.14433	0.14433			0.0618557				0		0.0206186			0.104238	0.247423	97	eNme2_C_ABE8e_rep1	TGCCCAAATGAAAGGAGTGAGAGG	TGACCC	CTAGCGACAGGAA	CC	AAVS1	nme2 nuclease activity
Nme2_A018		0.00850662					0.119093				0.240076		0.0973535		0.117202										0.116446	0.240076	1058	eNme2_C_ABE8e_rep1	GATTCCAGCCAGACACCCGCCCCC	CGGCCC	AAGAGGTACGGAA	CC	LSP1	nme2 nuclease activity
Nme2_A019		0.0590062													0.0403727					0		0			0.0248447	0.0590062	322	eNme2_C_ABE8e_rep1	TATCTGTCCCCTCCACCCCACAGT	GGGGCC	TCCTCCATCGGAA	CC	AAVS1	nme2 nuclease activity
Nme2_A020	0	0	0	0	0						0						0.00346021		0				0		0.000384468	0.00346021	289	eNme2_C_ABE8e_rep1	AAAAATTGTGATTTCCAGATCCAC	AAGCCC	CCAATTGGTGGAA	CC	FANCJ	nme2 nuclease activity
Nme2_A021					0.019239											0.0312099			0.00299273				0		0.0133604	0.0312099	2339	eNme2_C_ABE8e_rep1	GTGGAGTGGCCTGCTATCAGCTAC	CTATCC	GCGGTTATACGAA	CC	CYBB	nme2 nuclease activity
Nme2_A022	0	0							0.00127389				0.00636943												0.00191083	0.00636943	785	eNme2_C_ABE8e_rep1	AATCCTGGAGTGACCCCTGGCCTT	CTCCCC	AGTTACAGGCGAA	CC	VEGFA	nme2 nuclease activity
Nme2_A023	0		0.00628931							0.00314465	0.000786164		0.0440252	0.000786164											0.00917191	0.0440252	1272	eNme2_C_ABE8e_rep1	ATACCCTCCAATAATTTGGCTGGC	AATTCC	TAGAATGCGCGAA	CC	AGA	nme2 nuclease activity
Nme2_A024				0.067601		0.0568838	0.00494641				0.11047	0.0189613													0.0517725	0.11047	1213	eNme2_C_ABE8e_rep1	CCTACAACCCAATCCCCTCCGCCC	CGGACC	CATGGACTGCGAA	CC	ARHGEF9	nme2 nuclease activity
Nme2_A025			0.0059657							0.0790455															0.0425056	0.0790455	1341	eNme2_C_ABE8e_rep1	GCAGGGGCCAGGTGTCCTTCTCTG	GGGGCC	GTACTGGACCGAA	CC	VEGFA	nme2 nuclease activity
Nme2_A026									0.00140845																0.00140845	0.00140845	710	eNme2_C_ABE8e_rep1	GGGGGCGCATGGCTCCGCCCCGCC	GGGACC	TGAGCATGCCGAA	CC	VEGFA	nme2 nuclease activity
Nme2_A027		0.00242424				0.020202	0.0246465		0.0416162	0.0290909	0.0359596				0.0133333				0	0					0.0185859	0.0416162	2475	eNme2_C_ABE8e_rep1	CATGGAACAAACTGACTGAAGGCG	AGGTCC	TTCAGGCGTCGAA	CC	ARHGEF9	nme2 nuclease activity
Nme2_A028	0	0		0.0164609	0.00205761											0.00274348	0.000685871						0		0.00313541	0.0164609	1458	eNme2_C_ABE8e_rep1	AATAATTTGGCTGGCAATTCCGAG	CAAGCC	CCACAATCGTGAA	CC	AGA	nme2 nuclease activity
Nme2_A029					0.0302812											0.00504686			0.00288392						0.0127373	0.0302812	1387	eNme2_C_ABE8e_rep1	TCTCAGTTTTCCTGGATTATGCCT	GGCACC	AACCTCGTGTGAA	CC	CFTR	nme2 nuclease activity
Nme2_A030		0.0160256	0.0128205									0.301282									0			0	0.0660256	0.301282	312	eNme2_C_ABE8e_rep1	CAATGGCCGGGACTCCTGGGAGCA	CTCTCC	GCAAGTCCAACAA	CC	RBM20	eNme2-C abe activity
Nme2_A031	0	0.00169205									0.235195									0			0		0.0473773	0.235195	1182	eNme2_C_ABE8e_rep1	AATGGCCGGGACTCCTGGGAGCAC	TCTCCC	CTTCGCGTAACAA	CC	RBM20	eNme2-C abe activity
Nme2_A032							0.101449																		0.101449	0.101449	69	eNme2_C_ABE8e_rep1	TGTCCCAGGCTGTGCTCCTGGCGG	ACATCC	TAGGTGAGGACAA	CC	CLN3	theraputic_cln3 batten ex5 disruption abe
Nme2_A033				0.00254453		0.0178117						0.0330789					0			0					0.010687	0.0330789	393	eNme2_C_ABE8e_rep1	CCCAGACCTGTAGGGCAGCAGGTG	AAGGCC	ACCTAAGGCACAA	CC	CLN3	theraputic_cln3 batten ex5 disruption abe
Nme2_A034				0.0367751																		0		0.00282885	0.0132013	0.0367751	707	eNme2_C_ABE8e_rep1	CCCAGGCTGTGCTCCTGGCGGACA	TCCTCC	CCGCCTAATACAA	CC	CLN3	theraputic_cln3 batten ex5 disruption abe
Nme2_A035	0.0105541				0.116095		0.0474934			0.258575			0.113456			0.00527704		0.0290237			0			0.00263852	0.0647904	0.258575	379	eNme2_C_ABE8e_rep1	AGGCAGAGGAGGAGCAGACGATGA	GAAGCC	GGCGGATATACAA	CC	TTR	theraputic_TTR ex1 disruption nuc
Nme2_A036	0						0.138142						0.177262		0.0525672		0.0574572		0.00122249	0.00244499	0		0.00244499		0.0479489	0.177262	818	eNme2_C_ABE8e_rep1	AGGGCCAGCCTCAGACACAAATAC	CAGTCC	GGTAAGTGAGCAA	CC	TTR	theraputic_TTR ex1 disruption nuc
Nme2_A037				0.00977778		0.0426667		0.0204444	0.00444444	0.0115556		0.0622222				0.0133333					0.00177778				0.0207778	0.0622222	1125	eNme2_C_ABE8e_rep1	GTCACAGAAACACTCACCGTAGGG	CCAGCC	AAGTCCGCAGCAA	CC	TTR	theraputic_TTR ex1 disruption nuc abe
Nme2_A038										0.338016						0.0131694									0.175593	0.338016	1139	eNme2_C_ABE8e_rep1	TCTGCTCTCACCGGGAGGGGCTCC	CTCTCC	TACACACAGGCAA	CC	MeCP2	theraputic_MeCP2 rett c.502C>T correction abe
Nme2_A039																0.00522193						0.00261097			0.00391645	0.00522193	766	eNme2_C_ABE8e_rep1	GTGGTTTCTGCTCTCACCGGGAGG	GGCTCC	GGATTAACGGCAA	CC	MeCP2	theraputic_MeCP2 rett c.502C>T correction abe
Nme2_A040					0.393651																				0.393651	0.393651	315	eNme2_C_ABE8e_rep1	TTTCACTTCCTGCCGGGGCGTTTG	ATCACC	ACAGGCTTGGCAA	CC	MeCP2	theraputic_MeCP2 rett c.763C>T correction abe
Nme2_A041								0.0666667																0	0.0333333	0.0666667	30	eNme2_C_ABE8e_rep1	GGCTTTCAGCCCCGTTTCTTGGGA	ATGGCC	GTGGACAACGCAA	CC	MeCP2	theraputic_MeCP2 rett c.808C>T correction abe
Nme2_A042					0.179765								0.137308						0			0			0.0792683	0.179765	1107	eNme2_C_ABE8e_rep1	TTGCACTTCTTGATGGGGAGTACG	GTCTCC	TGGCAAGTTGCAA	CC	MeCP2	theraputic_MeCP2 rett c.916C>T correction abe
Nme2_A043		0.0033557								0.204698				0.0604027											0.0894855	0.204698	298	eNme2_C_ABE8e_rep1	GATGGGTCCACCCACCTGGGCTCC	TGAGCC	TCTTCGTCGCCAA	CC	LMNA	theraputic_LMNA progeria c.1824 C>T correction abe
Nme2_A044	0		0.0212766			0.0638298		0.382979								0.319149				0					0.131206	0.382979	47	eNme2_C_ABE8e_rep1	AGAGGAGATGGGTCCACCCACCTG	GGCTCC	GTCCATCTGCCAA	CC	LMNA	theraputic_LMNA progeria c.1824 C>T correction abe
Nme2_A045	0	0				0.004329	0.00865801		0.012987										0			0		0	0.00324675	0.012987	231	eNme2_C_ABE8e_rep1	AAGCTAACAGTTGCTTTTATCACA	GGCTCC	AGGTTGCATCCAA	CC	BCL11A	theraputic_BCL11A enhancer disruption SCD-TDT nuc
Nme2_A046				0.119534			0.180758		0.405248							0.0058309			0	0					0.118562	0.405248	343	eNme2_C_ABE8e_rep1	TTTATCACAGGCTCCAGGAAGGGT	TTGGCC	CACATCACTCCAA	CC	BCL11A	theraputic_BCL11A enhancer disruption SCD-TDT abe
Nme2_A047				0.016129									0.0645161	0.016129	0			0	0	0			0	0	0.0107527	0.0645161	62	eNme2_C_ABE8e_rep1	TGCACTTTTCTTAAAGGAAAGTAA	TGGACC	TTCGCTGGATCAA	CC	SOD1	theraputic_ALS SOD1 ex2 disruption ABE
Nme2_A048	0			0.137931		0.0344828	0.0344828		0.402299				0.218391									0			0.118227	0.402299	87	eNme2_C_ABE8e_rep1	AGCACAACACCCACCTGCTGTATT	ATCTCC	CGATGTGACTCAA	CC	SOD1	theraputic_ALS SOD1 ex2 disruption ABE
Nme2_A049					0	0			0.111111			0.119658	0.025641	0	0		0				0				0.02849	0.119658	117	eNme2_C_ABE8e_rep1	GGGGAAGCATTAAAaGACTGACTG	AAGGCC	GATCGAAGCTCAA	CC	SOD1	theraputic_ALS SOD1 c.112G>A (p.G38R) correction ABE
Nme2_A050	0	0.00285307	0.00142653		0.0342368				0.0770328				0.0399429	0.0114123								0			0.0208631	0.0770328	701	eNme2_C_ABE8e_rep1	AAaGACTGACTGAAGGCCTGCATG	GATTCC	GTGTGCTCGATAA	CC	SOD1	theraputic_ALS SOD1 c.112G>A (p.G38R) correction ABE
Nme2_A051				0.155963								0.275229			0.00917431								0		0.110092	0.275229	109	eNme2_C_ABE8e_rep1	TGCATGGGGCCAGGATCCGTGGAG	GTTGCC	CATCAGGAGGTAA	CC	PCSK9	theraputic_PCSK9 ex2 disruption ABE
Nme2_A052	0												0.247741			0.0060241		0.0105422		0.000753012		0			0.0441767	0.247741	1328	eNme2_C_ABE8e_rep1	ATGCTGGTGTCTAGGAGATACACC	TCCACC	CGGATCCTGGTAA	CC	PCSK9	PCSK9 validated guide hPCSK9-G4
Nme2_A053	0.00643087		0.254019				0.369775		0.209003							0.0418006	0.0096463		0.0546624						0.135048	0.369775	311	eNme2_C_ABE8e_rep1	ATACTTACAGGCTCCAATAGTGGT	CAGTCC	GAATCGCGCGTAA	CC	DMD	theraputic_ex51 del DMD ex50 disruption ABE
Nme2_A054	0		0	0					0.0377358				0.113208			0.0754717		0.0943396				0		0	0.0356394	0.113208	53	eNme2_C_ABE8e_rep1	AGAATGGGATCCAGTATACTTACA	GGCTCC	TCTGACCGTGTAA	CC	DMD	theraputic_ex51 del DMD ex50 disruption nuc
Nme2_A055		0.00307692		0.0953846	0.00615385		0.0276923	0.0246154	0.0215385				0.04				0	0							0.0242735	0.0953846	325	eNme2_C_ABE8e_rep1	GACaAGAAAGGGACTGAAGCTGCT	GGGGCC	AGACGAGCACTAA	CC	SERPINA1_piz	theraputic_AATD SERPINA1 PIZ c.1096G>A correction ABE
Nme2_A056			0.0549618		0.229008								0.332824		0.117557			0				0.00152672		0.00305344	0.105562	0.332824	655	eNme2_C_ABE8e_rep1	GCAGACTTCTCCaCAGGAGTCAGA	TGCACC	TACGGCGACCTAA	CC	HBB_sickle	theraputic_HBB sickle to makassar abe
Nme2_A057						0.0931373							0.183007		0.0686275	0.0196078					0				0.0728758	0.183007	612	eNme2_C_ABE8e_rep1	GTTGGAGCGGGGAGAAGGCCAGGG	GTCACT	CCAAGGATCCTAA	CT	VEGFA	nme2 nuclease activity
Nme2_A058				0.0613893		0.0662359	0.0500808			0.227787					0.0177706				0.00323102	0		0			0.0533118	0.227787	619	eNme2_C_ABE8e_rep1	TGCACAACCAGTGGAGGCAAGAGG	GCGGCT	CGCCTGTGCTTAA	CT	FANCF	eNme2-C abe activity
Nme2_A059			0.000881834	0.0026455	0.00440917					0.0731922		0.106702		0.0388007		0.00881834									0.0336357	0.106702	1134	eNme2_C_ABE8e_rep1	GGAAATGGCACACACATCCCTCGT	GCAGCT	ACGGCTTCCTTAA	CT	MECP2	eNme2-C abe activity
Nme2_A060							0.150502	0.0384615	0.0953177			0.204013			0.0351171			0.0083612				0			0.0759675	0.204013	598	eNme2_C_ABE8e_rep1	CGGCGCAAAGCAGGAGGAGTCAGG	GCTTCT	CGTTGGAAGAAGA	CT	SEC61B	eNme2-C abe activity
Nme2_A061				0.120332	0.149378									0.195021									0		0.116183	0.195021	482	eNme2_C_ABE8e_rep1	GGCAATGGCCGGGACTCCTGGGAG	CACTCT	GAGATCGAGAAGA	CT	RBM20	eNme2-C abe activity
Nme2_A062						0.0355292						0.0629164	0.0273871		0.061436					0					0.0374537	0.0629164	1351	eNme2_C_ABE8e_rep1	CCCTCATCTCCAATATGGTATGGC	GGCCCT	GCAGCAAGGAAGA	CT	SEC61B	eNme2-C abe activity
Nme2_A063	0				0.0218487			0.0798319			0.0613445	0.0294118	0.0386555		0.0378151	0									0.0336134	0.0798319	1190	eNme2_C_ABE8e_rep1	ATGGAGGATGAAACAATGTCTTTG	CGCTCT	TTCTACCGGAAGA	CT	MECP2	eNme2-C abe activity
Nme2_A064												0.00286944		0						0	0	0	0		0.00047824	0.00286944	697	eNme2_C_ABE8e_rep1	GGGGTGGGGTCAGACGTCCAAAAC	CAGACT	ACTCATGCGAAGA	CT	Intergenic	eNme2-C abe activity
Nme2_A065	0.013544								0.444695		0.295711				0.0744921			0.0699774			0			0	0.128346	0.444695	443	eNme2_C_ABE8e_rep1	ATGGTGGTAGAGGGAGCAGTATGA	GAGTCT	AGCCTACACAAGA	CT	Intergenic	Nsp2Smu nuclease activity
Nme2_A066									0.224066							0.0165975				0					0.0802213	0.224066	482	eNme2_C_ABE8e_rep1	TGGGTCTGAGGGTGGAGGGACTGG	GGGCCT	TAACGGTGCAAGA	CT	AAVS1	Nsp2Smu nuclease activity
Nme2_A067							0.0538741						0.180387												0.117131	0.180387	1652	eNme2_C_ABE8e_rep1	TCTCTGACCTGCATTCTCTCCCCT	GGGCCT	CTGACATCCAAGA	CT	AAVS1	Nsp2Smu nuclease activity
Nme2_A068	0	0.000892857			0.0366071	0.00446429		0.0857143						0.0392857			0		0.00803571				0	0	0.0175	0.0857143	1120	eNme2_C_ABE8e_rep1	AACCAAGACGGTGACCAGACTCAA	GTTACT	CACGGTCCTAAGA	CT	Intergenic	Nsp2Smu nuclease activity
Nme2_A069						0.145125				0.260771								0.00831444			0			0.00226757	0.0832955	0.260771	1323	eNme2_C_ABE8e_rep1	GCTGCATCCACCCCCCGAGGACCA	GCCCCT	TCCACGGTTAAGA	CT	LINC01588	inlaid Nme2-ABE
Nme2_A070				0.0102322						0.194805							0.000393546								0.068477	0.194805	2541	eNme2_C_ABE8e_rep1	CCCATGCCTATGTTCCAGCTTCCT	GGGTCT	ACAGTGGAAGAGA	CT	LSP1	inlaid Nme2-ABE
Nme2_A071						0.0450686																		0	0.0225343	0.0450686	1531	eNme2_C_ABE8e_rep1	GTCCCAGGCTGTGCTCCTGGCGGA	CATCCT	GTGCGTCAAGAGA	CT	CLN3	theraputic_cln3 batten ex5 disruption abe
Nme2_A072														0.0276243						0					0.0138122	0.0276243	1810	eNme2_C_ABE8e_rep1	GGTTTCTGCTCTCACCGGGAGGGG	CTCCCT	CGACACAGAGAGA	CT	MeCP2	theraputic_MeCP2 rett c.502C>T correction abe
Nme2_A073							0.0510096																0	0	0.0170032	0.0510096	941	eNme2_C_ABE8e_rep1	GCTTTCAGCCCCGTTTCTTGGGAA	TGGCCT	TGTGCACCAGAGA	CT	MeCP2	theraputic_MeCP2 rett c.808C>T correction abe
Nme2_A074							0.123178								0.00655977						0			0	0.0324344	0.123178	1372	eNme2_C_ABE8e_rep1	TCTTGCACTTCTTGATGGGGAGTA	CGGTCT	AAGCCGATGGAGA	CT	MeCP2	theraputic_MeCP2 rett c.916C>T correction abe
Nme2_A075							0.337061				0.329073													0	0.222045	0.337061	626	eNme2_C_ABE8e_rep1	GGGTCCACCCACCTGGGCTCCTGA	GCCGCT	GTCATGAGCGAGA	CT	LMNA	theraputic_LMNA progeria c.1824 C>T correction abe
Nme2_A076		0.0202177			0.0995334		0.171073								0.354588				0.0404355						0.13717	0.354588	643	eNme2_C_ABE8e_rep1	GAGGAGATGGGTCCACCCACCTGG	GCTCCT	GATTACTCCGAGA	CT	LMNA	theraputic_LMNA progeria c.1824 C>T correction abe
Nme2_A077			0.0459588			0.133122		0.234548							0.066561			0.00158479	0						0.0802958	0.234548	631	eNme2_C_ABE8e_rep1	TTATCACAGGCTCCAGGAAGGGTT	TGGCCT	AGGTGATGTGAGA	CT	BCL11A	theraputic_BCL11A enhancer disruption SCD-TDT abe
Nme2_A078	0		0	0	0	0			0	0						0.0023015							0		0.000255722	0.0023015	869	eNme2_C_ABE8e_rep1	ATAAAAGCAACTGTTAGCTTGCAC	TAGACT	CACTCAGAACAGA	CT	BCL11A	theraputic_BCL11A enhancer disruption SCD-TDT abe
Nme2_A079						0		0.00615006	0	0	0			0	0						0				0.000768758	0.00615006	813	eNme2_C_ABE8e_rep1	CTGTGATAAAAGCAACTGTTAGCT	TGCACT	AATAGCCGACAGA	CT	BCL11A	theraputic_BCL11A enhancer disruption SCD-TDT abe
Nme2_A080				0.00209644								0.13522		0.257862	0.00419287	0	0.00104822			0	0				0.0500524	0.257862	954	eNme2_C_ABE8e_rep1	TGGAGCCTGTGATAAAAGCAACTG	TTAGCT	TGAGGTGTGCAGA	CT	BCL11A	theraputic_BCL11A enhancer disruption SCD-TDT abe
Nme2_A081	0.000335458	0.000335458		0.0526669				0.130829									0.0231466			0					0.0345522	0.130829	2981	eNme2_C_ABE8e_rep1	AACACCCACCTGCTGTATTATCTC	CAAACT	GTTGCGTATCAGA	CT	SOD1	theraputic_ALS SOD1 ex2 disruption ABE
Nme2_A082	0		0.00999474			0.109416		0.135718	0.0799579		0.164124				0.0457654									0.00210416	0.0683851	0.164124	1901	eNme2_C_ABE8e_rep1	ACAGCACAACACCCACCTGCTGTA	TTATCT	GCACTCCTTCAGA	CT	SOD1	theraputic_ALS SOD1 ex2 disruption ABE
Nme2_A083				0.0147601	0.0147601			0.254613			0.369004	0.0590406	0.0258303	0.0295203		0.0147601				0.00369004				0.00369004	0.0789668	0.369004	271	eNme2_C_ABE8e_rep1	GGGAAGCATTAAAaGACTGACTGA	AGGCCT	TCGTGCACATAGA	CT	SOD1	theraputic_ALS SOD1 c.112G>A (p.G38R) correction ABE
Nme2_A084				0.199375										0.118061								0.000781861	0		0.0795543	0.199375	1279	eNme2_C_ABE8e_rep1	CGCACCTTGGCGCAGCGGTGGAAG	GTGGCT	CCTTCTCGCTAGA	CT	PCSK9	theraputic_PCSK9 ex1 disruption ABE
Nme2_A085			0.14								0.320909			0.175								0.000454545			0.159091	0.320909	2200	eNme2_C_ABE8e_rep1	GCATGGGGCCAGGATCCGTGGAGG	TTGCCT	ATAATGCCGAGGA	CT	PCSK9	theraputic_PCSK9 ex2 disruption ABE
Nme2_A086				0.0198198			0.248649				0.218018		0.315315	0.0324324		0.0108108	0.00720721	0.00540541				0			0.0952953	0.315315	555	eNme2_C_ABE8e_rep1	CTGACCATCGACaAGAAAGGGACT	GAAGCT	AACCAGTCACGGA	CT	SERPINA1_piz	theraputic_AATD SERPINA1 PIZ c.1096G>A correction ABE
Nme2_A087	0			0.0337079				0.0696629		0.324719	0.0797753		0.0359551	0.00224719	0.00898876				0.00337079				0	0	0.0507661	0.324719	890	eNme2_C_ABE8e_rep1	ACCATCGACaAGAAAGGGACTGAA	GCTGCT	GGCATATTGCGGA	CT	SERPINA1_piz	theraputic_AATD SERPINA1 PIZ c.1096G>A correction ABE
Nme2_A088													0.297038									0	0.00087108		0.0993031	0.297038	1148	eNme2_C_ABE8e_rep1	CCGCTCCGGCCCACGGCGCTCAAC	TACCCT	CAAGATAACCGGA	CT	EMX1	n/a
Nme2_A089	0						0.140704		0.0703518	0.0301508	0.0452261				0.00251256		0								0.0412778	0.140704	398	eNme2_C_ABE8e_rep1	AGGGGTAGAAATGGAGAGGGTCCC	GGTGCT	TGGACCAATCGGA	CT	EMX1	n/a
Nme2_A090									0.0106762	0.01576															0.0132181	0.01576	1967	eNme2_C_ABE8e_rep1	TCCTGCGGAACCGCTTCTTCGGCC	ACCGCT	CTTCTAAGTCGGA	CT	EMX1	n/a
Nme2_A091											0.0254335	0.00462428			0.00231214		0.00231214						0		0.00693642	0.0254335	865	eNme2_C_ABE8e_rep1	TCTCTCTCTTAATGACACGGGCAT	CCAGCT	CTCAGCTAATGGA	CT	EMX1	n/a
Nme2_A092				0.0065261		0.0286145	0.0145582						0.0291165			0.00351406									0.0164659	0.0291165	1992	eNme2_C_ABE8e_rep1	GTGACAAGTGTGATCACTTGGGTG	GTGGCT	GGATCTTCATGGA	CT	CCR5	n/a
Nme2_A093	0	0	0			0.0177778		0.0785185						0.0651852						0	0			0	0.0179424	0.0785185	675	eNme2_C_ABE8e_rep1	AAATGAGAGCTGCAGGTGTAATGA	AGACCT	CGTGAGGTATGGA	CT	CCR5	n/a
Nme2_A094				0.0108918							0.149762		0.237577		0.0163376				0			0			0.0690946	0.237577	1469	eNme2_C_ABE8e_rep1	CTCATTTTCCATACAGTCAGTATC	AATTCT	TAGTTAGGCTGGA	CT	CCR5	n/a
Nme2_A095						0.0552712			0.350051			0.198567						0.00409417	0		0			0	0.0868548	0.350051	977	eNme2_C_ABE8e_rep1	GCGGCAGGACCAGCCCCAAGATGA	CTATCT	AGCGCCATAACGA	CT	CCR5	n/a
Nme2_A096				0.0266836													0.0273189								0.0270013	0.0273189	1574	eNme2_C_ABE8e_rep1	CTGATCCTGGTGCTGCAGCTTCCT	TACACT	TGTCTCTCTACGA	CT	AAVS1	n/a
Nme2_A097	0	0.00255537													0.0170358			0.00340716		0		0	0		0.00328547	0.0170358	1174	eNme2_C_ABE8e_rep1	AATGGGGGTGTGTCACCAGATAAG	GAATCT	GTAACAGTAGCGA	CT	AAVS1	n/a
Nme2_A098				0.0395833						0.467361															0.253472	0.467361	1440	eNme2_C_ABE8e_rep1	CCCATCCTTAGGCCTCCTCCTTCC	TAGTCT	TCTAGTAACGCGA	CT	AAVS1	n/a
Nme2_A099				0.0315186			0.0537249	0.0222063											0						0.0268625	0.0537249	1396	eNme2_C_ABE8e_rep1	GTCACCAATCCTGTCCCTAGTGGC	CCCACT	CCATAACATGCGA	CT	AAVS1	n/a
Nme2_A100															0.16171								0	0.000929368	0.0542131	0.16171	1076	eNme2_C_ABE8e_rep1	GCCGCTGGCCCCCCACCGCCCCAA	GGATCT	CTGTATTGACCGA	CT	AAVS1	n/a
Nme2_A101	0.00105932								0.216102	0.111229		0.174788			0.00211864										0.101059	0.216102	944	eNme2_C_ABE8e_rep1	ATCTGCCTAACAGGAGGTGGGGGT	TAGACG	ATAGACGCTCCGA	CG	AAVS1	nme2 nuclease activity
Nme2_A102	0							0.0206398				0.0196078													0.0134159	0.0206398	1938	eNme2_C_ABE8e_rep1	ATCCTGGAGTGACCCCTGGCCTTC	TCCCCG	GACTGGCTATCGA	CG	VEGFA	nme2 nuclease activity
Nme2_A103									0.0144804	0.0315162				0.00425894				0			0.00170358				0.0103918	0.0315162	1174	eNme2_C_ABE8e_rep1	GCTGGGTGAATGGAGCGAGCAGCG	TCTTCG	GGTGTTCAGTCGA	CG	VEGFA	nme2 nuclease activity
Nme2_A104										0.11104					0.0245569	0.000427077	0.000854153								0.0342195	0.11104	4683	eNme2_C_ABE8e_rep1	CTGCTCCCCAGCCCAAACCGCCGC	GGCGCG	AGGAAGACCTCGA	CG	LINC01588	nme2 nuclease activity
Nme2_A106								0.251986							0.157775		0.0227015	0					0		0.0864926	0.251986	881	eNme2_C_ABE8e_rep1	GCGTTGGAGCGGGGAGAAGGCCAG	GGGTCA	TCGCCATTACTGA	CA	VEGFA	nme2 nuclease activity
Nme2_A107	0.000942507												0.166824	0.0160226						0.000942507					0.0461828	0.166824	1061	eNme2_C_ABE8e_rep1	AGTCTCCGCTTTAACCCCCACCTC	CAGCCG	ACCTGTCAGCTGA	CG	Intergenic	eNme2-C abe activity
Nme2_A108									0.0747922		0.113573					0.0304709				0.00138504			0		0.0440443	0.113573	722	eNme2_C_ABE8e_rep1	GGGTGTGCAGACGGCAGTCACTAG	GGGGCG	CATGCCACGTTGA	CG	VEGFA	eNme2-C abe activity
Nme2_A109		0.00928793				0.0970072						0.376677		0.0835913	0.0216718	0.0134159				0		0			0.0752064	0.376677	969	eNme2_C_ABE8e_rep1	GACCCAGGGGTAGAAATGGAGAGG	GTCCCG	ATAGGACGCTTGA	CG	EMX1	eNme2-C abe activity
Nme2_A110				0	0								0.0487562						0			0	0	0	0.00696517	0.0487562	1005	eNme2_C_ABE8e_rep1	GCGAATGGGGCCATGCCGACCAAA	GCGCCG	AGGACTCGGAACA	CG	FANCF	eNme2-C abe activity
Nme2_A111				0.161146		0.157565					0.419875		0.40376												0.285586	0.419875	1117	eNme2_C_ABE8e_rep1	TGCAGATCCCACAGGCGCCCTGGC	CAGTCG	CTCGTGTTGAACA	CG	PDCD1	eNme2-C abe activity
Nme2_A112	0.00375235		0.00750469		0.187617							0.185741			0.103189		0.00187617		0.011257				0	0	0.0556598	0.187617	533	eNme2_C_ABE8e_rep1	AGATATGGTCCAGTAGATATTGAA	GTTACG	CGAGCCGATAACA	CG	CUL3	eNme2-C abe activity
Nme2_A113							0.0941634		0.0731518	0.0575875				0.0350195					0			0			0.0433204	0.0941634	1285	eNme2_C_ABE8e_rep1	TGCTGCAGAAGGGATTCCATGAGG	TGCGCG	CTCAATGCAGACA	CG	FANCF	eNme2-C abe activity
Nme2_A114	0.00385109						0.0879332			0.169448	0.0481386	0.0706033							0.00834403				0		0.0554741	0.169448	1558	eNme2_C_ABE8e_rep1	ATGCCGACCAAAGCGCCGATGGAT	GTGGCG	TCGGAATAGGACA	CG	FANCF	eNme2-C abe activity
Nme2_A115	0									0.0063593		0.00476948			0							0			0.00222576	0.0063593	629	eNme2_C_ABE8e_rep1	AGCGGCCGGATATCAGCTGCCACG	CCCGCG	ATTCCAGGCGACA	CG	LINC01588	eNme2-C abe activity
Nme2_A116							0.100727					0.109034	0.0332295	0.0404984											0.0708723	0.109034	963	eNme2_C_ABE8e_rep1	CTCCCCAGCCCAAACCGCCGCGGC	GCGACG	TGGCTTACCGACA	CG	LINC01588	eNme2-C abe activity
Nme2_A117				0.129987			0.156371							0.159588										0.000643501	0.111647	0.159588	1554	eNme2_C_ABE8e_rep1	TCTACCAGCCCCCACTGGCCCTCA	GAGCCG	TTAAGCCTCGACA	CG	EMX1	eNme2-C abe activity
Nme2_A118	0		0.00326442				0.12296					0.0837867						0.0152339		0.00108814			0		0.0323333	0.12296	919	eNme2_C_ABE8e_rep1	AGACTGACTGGATGTGCACAGCAG	TGACCG	GGCTGTAGACACA	CG	Intergenic	Nsp2Smu nuclease activity
Nme2_A119							0.0567633		0.0394525	0.0120773			0.0225443					0.00120773				0	0		0.0188636	0.0567633	2484	eNme2_C_ABE8e_rep1	GGCTGCACAACCAGTGGAGGCAAG	AGGGCG	CAATAGCCGCACA	CG	FANCF	inlaid Nme2-ABE
Nme2_A120				0.0730858				0.182135								0.00116009			0			0.00232019			0.0517401	0.182135	862	eNme2_C_ABE8e_rep1	TGCATCCACCCCCCGAGGACCAGC	CCCTCG	TGTAAGGACCACA	CG	LINC01588	inlaid Nme2-ABE
Nme2_A121	0.0083632													0.105137											0.0567503	0.105137	2511	eNme2_C_ABE8e_rep1	ATTCTCCTGTCCCAGGCTGTGCTC	CTGGCG	ACTGGAACTCACA	CG	CLN3	theraputic_cln3 batten ex5 disruption abe
Nme2_A122	0.000588928								0.343934				0.183746												0.17609	0.343934	1698	eNme2_C_ABE8e_rep1	ATGGGTCCACCCACCTGGGCTCCT	GAGCCG	GATCTGGCATACA	CG	LMNA	theraputic_LMNA progeria c.1824 C>T correction abe
Nme2_A123													0.136932					0.00197498			0	0			0.0347268	0.136932	1519	eNme2_C_ABE8e_rep1	TCGTGTTCCCCGAGGCCATGAACC	ACCCCG	GCTACCTTGTACA	CG	EMX1	n/a
Nme2_A124	0.00105448			0.00281195	0.00878735			0.125132											0						0.0275571	0.125132	2845	eNme2_C_ABE8e_rep1	ATGAACCACCCCGCGCTGACCGTG	CATCCG	AACGACAGCTACA	CG	EMX1	n/a
Nme2_A125						0.0291687						0.0398639							0.00680603						0.0252795	0.0398639	2057	eNme2_C_ABE8e_rep1	CTTCCAGGGTGAGTGTCCACGCTG	TGCCCG	CCGAGGCATTACA	CG	EMX1	n/a
Nme2_A126		0.0223776						0.14965													0		0		0.043007	0.14965	715	eNme2_C_ABE8e_rep1	GAGGGCCAGTGGGGGCTGGTAGAG	CAAACG	GTCTCACCTTACA	CG	EMX1	n/a
Nme2_A127	0.0100575					0.218391					0.291667								0						0.130029	0.291667	696	eNme2_C_ABE8e_rep1	ACCCCACCCCAGGCTCCCAGGCCC	TGAACG	ACGAACTCTAGCA	CG	EMX1	n/a
Nme2_A128				0				0.029106	0.0540541		0.0997921			0.018711				0		0	0	0			0.022407	0.0997921	481	eNme2_C_ABE8e_rep1	GGGAGGGAACACCATTCACAAAGG	CTGACG	TAACCTGAAGGCA	CG	EMX1	n/a
Nme2_A129			0.00646142		0.0243254							0.0321171			0.00760167					0.000190042	0	0			0.0100994	0.0321171	5262	eNme2_C_ABE8e_rep1	TCACACTTGTCACCACCCCAAAGG	TGACCG	GATGGTTGTGGCA	CG	CCR5	n/a
Nme2_A130				0.00253646			0.0627774																		0.0326569	0.0627774	1577	eNme2_C_ABE8e_rep1	GTGATCACTTGGGTGGTGGCTGTG	TTTGCG	AATTCGGTTCGCA	CG	CCR5	n/a
Nme2_A131				0.0334158	0.029703					0.179455	0.0334158	0.0445545	0.0235149	0.0160891											0.0514498	0.179455	808	eNme2_C_ABE8e_rep1	GGGAATCCTAAAAACTCTGCTTCG	GTGTCG	TTGCGAATGTGCA	CG	CCR5	n/a
Nme2_A132			0.0367075			0.0645161	0.0461624					0.305339			0.0328142				0.0105673						0.0826845	0.305339	1798	eNme2_C_ABE8e_rep1	GCATCAACCCCATCATCTATGCCT	TTGTCG	CTATTCAGCACCA	CG	CCR5	n/a
Nme2_A133	0											0.0266667	0	0.00190476	0.000952381			0.000952381		0.000952381					0.0044898	0.0266667	1050	eNme2_C_ABE8e_rep1	AGTCTTCTTCCAAAAGCACATTGC	CAAACG	AAGGTACTCGCCA	CG	CCR5	n/a
Nme2_A134									0.0179718							0			0	0		0			0.00359435	0.0179718	779	eNme2_C_ABE8e_rep1	GCTGTTCTATTTTCCAGCAAGAGG	CTCCCG	ATACGGAATGCCA	CG	CCR5	n/a
Nme2_A135		0.017177		0.0179238		0.0306199		0.182226														0			0.0495892	0.182226	1339	eNme2_C_ABE8e_rep1	CACAGATATTTCCTGCTCCCCAGT	GGATCG	CGTCCATAATCCA	CG	CCR5	n/a
Nme2_A136	0			0.0594159			0.0503525	0.0735146	0.0785498		0.170191														0.072004	0.170191	993	eNme2_C_ABE8e_rep1	AGCAGGAAATATCTGTGGGCTTGT	GACACG	AACAGTTCGTCCA	CG	CCR5	n/a
Nme2_A137			0.00927152					0.125166							0.0708609										0.0684327	0.125166	1510	eNme2_C_ABE8e_rep1	CGAGTCCAGGCCCCAGCCCCTCCT	CCCTCG	TCCTTCGATTCCA	CG	AAVS1	n/a
Nme2_A138		0.0152941																0.0194118							0.0173529	0.0194118	1700	eNme2_C_ABE8e_rep1	GAGGGGCTGGGGCCTGGACTCCTG	GGTCCG	GTGCAGAGAATCA	CG	AAVS1	n/a
Nme2_A139			0.00431499	0.00647249						0.313916			0.245955			0			0.00107875			0			0.0816767	0.313916	927	eNme2_C_ABE8e_rep1	GGAAGCTGCAGCACCAGGATCAGT	GAAACG	CCGGTAGCAATCA	CG	AAVS1	n/a
Nme2_A140		0.000620347			0.111042					0.155707										0.00124069		0			0.0537221	0.155707	1612	eNme2_C_ABE8e_rep1	GAGCAGCTCAGGTTCTGGGAGAGG	GTAGCG	GCATATGTGGTCA	CG	AAVS1	n/a
Nme2_A141								0.0451912		0.0451912	0.0434531						0.00463499	0							0.0276941	0.0451912	1726	eNme2_C_ABE8e_rep1	CCTTGCCAGAACCTCTAAGGTTTG	CTTACG	CACTGAACCGTCA	CG	AAVS1	n/a
Nme2_A142	0.0203959											0.14877	0.193761					0.0335933		0.00239952		0.00119976			0.0666867	0.193761	1667	eNme2_C_ABE8e_rep1	ATGCTGTCCTGAAGTGGACATAGG	GGCCCG	TGAACGTCTGTCA	CG	AAVS1	n/a
Nme2_A143					0.103935	0.0110999	0.119072			0.13219	0.0797175	0.0807265			0.0776993				0.00201816		0				0.0673842	0.13219	991	eNme2_C_ABE8e_rep1	GCCCAAATGAAAGGAGTGAGAGGT	GACCCG	TCAATACGGCTCA	CG	AAVS1	n/a
Nme2_A144											0.245396								0.00199104	0.00298656			0		0.0625933	0.245396	2009	eNme2_C_ABE8e_rep1	CTGGCCCCCCACCGCCCCAAGGAT	CTCCCG	CTGGCTCTTCTCA	CG	AAVS1	n/a
Nme2_A145			0.00175924					0.0281478				0.0397085	0.00251319		0.00653431										0.0157326	0.0397085	3979	eNme2_C_ABE8e_rep1	CCAGTGGAGGCAAGAGGGCGGCTT	TGGGCG	TGCCACCTATTCA	CG	FANCF	n/a
Nme2_A146		0.0106007																						0	0.00530035	0.0106007	1132	eNme2_C_ABE8e_rep1	GAGGGCGGCTTTGGGCGGGGTCCA	GTTCCG	GCGCGAGTCAATA	CG	FANCF	n/a
Nme2_A147		0.0104493	0.0135841								0.0208986	0.015674							0.00104493	0.00104493					0.0104493	0.0208986	957	eNme2_C_ABE8e_rep1	GAAGTTCGCTAATCCCGGAACTGG	ACCCCG	CAGGCGTGATATA	CG	FANCF	n/a
Nme2_A148											0.0102041														0.0102041	0.0102041	1764	eNme2_C_ABE8e_rep1	CCGCCCGGGGAGGTCCTGGCCTTG	CCTTCG	GACAACCTTGGTA	CG	LINC01588	n/a
Nme2_A149				0.011734	0.0143416				0.238592	0.161669					0.0456323			0.0208605							0.0821382	0.238592	767	eNme2_C_ABE8e_rep1	TCGAAGGCAAGGCCAGGACCTCCC	CGGGCG	CGTATTCCACGTA	CG	LINC01588	n/a
Nme2_A150					0.0466798			0.105851																	0.0762656	0.105851	1521	eNme2_C_ABE8e_rep1	GGCCAGGACCTCCCCGGGCGGCTG	CAGCCG	GCATAGTGTCGTA	CG	LINC01588	n/a
Nme2_A151							0.175084	0.0690236	0.0892256			0.239057			0.0286195			0		0				0	0.0751263	0.239057	594	eNme2_C_ABE8e_rep1	GGGTCCAAAGCAGGATGACAGGCA	GGGGCA	ACCACAGCATGTA	CA	Intergenic	eNme2-C abe activity
Nme2_A152			0							0.264674						0	0	0	0				0.00640342		0.0387254	0.264674	937	eNme2_C_ABE8e_rep1	TGATTGCGTACTTCGAAAAGGTAG	GCGACA	TCAGCGCTGTGTA	CA	MECP2	eNme2-C abe activity
Nme2_A153					0.0388471								0.121554		0.0313283	0.0175439			0.0075188		0	0	0	0	0.024088	0.121554	798	eNme2_C_ABE8e_rep1	GGCCAGGGCTGGAGAAGCAGAAAA	AAAGCA	CTCTCGTACGCTA	CA	LINC01509	eNme2-C abe activity
Nme2_A154		0.00848656		0.0678925								0.407355		0.318246			0				0		0		0.114569	0.407355	707	eNme2_C_ABE8e_rep1	CAGACTTCTCCaCAGGAGTCAGAT	GCACCA	CCTGTGATTGCTA	CA	HBB_sickle	eNme2-C abe activity
Nme2_A155						0.0695518			0.31221		0.251932				0.0448223		0.0139104		0.0556414		0		0		0.0935085	0.31221	647	eNme2_C_ABE8e_rep1	CTGTTAGCAGACCCAGATAGACAG	GAGACA	GAACGCTAACCTA	CA	FANCF	eNme2-C abe activity
Nme2_A156			0.036519					0.208236					0.19425	0.0574981											0.124126	0.208236	1287	eNme2_C_ABE8e_rep1	GGACCCTAGCCTAATGCCCCCTGC	ACCCCA	TATCCTCGTCCTA	CA	LSP1	eNme2-C abe activity
Nme2_A157							0.179641		0.174651			0.154691	0.0938124		0.0359281										0.127745	0.179641	1002	eNme2_C_ABE8e_rep1	TTGGCTACAGCAACAGGGTGGTGG	ACCTCA	ACGCACCAGTCTA	CA	GAPDH	eNme2-C abe activity
Nme2_A158	0.0147929	0.0147929		0.0147929			0.174556		0.171598	0.0591716		0.0798817			0.00887574	0		0		0		0		0.00295858	0.0416477	0.174556	338	eNme2_C_ABE8e_rep1	AAGAGCACAAGAGGAAGAGAGAGA	CCCTCA	TGAGGCAGTTCTA	CA	GAPDH	eNme2-C abe activity
Nme2_A159												0.234827		0.190751						0					0.141859	0.234827	1384	eNme2_C_ABE8e_rep1	CTGCCCTGCCCACACCCCCACTCC	ACCACA	GCCGTTCGCATTA	CA	LSP1	eNme2-C abe activity
Nme2_A160						0.0107143			0.08125			0.0785714			0.0107143		0.0107143		0.0125		0.000892857	0.000892857			0.0257812	0.08125	1120	eNme2_C_ABE8e_rep1	CTTCGAGGACCATGAGATAGAAGG	CGCGCA	GCTCCTACAGTTA	CA	SHANK3	eNme2-C abe activity
Nme2_A161						0.180143				0.376932				0.0665874	0.0249703		0.221165	0.00832342						0	0.125446	0.376932	1682	eNme2_C_ABE8e_rep1	TCTGCAGTTAGGGAATAAGCCCCA	GTGTCA	AGTGTCGCCGTTA	CA	GRIN2B	Nsp2Smu nuclease activity
Nme2_A162				0.0297376			0.0606414		0.0897959								0.0116618	0.00174927	0.00408163					0.00058309	0.0283215	0.0897959	1715	eNme2_C_ABE8e_rep1	GTCAGCATAGGGTGGCAAAGCCCA	GGGCCA	ATCGCGAGGCTTA	CA	AAVS1	Nsp2Smu nuclease activity
Nme2_A163				0.116129	0		0.187097			0.180645	0.206452					0.16129		0.00645161	0	0			0		0.0858065	0.206452	155	eNme2_C_ABE8e_rep1	TGTAAGACGAATTGTAGAAAGGAG	AGATCA	TTGACGGAAGAAG	CA	Intergenic	Nsp2Smu nuclease activity
Nme2_A164				0.0543933					0.287657	0.084728	0.138075				0.0387029		0.0271967	0.00313808						0	0.0792364	0.287657	956	eNme2_C_ABE8e_rep1	GGCAGCGCAAAGTGACAATGGCCA	GGGCCA	CAAGGCCAAGAAG	CA	AAVS1	Nsp2Smu nuclease activity
Nme2_A165	0.00199203													0.223108					0.00896414		0				0.0585159	0.223108	1004	eNme2_C_ABE8e_rep1	ATCTGTCCCCTCCACCCCACAGTG	GGGCCA	TCCGTAAGAGAAG	CA	AAVS1	Nsp2Smu nuclease activity
Nme2_A166				0.0213493	0.000853971	0.0367208						0.280956				0.0452605								0.000853971	0.0643325	0.280956	1171	eNme2_C_ABE8e_rep1	CGCAAAGCTGCATCCACCCCCCGA	GGACCA	GGCTACGTAGAAG	CA	LINC01588	inlaid Nme2-ABE
Nme2_A167	0				0.0118734	0.0197889		0.0527704																	0.0211082	0.0527704	758	eNme2_C_ABE8e_rep1	AGGCAAGAGGGCGGCTTTGGGCGG	GGTCCA	ATCCGATAGGAAG	CA	FANCF	inlaid Nme2-ABE
Nme2_A168										0.38934															0.38934	0.38934	863	eNme2_C_ABE8e_rep1	TCCTGTCCCAGGCTGTGCTCCTGG	CGGACA	GATAGGACGGAAG	CA	CLN3	theraputic_cln3 batten ex5 disruption abe
Nme2_A169			0.024838		0.087473						0.186825					0.00971922			0					0	0.0514759	0.186825	926	eNme2_C_ABE8e_rep1	CCAGACCTGTAGGGCAGCAGGTGA	AGGCCA	ACATCTCCGGAAG	CA	CLN3	theraputic_cln3 batten ex5 disruption abe
Nme2_A170	0.00130077		0.0212458				0.0430698					0.0459604						0.00101171						0.00014453	0.0187888	0.0459604	6919	eNme2_C_ABE8e_rep1	ACACTCACCGTAGGGCCAGCCTCA	GACACA	CAGTATAGCGAAG	CA	TTR	theraputic_TTR ex1 disruption nuc abe
Nme2_A171	0	0	0.0271248		0.20434				0.251356					0.189873						0.00180832					0.0963575	0.251356	553	eNme2_C_ABE8e_rep1	AAACACTCACCGTAGGGCCAGCCT	CAGACA	AGAATCTGCGAAG	CA	TTR	theraputic_TTR ex1 disruption nuc abe
Nme2_A172					0.00324044	0.00129618							0.00129618						0						0.0014582	0.00324044	1543	eNme2_C_ABE8e_rep1	GCTTAAGCTTCCATGTCCAGCCTT	CAGGCA	GTTGTTCTCGAAG	CA	MeCP2	theraputic_MeCP2 rett c.316C>T correction abe
Nme2_A173				0.220049																				0.000814996	0.110432	0.220049	1227	eNme2_C_ABE8e_rep1	TTCACTTCCTGCCGGGGCGTTTGA	TCACCA	CCTCTTGAACAAG	CA	MeCP2	theraputic_MeCP2 rett c.763C>T correction abe
Nme2_A174		0					0.00548589	0				0.00862069	0		0.0015674										0.00261233	0.00862069	1276	eNme2_C_ABE8e_rep1	TAGTGCAAGCTAACAGTTGCTTTT	ATCACA	GTACCACGACAAG	CA	BCL11A	theraputic_BCL11A enhancer disruption SCD-TDT nuc
Nme2_A175	0.000672495				0.0134499	0.00537996		0.0235373										0			0.000672495		0		0.0062446	0.0235373	1487	eNme2_C_ABE8e_rep1	AGCTAACAGTTGCTTTTATCACAG	GCTCCA	ACGTGGTTACAAG	CA	BCL11A	theraputic_BCL11A enhancer disruption SCD-TDT nuc
Nme2_A176								0.0389249		0.0871177	0.0278035	0.0296571	0.0139018			0.0101946	0.00463392						0		0.0265292	0.0871177	1079	eNme2_C_ABE8e_rep1	GCCTGTGATAAAAGCAACTGTTAG	CTTGCA	ATGGTCACGCAAG	CA	BCL11A	theraputic_BCL11A enhancer disruption SCD-TDT abe
Nme2_A177			0.286225									0.472272	0.154741	0.110018			0.0742397	0.019678	0.0134168			0	0		0.125621	0.472272	1118	eNme2_C_ABE8e_rep1	GCACTTTTCTTAAAGGAAAGTAAT	GGACCA	CGCACTATGCAAG	CA	SOD1	theraputic_ALS SOD1 ex2 disruption ABE
Nme2_A178		0.0148515				0.199434									0.242574			0.0190948						0.000707214	0.0953324	0.242574	1414	eNme2_C_ABE8e_rep1	CACCCACCTGCTGTATTATCTCCA	AACTCA	GAGGAAGATCAAG	CA	SOD1	theraputic_ALS SOD1 ex2 disruption ABE
Nme2_A179			0.0294985		0.0265487	0.0147493		0.161504				0.0966077									0			0.000737463	0.0470923	0.161504	1356	eNme2_C_ABE8e_rep1	GCACAACACCCACCTGCTGTATTA	TCTCCA	TGACAGACTCAAG	CA	SOD1	theraputic_ALS SOD1 ex2 disruption ABE
Nme2_A180	0	0			0.0131579			0.0559211	0.0460526	0.00328947	0		0				0				0	0			0.0107656	0.0559211	304	eNme2_C_ABE8e_rep1	AAGCATTAAAaGACTGACTGAAGG	CCTGCA	CGGTTACCATAAG	CA	SOD1	theraputic_ALS SOD1 c.112G>A (p.G38R) correction ABE
Nme2_A181	0.00253807	0.0126904		0.0621827				0.260152				0.143401	0.0939086								0				0.0821247	0.260152	788	eNme2_C_ABE8e_rep1	AaGACTGACTGAAGGCCTGCATGG	ATTCCA	AGTGCGAACTAAG	CA	SOD1	theraputic_ALS SOD1 c.112G>A (p.G38R) correction ABE
Nme2_A182		0.0982867				0.336339		0.372408							0.0279531	0		0.0568079							0.148632	0.372408	1109	eNme2_C_ABE8e_rep1	TACTTACAGGCTCCAATAGTGGTC	AGTCCA	TCCAACCACTAAG	CA	DMD	theraputic_ex51 del DMD ex50 disruption ABE
Nme2_A183		0.0268199			0.185824		0.337165				0.32567		0.237548							0	0		0		0.139128	0.337165	522	eNme2_C_ABE8e_rep1	CAGTATACTTACAGGCTCCAATAG	TGGTCA	CATACCGGTTAAG	CA	DMD	theraputic_ex51 del DMD ex50 disruption ABE
Nme2_A184		0.00817996	0.00204499					0.116564				0.220859			0.128834		0.0797546				0		0		0.0695297	0.220859	489	eNme2_C_ABE8e_rep1	GAATGGGATCCAGTATACTTACAG	GCTCCA	CAACCAATCAGAG	CA	DMD	theraputic_ex51 del DMD ex50 disruption nuc
Nme2_A185									0.457181		0.395819														0.4265	0.457181	1483	eNme2_C_ABE8e_rep1	TGCCTCGCACAGCTCCCGCGGCTG	CGACCA	TCAGGAGCTAGAG	CA	EMX1	n/a
Nme2_A186						0.223377			0.233766																0.228571	0.233766	385	eNme2_C_ABE8e_rep1	GGCGCACCAGCTGGGCGCCTCCCC	GCTGCA	TGTCGTATAGGAG	CA	EMX1	n/a
Nme2_A187								0.365598									0.00196207						0		0.12252	0.365598	1529	eNme2_C_ABE8e_rep1	TTCGGCCACCGCTTCCAGGGTGAG	TGTCCA	GTATCCTATGGAG	CA	EMX1	n/a
Nme2_A188													0.375449						0.0107681						0.193108	0.375449	1393	eNme2_C_ABE8e_rep1	CTCTGGGGCTGGAGCTGGATGCCC	GTGTCA	CTCGATTCTCGAG	CA	EMX1	n/a
Nme2_A189										0.185973			0.070922							0.000788022					0.0858944	0.185973	1269	eNme2_C_ABE8e_rep1	GTTTGCTCTACCAGCCCCCACTGG	CCCTCA	GACGTGTAATGAG	CA	EMX1	n/a
Nme2_A190	0				0.0177143	0.0171429				0.032			0.123429		0.0337143							0			0.032	0.123429	1750	eNme2_C_ABE8e_rep1	ACCCAAGTGATCACACTTGTCACC	ACCCCA	GTAGGTAGGTGAG	CA	CCR5	n/a
Nme2_A191																									#DIV/0!		887	eNme2_C_ABE8e_rep1	TGGGTGGTGGCTGTGTTTGCGTCT	CTCCCA	ACGTCAAGTTGAG	CA	CCR5	n/a
Nme2_A192							0.00919238			0.0216678	0.00393959			0.00525279						0.000656599			0		0.00678485	0.0216678	1523	eNme2_C_ABE8e_rep1	TCTCCCAGGAATCATCTTTACCAG	ATCTCA	ATGAACCGAACAG	CA	CCR5	n/a
Nme2_A193		0			0.00242718						0.00242718	0								0	0	0			0.000693481	0.00242718	824	eNme2_C_ABE8e_rep1	GACTATCTTTAATGTCTGGAAATT	CTTCCA	ACTATGGTGACAG	CA	CCR5	n/a
Nme2_A194																								0.00546822	0.00546822	0.00546822	1463	eNme2_C_ABE8e_rep1	GGCTGGTCCTGCCGCTGCTTGTCA	TGGTCA	TATTGGCACACAG	CA	CCR5	n/a
Nme2_A195		0.0180437							0.327635																0.17284	0.327635	1053	eNme2_C_ABE8e_rep1	CAGGCCCCAGCCCCTCCTCCCTCG	GACCCA	GCTTACACTACAG	CA	AAVS1	n/a
Nme2_A196	0								0.318033									0.11694						0	0.108743	0.318033	915	eNme2_C_ABE8e_rep1	AGGCCCCCAGTCCCTCCACCCTCA	GACCCA	CAATGATGTCCAG	CA	AAVS1	n/a
Nme2_A197	0			0				0.00390625	0	0				0.0101563			0		0						0.00175781	0.0101563	1280	eNme2_C_ABE8e_rep1	ATCAGTGAAACGCACCAGACGGCC	GCGTCA	GTCATAGCCTCAG	CA	AAVS1	n/a
Nme2_A198		0.00511509										0.324808	0.117647			0.0639386		0.0332481		0		0			0.0778224	0.324808	391	eNme2_C_ABE8e_rep1	GAGGTTCTGGCAAGGAGAGAGATG	GCTCCA	TTGCGTCCTTCAG	CA	AAVS1	n/a
Nme2_A199				0.125241	0.204239																	0			0.109827	0.204239	519	eNme2_C_ABE8e_rep1	GGGAACTGCCGCTGGCCCCCCACC	GCCCCA	AACGCACCAATAG	CA	AAVS1	n/a
Nme2_A200	0.0107212		0.0409357				0.281676								0.0633528	0.0116959							0.000974659	0.00194932	0.058758	0.281676	1026	eNme2_C_ABE8e_rep1	ACAGCGACTCCTGGAAGTGGCCAA	GGGCCA	CGTGAATGGATAG	CA	AAVS1	n/a
Nme2_A001			0											0.28											0.14	0.28	325	eNme2_C_ABE8e_rep2	GGAGTTTTCTCTTAGGCTTCTCTC	AGGTCC	CGGAGAAGAAGAA	CC	LINC01588	nme2 nuclease activity
Nme2_A002					0	0	0						0.0776699				0								0.015534	0.0776699	103	eNme2_C_ABE8e_rep2	CCGCAAAGCTGCATCCACCCCCCG	AGGACC	GAAGACGGAAGAA	CC	LINC01588	nme2 nuclease activity
Nme2_A003		0.00314961							0.0330709																0.0181102	0.0330709	635	eNme2_C_ABE8e_rep2	TATGTTCCAGCTTCCTGGGTCTGC	AGGTCC	ACTCCGCGAAGAA	CC	LSP1	nme2 nuclease activity
Nme2_A004	0			0.0410959	0.00684932		0.0479452			0.116438		0.116438	0.0136986		0.0273973			0	0		0		0		0.0308219	0.116438	146	eNme2_C_ABE8e_rep2	AGCAAGAGCACAAGAGGAAGAGAG	AGACCC	TGCTTGGCAAGAA	CC	GAPDH	nme2 nuclease activity
Nme2_A005	0						0						0	0		0					0				0	0	8	eNme2_C_ABE8e_rep2	ACCCTCATCTCCAATATGGTATGG	CGGCCC	GCCAAGAAGAGAA	CC	SEC61B	nme2 nuclease activity
Nme2_A006											0.00389864														0.00389864	0.00389864	513	eNme2_C_ABE8e_rep2	CTTCCCCTTCATTGCGGCGGGCTG	CGGGCC	ATGGCAGAGAGAA	CC	VEGFA	nme2 nuclease activity
Nme2_A007		0				0.0913978	0.00537634		0.0752688																0.0430108	0.0913978	372	eNme2_C_ABE8e_rep2	GAGGCAAGAGGGCGGCTTTGGGCG	GGGTCC	TGACGCCAGAGAA	CC	FancF	nme2 nuclease activity
Nme2_A008		0			0.161017									0.00847458	0.00282486				0	0					0.0287194	0.161017	354	eNme2_C_ABE8e_rep2	GACCAGCCCCTCGAAGGCAAGGCC	AGGACC	CACTCTTGGAGAA	CC	LINC01588	nme2 nuclease activity
Nme2_A009			0.0139594							0.0634518		0.0532995													0.0435702	0.0634518	788	eNme2_C_ABE8e_rep2	GGAGTCGCCAGAGGCCGGTGGTGG	ATTTCC	CCTGTCTACAGAA	CC	LINC01588	nme2 nuclease activity
Nme2_A010																	0.133387								0.133387	0.133387	1237	eNme2_C_ABE8e_rep2	GTGTGTCCCTCTCCCCACCCGTCC	CTGTCC	ATCCGTACCAGAA	CC	VEGFA	nme2 nuclease activity
Nme2_A011													0.297919												0.297919	0.297919	913	eNme2_C_ABE8e_rep2	GCGCCTCCCTGCAGGGCTGCTCCC	CAGCCC	GGTACTGTCAGAA	CC	LINC01588	nme2 nuclease activity
Nme2_A012			0.102273						0.1875														0		0.0965909	0.1875	352	eNme2_C_ABE8e_rep2	GCATGGGCAGGGGCTGGGGTGCAC	AGGCCC	CTGTAGCTCAGAA	CC	VEGFA	nme2 nuclease activity
Nme2_A013	0				0.0662577				0.255215				0.225767		0.106748		0		0		0		0		0.0726653	0.255215	815	eNme2_C_ABE8e_rep2	ACTCACTCACCCACACAGACACAC	ACGTCC	GAGCTACCTAGAA	CC	VEGFA	nme2 nuclease activity
Nme2_A014		0	0		0.03125			0.104167			0.114583		0.302083			0.0729167			0	0			0		0.0625	0.302083	96	eNme2_C_ABE8e_rep2	CAATATCAGGAGACTAGGAAGGAG	GAGGCC	GCTTGAGAAGGAA	CC	AAVS1	nme2 nuclease activity
Nme2_A015		0	0.0365169					0.258427						0.00280899							0				0.0595506	0.258427	356	eNme2_C_ABE8e_rep2	GAATGGCAGGCGGAGGTTGTACTG	GGGGCC	AGCGATCAAGGAA	CC	VEGFA	nme2 nuclease activity
Nme2_A016	0	0			0.00502513	0.00502513				0.0150754	0.0125628		0.0351759		0.0201005			0.00753769			0				0.0100503	0.0351759	398	eNme2_C_ABE8e_rep2	AAGGAAGGGAACATATTACTATTG	CTTTCC	TTGCTCTGAGGAA	CC	CYBB	nme2 nuclease activity
Nme2_A017						0.564516	0.0483871	0.370968			0.387097	0.0645161	0.0483871			0.0483871				0		0			0.170251	0.564516	62	eNme2_C_ABE8e_rep2	TGCCCAAATGAAAGGAGTGAGAGG	TGACCC	CTAGCGACAGGAA	CC	AAVS1	nme2 nuclease activity
Nme2_A018		0.00101833					0.0254582				0.0967413		0.0814664		0.0488798										0.0507128	0.0967413	982	eNme2_C_ABE8e_rep2	GATTCCAGCCAGACACCCGCCCCC	CGGCCC	AAGAGGTACGGAA	CC	LSP1	nme2 nuclease activity
Nme2_A019		0.0333333													0.106667					0		0			0.035	0.106667	150	eNme2_C_ABE8e_rep2	TATCTGTCCCCTCCACCCCACAGT	GGGGCC	TCCTCCATCGGAA	CC	AAVS1	nme2 nuclease activity
Nme2_A020	0	0	0	0	0						0						0		0				0		0	0	220	eNme2_C_ABE8e_rep2	AAAAATTGTGATTTCCAGATCCAC	AAGCCC	CCAATTGGTGGAA	CC	FANCJ	nme2 nuclease activity
Nme2_A021					0.0740741											0.054917			0				0		0.0322478	0.0740741	783	eNme2_C_ABE8e_rep2	GTGGAGTGGCCTGCTATCAGCTAC	CTATCC	GCGGTTATACGAA	CC	CYBB	nme2 nuclease activity
Nme2_A022	0	0							0.0454545				0.0454545												0.0227273	0.0454545	176	eNme2_C_ABE8e_rep2	AATCCTGGAGTGACCCCTGGCCTT	CTCCCC	AGTTACAGGCGAA	CC	VEGFA	nme2 nuclease activity
Nme2_A023	0		0.0117188							0.0520833	0.0416667		0.0533854	0.0416667											0.0334201	0.0533854	768	eNme2_C_ABE8e_rep2	ATACCCTCCAATAATTTGGCTGGC	AATTCC	TAGAATGCGCGAA	CC	AGA	nme2 nuclease activity
Nme2_A024				0.0140962		0.0331675	0.0149254				0.0655058	0.00248756													0.0260365	0.0655058	1206	eNme2_C_ABE8e_rep2	CCTACAACCCAATCCCCTCCGCCC	CGGACC	CATGGACTGCGAA	CC	ARHGEF9	nme2 nuclease activity
Nme2_A025			0.00331675							0.146766															0.0750415	0.146766	1206	eNme2_C_ABE8e_rep2	GCAGGGGCCAGGTGTCCTTCTCTG	GGGGCC	GTACTGGACCGAA	CC	VEGFA	nme2 nuclease activity
Nme2_A026									0																0	0	276	eNme2_C_ABE8e_rep2	GGGGGCGCATGGCTCCGCCCCGCC	GGGACC	TGAGCATGCCGAA	CC	VEGFA	nme2 nuclease activity
Nme2_A027		0				0.00959233	0.0431655		0.100719	0.0503597	0.088729				0.00479616				0	0.00239808					0.0333067	0.100719	417	eNme2_C_ABE8e_rep2	CATGGAACAAACTGACTGAAGGCG	AGGTCC	TTCAGGCGTCGAA	CC	ARHGEF9	nme2 nuclease activity
Nme2_A028	0	0		0.00275482	0											0	0						0		0.000393546	0.00275482	363	eNme2_C_ABE8e_rep2	AATAATTTGGCTGGCAATTCCGAG	CAAGCC	CCACAATCGTGAA	CC	AGA	nme2 nuclease activity
Nme2_A029					0.374195											0.020118			0.0120708						0.135461	0.374195	3728	eNme2_C_ABE8e_rep2	TCTCAGTTTTCCTGGATTATGCCT	GGCACC	AACCTCGTGTGAA	CC	CFTR	nme2 nuclease activity
Nme2_A030		0	0									0.344186									0			0	0.0688372	0.344186	215	eNme2_C_ABE8e_rep2	CAATGGCCGGGACTCCTGGGAGCA	CTCTCC	GCAAGTCCAACAA	CC	RBM20	eNme2-C abe activity
Nme2_A031	0	0									0.198864									0.00142045			0		0.0400568	0.198864	704	eNme2_C_ABE8e_rep2	AATGGCCGGGACTCCTGGGAGCAC	TCTCCC	CTTCGCGTAACAA	CC	RBM20	eNme2-C abe activity
Nme2_A032							0.166667																		0.166667	0.166667	12	eNme2_C_ABE8e_rep2	TGTCCCAGGCTGTGCTCCTGGCGG	ACATCC	TAGGTGAGGACAA	CC	CLN3	theraputic_cln3 batten ex5 disruption abe
Nme2_A033				0		0.0075188						0.0827068					0			0					0.0180451	0.0827068	133	eNme2_C_ABE8e_rep2	CCCAGACCTGTAGGGCAGCAGGTG	AAGGCC	ACCTAAGGCACAA	CC	CLN3	theraputic_cln3 batten ex5 disruption abe
Nme2_A034				0.0112994																		0		0	0.00376648	0.0112994	354	eNme2_C_ABE8e_rep2	CCCAGGCTGTGCTCCTGGCGGACA	TCCTCC	CCGCCTAATACAA	CC	CLN3	theraputic_cln3 batten ex5 disruption abe
Nme2_A035	0				0.141264		0.0148699			0.159851			0.100372			0.0111524		0.00371747			0			0	0.0479141	0.159851	269	eNme2_C_ABE8e_rep2	AGGCAGAGGAGGAGCAGACGATGA	GAAGCC	GGCGGATATACAA	CC	TTR	theraputic_TTR ex1 disruption nuc
Nme2_A036	0.004662						0.107226						0.181818		0.00932401		0.0629371		0	0	0		0		0.040663	0.181818	429	eNme2_C_ABE8e_rep2	AGGGCCAGCCTCAGACACAAATAC	CAGTCC	GGTAAGTGAGCAA	CC	TTR	theraputic_TTR ex1 disruption nuc
Nme2_A037				0.00337838		0.00844595		0.00675676	0.00337838	0.00337838		0.0287162				0.0253378					0.0236486				0.0128801	0.0287162	592	eNme2_C_ABE8e_rep2	GTCACAGAAACACTCACCGTAGGG	CCAGCC	AAGTCCGCAGCAA	CC	TTR	theraputic_TTR ex1 disruption nuc abe
Nme2_A038										0.211618						0.00622407									0.108921	0.211618	482	eNme2_C_ABE8e_rep2	TCTGCTCTCACCGGGAGGGGCTCC	CTCTCC	TACACACAGGCAA	CC	MeCP2	theraputic_MeCP2 rett c.502C>T correction abe
Nme2_A039																0.131772						0			0.0658858	0.131772	683	eNme2_C_ABE8e_rep2	GTGGTTTCTGCTCTCACCGGGAGG	GGCTCC	GGATTAACGGCAA	CC	MeCP2	theraputic_MeCP2 rett c.502C>T correction abe
Nme2_A040					0.291139																				0.291139	0.291139	158	eNme2_C_ABE8e_rep2	TTTCACTTCCTGCCGGGGCGTTTG	ATCACC	ACAGGCTTGGCAA	CC	MeCP2	theraputic_MeCP2 rett c.763C>T correction abe
Nme2_A041								0.114286																0	0.0571429	0.114286	35	eNme2_C_ABE8e_rep2	GGCTTTCAGCCCCGTTTCTTGGGA	ATGGCC	GTGGACAACGCAA	CC	MeCP2	theraputic_MeCP2 rett c.808C>T correction abe
Nme2_A042					0.173349								0.112028						0.00471698			0			0.0725236	0.173349	848	eNme2_C_ABE8e_rep2	TTGCACTTCTTGATGGGGAGTACG	GTCTCC	TGGCAAGTTGCAA	CC	MeCP2	theraputic_MeCP2 rett c.916C>T correction abe
Nme2_A043		0								0.188776				0.0816327											0.0901361	0.188776	196	eNme2_C_ABE8e_rep2	GATGGGTCCACCCACCTGGGCTCC	TGAGCC	TCTTCGTCGCCAA	CC	LMNA	theraputic_LMNA progeria c.1824 C>T correction abe
Nme2_A044	0		0			0.0384615		0.0384615								0.307692				0					0.0641026	0.307692	26	eNme2_C_ABE8e_rep2	AGAGGAGATGGGTCCACCCACCTG	GGCTCC	GTCCATCTGCCAA	CC	LMNA	theraputic_LMNA progeria c.1824 C>T correction abe
Nme2_A045	0	0				0	0		0										0			0		0	0	0	148	eNme2_C_ABE8e_rep2	AAGCTAACAGTTGCTTTTATCACA	GGCTCC	AGGTTGCATCCAA	CC	BCL11A	theraputic_BCL11A enhancer disruption SCD-TDT nuc
Nme2_A046				0.135338			0.0526316		0.304511							0			0	0.0037594					0.0827068	0.304511	266	eNme2_C_ABE8e_rep2	TTTATCACAGGCTCCAGGAAGGGT	TTGGCC	CACATCACTCCAA	CC	BCL11A	theraputic_BCL11A enhancer disruption SCD-TDT abe
Nme2_A047				0.0192308									0.0384615	0	0			0	0	0			0	0	0.00641026	0.0384615	52	eNme2_C_ABE8e_rep2	TGCACTTTTCTTAAAGGAAAGTAA	TGGACC	TTCGCTGGATCAA	CC	SOD1	theraputic_ALS SOD1 ex2 disruption ABE
Nme2_A048	0			0		0.0166667	0		0.0833333				0.1									0			0.0285714	0.1	60	eNme2_C_ABE8e_rep2	AGCACAACACCCACCTGCTGTATT	ATCTCC	CGATGTGACTCAA	CC	SOD1	theraputic_ALS SOD1 ex2 disruption ABE
Nme2_A049					0.00454545	0			0.0954545			0.0954545	0	0	0		0				0				0.0217172	0.0954545	220	eNme2_C_ABE8e_rep2	GGGGAAGCATTAAAaGACTGACTG	AAGGCC	GATCGAAGCTCAA	CC	SOD1	theraputic_ALS SOD1 c.112G>A (p.G38R) correction ABE
Nme2_A050	0	0	0		0				0.0216606				0.0397112	0.0144404								0			0.00947653	0.0397112	277	eNme2_C_ABE8e_rep2	AAaGACTGACTGAAGGCCTGCATG	GATTCC	GTGTGCTCGATAA	CC	SOD1	theraputic_ALS SOD1 c.112G>A (p.G38R) correction ABE
Nme2_A051				0.142857								0.214286			0.0714286								0		0.107143	0.214286	14	eNme2_C_ABE8e_rep2	TGCATGGGGCCAGGATCCGTGGAG	GTTGCC	CATCAGGAGGTAA	CC	PCSK9	theraputic_PCSK9 ex2 disruption ABE
Nme2_A052	0												0.0786914			0.000884173		0.0389036		0.00176835		0.000884173			0.0201886	0.0786914	1131	eNme2_C_ABE8e_rep2	ATGCTGGTGTCTAGGAGATACACC	TCCACC	CGGATCCTGGTAA	CC	PCSK9	PCSK9 validated guide hPCSK9-G4
Nme2_A053	0		0.182292				0.1875		0.104167							0.015625	0.00520833		0.0260417						0.0744048	0.1875	192	eNme2_C_ABE8e_rep2	ATACTTACAGGCTCCAATAGTGGT	CAGTCC	GAATCGCGCGTAA	CC	DMD	theraputic_ex51 del DMD ex50 disruption ABE
Nme2_A054	0		0	0					0.333333				0.0512821			0.333333		0.128205				0		0	0.0940171	0.333333	39	eNme2_C_ABE8e_rep2	AGAATGGGATCCAGTATACTTACA	GGCTCC	TCTGACCGTGTAA	CC	DMD	theraputic_ex51 del DMD ex50 disruption nuc
Nme2_A055		0		0.015544	0		0	0	0.0310881				0.0207254				0	0							0.00748417	0.0310881	193	eNme2_C_ABE8e_rep2	GACaAGAAAGGGACTGAAGCTGCT	GGGGCC	AGACGAGCACTAA	CC	SERPINA1_piz	theraputic_AATD SERPINA1 PIZ c.1096G>A correction ABE
Nme2_A056			0.0992509		0.155431								0.194757		0.00749064			0				0.00187266		0	0.0655431	0.194757	534	eNme2_C_ABE8e_rep2	GCAGACTTCTCCaCAGGAGTCAGA	TGCACC	TACGGCGACCTAA	CC	HBB_sickle	theraputic_HBB sickle to makassar abe
Nme2_A057						0.242647							0.196078		0.0539216	0					0				0.0985294	0.242647	408	eNme2_C_ABE8e_rep2	GTTGGAGCGGGGAGAAGGCCAGGG	GTCACT	CCAAGGATCCTAA	CT	VEGFA	nme2 nuclease activity
Nme2_A058				0.0146745		0.00240128	0.000800427			0.0309498					0.00133404				0.00186766	0		0.000533618			0.00657017	0.0309498	3748	eNme2_C_ABE8e_rep2	TGCACAACCAGTGGAGGCAAGAGG	GCGGCT	CGCCTGTGCTTAA	CT	FANCF	eNme2-C abe activity
Nme2_A059			0	0	0.011194					0.0348259		0.0671642		0.0124378		0.0199005									0.0207889	0.0671642	804	eNme2_C_ABE8e_rep2	GGAAATGGCACACACATCCCTCGT	GCAGCT	ACGGCTTCCTTAA	CT	MECP2	eNme2-C abe activity
Nme2_A060							0.0794521	0	0.0575342			0.00273973			0			0.00273973				0			0.0203523	0.0794521	365	eNme2_C_ABE8e_rep2	CGGCGCAAAGCAGGAGGAGTCAGG	GCTTCT	CGTTGGAAGAAGA	CT	SEC61B	eNme2-C abe activity
Nme2_A061				0.196262	0.17757									0.361371									0		0.183801	0.361371	321	eNme2_C_ABE8e_rep2	GGCAATGGCCGGGACTCCTGGGAG	CACTCT	GAGATCGAGAAGA	CT	RBM20	eNme2-C abe activity
Nme2_A062						0.00343053						0.00321612	0.00278731		0.00321612					0.000107204					0.00255146	0.00343053	9328	eNme2_C_ABE8e_rep2	CCCTCATCTCCAATATGGTATGGC	GGCCCT	GCAGCAAGGAAGA	CT	SEC61B	eNme2-C abe activity
Nme2_A063	0				0.00229885			0.0827586			0.0954023	0.0563218	0.0678161		0.00114943	0									0.0382184	0.0954023	870	eNme2_C_ABE8e_rep2	ATGGAGGATGAAACAATGTCTTTG	CGCTCT	TTCTACCGGAAGA	CT	MECP2	eNme2-C abe activity
Nme2_A064												0		0						0	0	0	0		0	0	346	eNme2_C_ABE8e_rep2	GGGGTGGGGTCAGACGTCCAAAAC	CAGACT	ACTCATGCGAAGA	CT	Intergenic	eNme2-C abe activity
Nme2_A065	0								0.415512		0.274238				0.0387812			0.0470914			0			0.00277008	0.111199	0.415512	361	eNme2_C_ABE8e_rep2	ATGGTGGTAGAGGGAGCAGTATGA	GAGTCT	AGCCTACACAAGA	CT	Intergenic	Nsp2Smu nuclease activity
Nme2_A066									0.167722							0.00158228				0					0.0564346	0.167722	632	eNme2_C_ABE8e_rep2	TGGGTCTGAGGGTGGAGGGACTGG	GGGCCT	TAACGGTGCAAGA	CT	AAVS1	Nsp2Smu nuclease activity
Nme2_A067							0.0568047						0.336095												0.19645	0.336095	845	eNme2_C_ABE8e_rep2	TCTCTGACCTGCATTCTCTCCCCT	GGGCCT	CTGACATCCAAGA	CT	AAVS1	Nsp2Smu nuclease activity
Nme2_A068	0	0			0.00864198	0.00246914		0.118519						0.0716049			0.0382716		0.00123457				0	0	0.0240741	0.118519	810	eNme2_C_ABE8e_rep2	AACCAAGACGGTGACCAGACTCAA	GTTACT	CACGGTCCTAAGA	CT	Intergenic	Nsp2Smu nuclease activity
Nme2_A069						0.14032				0.145648								0			0			0	0.0571936	0.145648	563	eNme2_C_ABE8e_rep2	GCTGCATCCACCCCCCGAGGACCA	GCCCCT	TCCACGGTTAAGA	CT	LINC01588	inlaid Nme2-ABE
Nme2_A070				0.0278232						0.246318							0.000818331								0.091653	0.246318	1222	eNme2_C_ABE8e_rep2	CCCATGCCTATGTTCCAGCTTCCT	GGGTCT	ACAGTGGAAGAGA	CT	LSP1	inlaid Nme2-ABE
Nme2_A071						0.0234192																		0	0.0117096	0.0234192	854	eNme2_C_ABE8e_rep2	GTCCCAGGCTGTGCTCCTGGCGGA	CATCCT	GTGCGTCAAGAGA	CT	CLN3	theraputic_cln3 batten ex5 disruption abe
Nme2_A072														0.0393013						0					0.0196507	0.0393013	229	eNme2_C_ABE8e_rep2	GGTTTCTGCTCTCACCGGGAGGGG	CTCCCT	CGACACAGAGAGA	CT	MeCP2	theraputic_MeCP2 rett c.502C>T correction abe
Nme2_A073							0.0716561																0	0.00318471	0.0249469	0.0716561	628	eNme2_C_ABE8e_rep2	GCTTTCAGCCCCGTTTCTTGGGAA	TGGCCT	TGTGCACCAGAGA	CT	MeCP2	theraputic_MeCP2 rett c.808C>T correction abe
Nme2_A074							0.118012								0						0			0	0.0295031	0.118012	644	eNme2_C_ABE8e_rep2	TCTTGCACTTCTTGATGGGGAGTA	CGGTCT	AAGCCGATGGAGA	CT	MeCP2	theraputic_MeCP2 rett c.916C>T correction abe
Nme2_A075							0.345361				0.340206													0	0.228522	0.345361	388	eNme2_C_ABE8e_rep2	GGGTCCACCCACCTGGGCTCCTGA	GCCGCT	GTCATGAGCGAGA	CT	LMNA	theraputic_LMNA progeria c.1824 C>T correction abe
Nme2_A076		0.00175747			0.0896309		0.121265								0.142355				0.0228471						0.0755712	0.142355	569	eNme2_C_ABE8e_rep2	GAGGAGATGGGTCCACCCACCTGG	GCTCCT	GATTACTCCGAGA	CT	LMNA	theraputic_LMNA progeria c.1824 C>T correction abe
Nme2_A077			0.0769231			0.133484		0.233032							0.0701357			0	0						0.0855958	0.233032	442	eNme2_C_ABE8e_rep2	TTATCACAGGCTCCAGGAAGGGTT	TGGCCT	AGGTGATGTGAGA	CT	BCL11A	theraputic_BCL11A enhancer disruption SCD-TDT abe
Nme2_A078	0		0.00393701	0	0.0019685	0.00393701			0.00393701	0						0							0		0.00153106	0.00393701	508	eNme2_C_ABE8e_rep2	ATAAAAGCAACTGTTAGCTTGCAC	TAGACT	CACTCAGAACAGA	CT	BCL11A	theraputic_BCL11A enhancer disruption SCD-TDT abe
Nme2_A079						0.00840336		0.012605	0.00840336	0.00840336	0.00840336			0.00840336	0.00420168						0				0.00735294	0.012605	476	eNme2_C_ABE8e_rep2	CTGTGATAAAAGCAACTGTTAGCT	TGCACT	AATAGCCGACAGA	CT	BCL11A	theraputic_BCL11A enhancer disruption SCD-TDT abe
Nme2_A080				0.0441379								0.108966		0.266207	0.0137931	0	0			0	0				0.0541379	0.266207	725	eNme2_C_ABE8e_rep2	TGGAGCCTGTGATAAAAGCAACTG	TTAGCT	TGAGGTGTGCAGA	CT	BCL11A	theraputic_BCL11A enhancer disruption SCD-TDT abe
Nme2_A081	0.000851064	0.000851064		0.0706383				0.273191									0.0706383			0					0.0693617	0.273191	1175	eNme2_C_ABE8e_rep2	AACACCCACCTGCTGTATTATCTC	CAAACT	GTTGCGTATCAGA	CT	SOD1	theraputic_ALS SOD1 ex2 disruption ABE
Nme2_A082	0.00179533		0.0125673			0.10772		0.145422	0.067325		0.14632				0.0754039									0	0.0695691	0.14632	1114	eNme2_C_ABE8e_rep2	ACAGCACAACACCCACCTGCTGTA	TTATCT	GCACTCCTTCAGA	CT	SOD1	theraputic_ALS SOD1 ex2 disruption ABE
Nme2_A083				0.00458716	0			0.146789			0.275229	0	0.00458716	0		0				0				0	0.0431193	0.275229	218	eNme2_C_ABE8e_rep2	GGGAAGCATTAAAaGACTGACTGA	AGGCCT	TCGTGCACATAGA	CT	SOD1	theraputic_ALS SOD1 c.112G>A (p.G38R) correction ABE
Nme2_A084				0.0435464										0.0247494								0	0		0.0170739	0.0435464	3192	eNme2_C_ABE8e_rep2	CGCACCTTGGCGCAGCGGTGGAAG	GTGGCT	CCTTCTCGCTAGA	CT	PCSK9	theraputic_PCSK9 ex1 disruption ABE
Nme2_A085			0.0578947								0.361404			0.0859649								0			0.126316	0.361404	570	eNme2_C_ABE8e_rep2	GCATGGGGCCAGGATCCGTGGAGG	TTGCCT	ATAATGCCGAGGA	CT	PCSK9	theraputic_PCSK9 ex2 disruption ABE
Nme2_A086				0.0429448			0.193252				0.251534		0.208589	0.0429448		0.00306748	0	0				0			0.0824813	0.251534	326	eNme2_C_ABE8e_rep2	CTGACCATCGACaAGAAAGGGACT	GAAGCT	AACCAGTCACGGA	CT	SERPINA1_piz	theraputic_AATD SERPINA1 PIZ c.1096G>A correction ABE
Nme2_A087	0.000597729			0.0113568				0.0209205		0.11058	0.0268978		0.0292887	0.0185296	0				0				0.000597729	0.000597729	0.0199424	0.11058	1673	eNme2_C_ABE8e_rep2	ACCATCGACaAGAAAGGGACTGAA	GCTGCT	GGCATATTGCGGA	CT	SERPINA1_piz	theraputic_AATD SERPINA1 PIZ c.1096G>A correction ABE
Nme2_A088													0.340517									0	0		0.113506	0.340517	696	eNme2_C_ABE8e_rep2	CCGCTCCGGCCCACGGCGCTCAAC	TACCCT	CAAGATAACCGGA	CT	EMX1	n/a
Nme2_A089	0						0.361111		0.0659722	0.0729167	0.0659722				0		0.00694444								0.0818452	0.361111	288	eNme2_C_ABE8e_rep2	AGGGGTAGAAATGGAGAGGGTCCC	GGTGCT	TGGACCAATCGGA	CT	EMX1	n/a
Nme2_A090									0.00609756	0.0203252															0.0132114	0.0203252	984	eNme2_C_ABE8e_rep2	TCCTGCGGAACCGCTTCTTCGGCC	ACCGCT	CTTCTAAGTCGGA	CT	EMX1	n/a
Nme2_A091											0.0721854	0.0675497			0.0470199		0.0357616						0.0013245		0.0447682	0.0721854	1510	eNme2_C_ABE8e_rep2	TCTCTCTCTTAATGACACGGGCAT	CCAGCT	CTCAGCTAATGGA	CT	EMX1	n/a
Nme2_A092				0.00444939		0.0767519	0.0500556						0.0845384			0.00111235									0.0433815	0.0845384	899	eNme2_C_ABE8e_rep2	GTGACAAGTGTGATCACTTGGGTG	GTGGCT	GGATCTTCATGGA	CT	CCR5	n/a
Nme2_A093	0.00135685	0	0			0.0379919		0.0922659						0.157395						0.00949796	0			0	0.0331675	0.157395	737	eNme2_C_ABE8e_rep2	AAATGAGAGCTGCAGGTGTAATGA	AGACCT	CGTGAGGTATGGA	CT	CCR5	n/a
Nme2_A094				0.00164745							0.153213		0.265239		0.0263591				0			0			0.0744097	0.265239	607	eNme2_C_ABE8e_rep2	CTCATTTTCCATACAGTCAGTATC	AATTCT	TAGTTAGGCTGGA	CT	CCR5	n/a
Nme2_A095						0.0142646			0.11756			0.0600098						0.000491884	0		0			0	0.0274752	0.11756	2033	eNme2_C_ABE8e_rep2	GCGGCAGGACCAGCCCCAAGATGA	CTATCT	AGCGCCATAACGA	CT	CCR5	n/a
Nme2_A096				0.0701754													0.0363409								0.0532581	0.0701754	798	eNme2_C_ABE8e_rep2	CTGATCCTGGTGCTGCAGCTTCCT	TACACT	TGTCTCTCTACGA	CT	AAVS1	n/a
Nme2_A097	0	0.00102354													0.0102354			0.00102354		0		0	0		0.00175464	0.0102354	977	eNme2_C_ABE8e_rep2	AATGGGGGTGTGTCACCAGATAAG	GAATCT	GTAACAGTAGCGA	CT	AAVS1	n/a
Nme2_A098				0.0171504						0.41029															0.21372	0.41029	758	eNme2_C_ABE8e_rep2	CCCATCCTTAGGCCTCCTCCTTCC	TAGTCT	TCTAGTAACGCGA	CT	AAVS1	n/a
Nme2_A099				0.079344			0.152039	0.0682624											0						0.0749113	0.152039	2256	eNme2_C_ABE8e_rep2	GTCACCAATCCTGTCCCTAGTGGC	CCCACT	CCATAACATGCGA	CT	AAVS1	n/a
Nme2_A100															0.0777385								0	0	0.0259128	0.0777385	566	eNme2_C_ABE8e_rep2	GCCGCTGGCCCCCCACCGCCCCAA	GGATCT	CTGTATTGACCGA	CT	AAVS1	n/a
Nme2_A101	0								0.266515	0.168565		0.189066			0.0273349										0.130296	0.266515	878	eNme2_C_ABE8e_rep2	ATCTGCCTAACAGGAGGTGGGGGT	TAGACG	ATAGACGCTCCGA	CG	AAVS1	nme2 nuclease activity
Nme2_A102	0							0.00303644				0.0313765													0.011471	0.0313765	988	eNme2_C_ABE8e_rep2	ATCCTGGAGTGACCCCTGGCCTTC	TCCCCG	GACTGGCTATCGA	CG	VEGFA	nme2 nuclease activity
Nme2_A103									0.0140625	0.0421875				0				0			0.0015625				0.0115625	0.0421875	640	eNme2_C_ABE8e_rep2	GCTGGGTGAATGGAGCGAGCAGCG	TCTTCG	GGTGTTCAGTCGA	CG	VEGFA	nme2 nuclease activity
Nme2_A104										0.186701					0.0247229	0.0153453	0								0.0566922	0.186701	1173	eNme2_C_ABE8e_rep2	CTGCTCCCCAGCCCAAACCGCCGC	GGCGCG	AGGAAGACCTCGA	CG	LINC01588	nme2 nuclease activity
Nme2_A106								0.0934394							0.190855		0	0					0		0.0568588	0.190855	503	eNme2_C_ABE8e_rep2	GCGTTGGAGCGGGGAGAAGGCCAG	GGGTCA	TCGCCATTACTGA	CA	VEGFA	nme2 nuclease activity
Nme2_A107	0												0.109264	0.00475059						0					0.0285036	0.109264	1263	eNme2_C_ABE8e_rep2	AGTCTCCGCTTTAACCCCCACCTC	CAGCCG	ACCTGTCAGCTGA	CG	Intergenic	eNme2-C abe activity
Nme2_A108									0.00107081		0.00107081					0.000401553				0.000133851			0		0.000535404	0.00107081	7471	eNme2_C_ABE8e_rep2	GGGTGTGCAGACGGCAGTCACTAG	GGGGCG	CATGCCACGTTGA	CG	VEGFA	eNme2-C abe activity
Nme2_A109		0				0.172638						0.403909		0.0960912	0.019544	0.0179153				0		0			0.0887622	0.403909	614	eNme2_C_ABE8e_rep2	GACCCAGGGGTAGAAATGGAGAGG	GTCCCG	ATAGGACGCTTGA	CG	EMX1	eNme2-C abe activity
Nme2_A110				0	0								0.00619835						0			0	0	0	0.000885478	0.00619835	484	eNme2_C_ABE8e_rep2	GCGAATGGGGCCATGCCGACCAAA	GCGCCG	AGGACTCGGAACA	CG	FANCF	eNme2-C abe activity
Nme2_A111				0.143826		0.108548					0.356852		0.370421												0.244912	0.370421	737	eNme2_C_ABE8e_rep2	TGCAGATCCCACAGGCGCCCTGGC	CAGTCG	CTCGTGTTGAACA	CG	PDCD1	eNme2-C abe activity
Nme2_A112	0		0.00149254		0.214925							0.0970149			0.0865672		0.0179104		0.00597015				0	0.00298507	0.0474295	0.214925	670	eNme2_C_ABE8e_rep2	AGATATGGTCCAGTAGATATTGAA	GTTACG	CGAGCCGATAACA	CG	CUL3	eNme2-C abe activity
Nme2_A113							0.0732087		0.017134	0.0140187				0.0482866					0			0			0.0254413	0.0732087	642	eNme2_C_ABE8e_rep2	TGCTGCAGAAGGGATTCCATGAGG	TGCGCG	CTCAATGCAGACA	CG	FANCF	eNme2-C abe activity
Nme2_A114	0.00615385						0.0317949			0.104615	0.0676923	0.0697436							0				0.00102564		0.0401465	0.104615	975	eNme2_C_ABE8e_rep2	ATGCCGACCAAAGCGCCGATGGAT	GTGGCG	TCGGAATAGGACA	CG	FANCF	eNme2-C abe activity
Nme2_A115	0									0.00299401		0			0							0			0.000598802	0.00299401	334	eNme2_C_ABE8e_rep2	AGCGGCCGGATATCAGCTGCCACG	CCCGCG	ATTCCAGGCGACA	CG	LINC01588	eNme2-C abe activity
Nme2_A116							0.0325048					0.0630975	0.00764818	0.0114723											0.0286807	0.0630975	523	eNme2_C_ABE8e_rep2	CTCCCCAGCCCAAACCGCCGCGGC	GCGACG	TGGCTTACCGACA	CG	LINC01588	eNme2-C abe activity
Nme2_A117				0.0264126			0.0237379							0.0498161										0.0123704	0.0280843	0.0498161	2991	eNme2_C_ABE8e_rep2	TCTACCAGCCCCCACTGGCCCTCA	GAGCCG	TTAAGCCTCGACA	CG	EMX1	eNme2-C abe activity
Nme2_A118	0		0.00126103				0.205549					0.117276						0.00252207		0			0		0.0466583	0.205549	793	eNme2_C_ABE8e_rep2	AGACTGACTGGATGTGCACAGCAG	TGACCG	GGCTGTAGACACA	CG	Intergenic	Nsp2Smu nuclease activity
Nme2_A119							0.158508		0.144522	0.00932401			0.202797					0				0	0		0.0735931	0.202797	429	eNme2_C_ABE8e_rep2	GGCTGCACAACCAGTGGAGGCAAG	AGGGCG	CAATAGCCGCACA	CG	FANCF	inlaid Nme2-ABE
Nme2_A120				0.00441501				0.0463576								0.00220751			0			0.00220751			0.0110375	0.0463576	453	eNme2_C_ABE8e_rep2	TGCATCCACCCCCCGAGGACCAGC	CCCTCG	TGTAAGGACCACA	CG	LINC01588	inlaid Nme2-ABE
Nme2_A121	0.000742942													0.213224											0.106984	0.213224	1346	eNme2_C_ABE8e_rep2	ATTCTCCTGTCCCAGGCTGTGCTC	CTGGCG	ACTGGAACTCACA	CG	CLN3	theraputic_cln3 batten ex5 disruption abe
Nme2_A122	0								0.266063				0.128507												0.131523	0.266063	1105	eNme2_C_ABE8e_rep2	ATGGGTCCACCCACCTGGGCTCCT	GAGCCG	GATCTGGCATACA	CG	LMNA	theraputic_LMNA progeria c.1824 C>T correction abe
Nme2_A123													0.134744					0.00111359			0	0			0.0339644	0.134744	898	eNme2_C_ABE8e_rep2	TCGTGTTCCCCGAGGCCATGAACC	ACCCCG	GCTACCTTGTACA	CG	EMX1	n/a
Nme2_A124	0			0.0842541	0.117403			0.292818											0.00138122						0.0991713	0.292818	724	eNme2_C_ABE8e_rep2	ATGAACCACCCCGCGCTGACCGTG	CATCCG	AACGACAGCTACA	CG	EMX1	n/a
Nme2_A125						0.0477356						0.0293758							0						0.0257038	0.0477356	817	eNme2_C_ABE8e_rep2	CTTCCAGGGTGAGTGTCCACGCTG	TGCCCG	CCGAGGCATTACA	CG	EMX1	n/a
Nme2_A126		0						0.113703													0		0		0.0284257	0.113703	343	eNme2_C_ABE8e_rep2	GAGGGCCAGTGGGGGCTGGTAGAG	CAAACG	GTCTCACCTTACA	CG	EMX1	n/a
Nme2_A127	0					0.0285984					0.0688246								0.00282841						0.0250629	0.0688246	3182	eNme2_C_ABE8e_rep2	ACCCCACCCCAGGCTCCCAGGCCC	TGAACG	ACGAACTCTAGCA	CG	EMX1	n/a
Nme2_A128				0				0.0487805	0.0569106		0.0609756			0.0162602				0		0	0	0			0.0203252	0.0609756	246	eNme2_C_ABE8e_rep2	GGGAGGGAACACCATTCACAAAGG	CTGACG	TAACCTGAAGGCA	CG	EMX1	n/a
Nme2_A129			0.0538385		0.229312							0.271186			0.0747757					0	0	0			0.0898732	0.271186	1003	eNme2_C_ABE8e_rep2	TCACACTTGTCACCACCCCAAAGG	TGACCG	GATGGTTGTGGCA	CG	CCR5	n/a
Nme2_A130				0.00813008			0.0579268																		0.0330285	0.0579268	984	eNme2_C_ABE8e_rep2	GTGATCACTTGGGTGGTGGCTGTG	TTTGCG	AATTCGGTTCGCA	CG	CCR5	n/a
Nme2_A131				0.0100273	0.0109389					0.0701914	0.0164084	0.0109389	0.00911577	0.0145852											0.0203151	0.0701914	1097	eNme2_C_ABE8e_rep2	GGGAATCCTAAAAACTCTGCTTCG	GTGTCG	TTGCGAATGTGCA	CG	CCR5	n/a
Nme2_A132			0.0245327			0.0116822	0.021028					0.189252			0.0408879				0.00116822						0.0480919	0.189252	856	eNme2_C_ABE8e_rep2	GCATCAACCCCATCATCTATGCCT	TTGTCG	CTATTCAGCACCA	CG	CCR5	n/a
Nme2_A133	0											0.177062	0.0231388	0.0201207	0.0150905			0.0331992		0					0.0383731	0.177062	994	eNme2_C_ABE8e_rep2	AGTCTTCTTCCAAAAGCACATTGC	CAAACG	AAGGTACTCGCCA	CG	CCR5	n/a
Nme2_A134									0.1079							0.00770713			0	0		0			0.0231214	0.1079	519	eNme2_C_ABE8e_rep2	GCTGTTCTATTTTCCAGCAAGAGG	CTCCCG	ATACGGAATGCCA	CG	CCR5	n/a
Nme2_A135		0.00283286		0.0368272		0.0793201		0.24221														0			0.072238	0.24221	706	eNme2_C_ABE8e_rep2	CACAGATATTTCCTGCTCCCCAGT	GGATCG	CGTCCATAATCCA	CG	CCR5	n/a
Nme2_A136	0.000694444			0.0875			0.09375	0.0465278	0.0847222		0.259722														0.0954861	0.259722	1440	eNme2_C_ABE8e_rep2	AGCAGGAAATATCTGTGGGCTTGT	GACACG	AACAGTTCGTCCA	CG	CCR5	n/a
Nme2_A137			0.0183246					0.358639							0.172775										0.183246	0.358639	382	eNme2_C_ABE8e_rep2	CGAGTCCAGGCCCCAGCCCCTCCT	CCCTCG	TCCTTCGATTCCA	CG	AAVS1	n/a
Nme2_A138		0.00283019																0.00471698							0.00377358	0.00471698	1060	eNme2_C_ABE8e_rep2	GAGGGGCTGGGGCCTGGACTCCTG	GGTCCG	GTGCAGAGAATCA	CG	AAVS1	n/a
Nme2_A139			0	0						0.317195			0.252087			0.0133556			0			0			0.083234	0.317195	599	eNme2_C_ABE8e_rep2	GGAAGCTGCAGCACCAGGATCAGT	GAAACG	CCGGTAGCAATCA	CG	AAVS1	n/a
Nme2_A140		0.002331			0.108392					0.174825										0		0.0011655			0.0573427	0.174825	858	eNme2_C_ABE8e_rep2	GAGCAGCTCAGGTTCTGGGAGAGG	GTAGCG	GCATATGTGGTCA	CG	AAVS1	n/a
Nme2_A141								0.0713058		0.0515464	0.0515464						0.000859107	0.000859107							0.0352234	0.0713058	1164	eNme2_C_ABE8e_rep2	CCTTGCCAGAACCTCTAAGGTTTG	CTTACG	CACTGAACCGTCA	CG	AAVS1	n/a
Nme2_A142	0.002079											0.121622	0.186071					0.0301455		0		0			0.0566528	0.186071	962	eNme2_C_ABE8e_rep2	ATGCTGTCCTGAAGTGGACATAGG	GGCCCG	TGAACGTCTGTCA	CG	AAVS1	n/a
Nme2_A143					0.156997	0.124573	0.196246			0.168942	0.228669	0.148464			0.0750853				0.00170648		0				0.122298	0.228669	586	eNme2_C_ABE8e_rep2	GCCCAAATGAAAGGAGTGAGAGGT	GACCCG	TCAATACGGCTCA	CG	AAVS1	n/a
Nme2_A144											0.193836								0.00648824	0			0		0.0500811	0.193836	1233	eNme2_C_ABE8e_rep2	CTGGCCCCCCACCGCCCCAAGGAT	CTCCCG	CTGGCTCTTCTCA	CG	AAVS1	n/a
Nme2_A145			0.00660502					0.0977543				0.117569	0.00528402		0.001321										0.0457067	0.117569	757	eNme2_C_ABE8e_rep2	CCAGTGGAGGCAAGAGGGCGGCTT	TGGGCG	TGCCACCTATTCA	CG	FANCF	n/a
Nme2_A146		0																						0	0	0	546	eNme2_C_ABE8e_rep2	GAGGGCGGCTTTGGGCGGGGTCCA	GTTCCG	GCGCGAGTCAATA	CG	FANCF	n/a
Nme2_A147		0.00863558	0								0.0414508	0.00172712							0	0.00345423					0.00921128	0.0414508	579	eNme2_C_ABE8e_rep2	GAAGTTCGCTAATCCCGGAACTGG	ACCCCG	CAGGCGTGATATA	CG	FANCF	n/a
Nme2_A148											0.00192678														0.00192678	0.00192678	1557	eNme2_C_ABE8e_rep2	CCGCCCGGGGAGGTCCTGGCCTTG	CCTTCG	GACAACCTTGGTA	CG	LINC01588	n/a
Nme2_A149				0.00251256	0.00753769				0.120603	0.0753769					0.00502513			0							0.0351759	0.120603	398	eNme2_C_ABE8e_rep2	TCGAAGGCAAGGCCAGGACCTCCC	CGGGCG	CGTATTCCACGTA	CG	LINC01588	n/a
Nme2_A150					0.0633947			0.196319																	0.129857	0.196319	489	eNme2_C_ABE8e_rep2	GGCCAGGACCTCCCCGGGCGGCTG	CAGCCG	GCATAGTGTCGTA	CG	LINC01588	n/a
Nme2_A151							0.185065	0.0941558	0.0941558			0.181818			0.025974			0		0				0.00324675	0.0730519	0.185065	308	eNme2_C_ABE8e_rep2	GGGTCCAAAGCAGGATGACAGGCA	GGGGCA	ACCACAGCATGTA	CA	Intergenic	eNme2-C abe activity
Nme2_A152			0							0.325843						0	0	0	0				0		0.046549	0.325843	445	eNme2_C_ABE8e_rep2	TGATTGCGTACTTCGAAAAGGTAG	GCGACA	TCAGCGCTGTGTA	CA	MECP2	eNme2-C abe activity
Nme2_A153					0.0135135								0.0923423		0.00900901	0			0		0	0	0	0	0.0127628	0.0923423	444	eNme2_C_ABE8e_rep2	GGCCAGGGCTGGAGAAGCAGAAAA	AAAGCA	CTCTCGTACGCTA	CA	LINC01509	eNme2-C abe activity
Nme2_A154		0		0.0313765								0.16498		0.121457			0				0		0		0.045402	0.16498	988	eNme2_C_ABE8e_rep2	CAGACTTCTCCaCAGGAGTCAGAT	GCACCA	CCTGTGATTGCTA	CA	HBB_sickle	eNme2-C abe activity
Nme2_A155						0.00721501			0.305916		0.2886				0.015873		0.001443		0.0562771		0		0		0.0844156	0.305916	693	eNme2_C_ABE8e_rep2	CTGTTAGCAGACCCAGATAGACAG	GAGACA	GAACGCTAACCTA	CA	FANCF	eNme2-C abe activity
Nme2_A156			0.00341006					0.0707587					0.0954817	0.000852515											0.0426257	0.0954817	1173	eNme2_C_ABE8e_rep2	GGACCCTAGCCTAATGCCCCCTGC	ACCCCA	TATCCTCGTCCTA	CA	LSP1	eNme2-C abe activity
Nme2_A157							0.182151		0.182151			0.16723	0.149493		0.163007										0.168806	0.182151	3552	eNme2_C_ABE8e_rep2	TTGGCTACAGCAACAGGGTGGTGG	ACCTCA	ACGCACCAGTCTA	CA	GAPDH	eNme2-C abe activity
Nme2_A158	0	0		0			0.176829		0.17378	0.00304878		0.0487805			0	0		0		0		0		0	0.0309568	0.176829	328	eNme2_C_ABE8e_rep2	AAGAGCACAAGAGGAAGAGAGAGA	CCCTCA	TGAGGCAGTTCTA	CA	GAPDH	eNme2-C abe activity
Nme2_A159												0.256617		0.214039						0					0.156885	0.256617	869	eNme2_C_ABE8e_rep2	CTGCCCTGCCCACACCCCCACTCC	ACCACA	GCCGTTCGCATTA	CA	LSP1	eNme2-C abe activity
Nme2_A160						0.00899281			0.0647482			0.0197842			0.00359712		0		0		0	0			0.0121403	0.0647482	556	eNme2_C_ABE8e_rep2	CTTCGAGGACCATGAGATAGAAGG	CGCGCA	GCTCCTACAGTTA	CA	SHANK3	eNme2-C abe activity
Nme2_A161						0.089192				0.350472				0.00734523	0.00734523		0.121721	0						0	0.0822965	0.350472	953	eNme2_C_ABE8e_rep2	TCTGCAGTTAGGGAATAAGCCCCA	GTGTCA	AGTGTCGCCGTTA	CA	GRIN2B	Nsp2Smu nuclease activity
Nme2_A162				0.00479106			0.0133085		0.0138408								0.00558957	0.00026617	0					0	0.00539944	0.0138408	3757	eNme2_C_ABE8e_rep2	GTCAGCATAGGGTGGCAAAGCCCA	GGGCCA	ATCGCGAGGCTTA	CA	AAVS1	Nsp2Smu nuclease activity
Nme2_A163				0.49711	0.0635838		0.387283			0.398844	0.462428					0.531792		0.00578035	0	0			0		0.234682	0.531792	173	eNme2_C_ABE8e_rep2	TGTAAGACGAATTGTAGAAAGGAG	AGATCA	TTGACGGAAGAAG	CA	Intergenic	Nsp2Smu nuclease activity
Nme2_A164				0.0573123					0.320158	0.112648	0.217391				0.0296443		0.0632411	0						0	0.100049	0.320158	506	eNme2_C_ABE8e_rep2	GGCAGCGCAAAGTGACAATGGCCA	GGGCCA	CAAGGCCAAGAAG	CA	AAVS1	Nsp2Smu nuclease activity
Nme2_A165	0													0.144531					0		0				0.0361328	0.144531	768	eNme2_C_ABE8e_rep2	ATCTGTCCCCTCCACCCCACAGTG	GGGCCA	TCCGTAAGAGAAG	CA	AAVS1	Nsp2Smu nuclease activity
Nme2_A166				0.0323529	0	0.0838235						0.238235				0.0161765								0.00147059	0.0620098	0.238235	680	eNme2_C_ABE8e_rep2	CGCAAAGCTGCATCCACCCCCCGA	GGACCA	GGCTACGTAGAAG	CA	LINC01588	inlaid Nme2-ABE
Nme2_A167	0				0.00389864	0		0.00389864																	0.00194932	0.00389864	513	eNme2_C_ABE8e_rep2	AGGCAAGAGGGCGGCTTTGGGCGG	GGTCCA	ATCCGATAGGAAG	CA	FANCF	inlaid Nme2-ABE
Nme2_A168										0.374183															0.374183	0.374183	612	eNme2_C_ABE8e_rep2	TCCTGTCCCAGGCTGTGCTCCTGG	CGGACA	GATAGGACGGAAG	CA	CLN3	theraputic_cln3 batten ex5 disruption abe
Nme2_A169			0.0177215		0.0860759						0.189873					0.0303797			0.0151899					0	0.0565401	0.189873	395	eNme2_C_ABE8e_rep2	CCAGACCTGTAGGGCAGCAGGTGA	AGGCCA	ACATCTCCGGAAG	CA	CLN3	theraputic_cln3 batten ex5 disruption abe
Nme2_A170	0.000384837		0.0117375				0.0475274					0.0561863						0.000192419						0.000192419	0.0193701	0.0561863	5197	eNme2_C_ABE8e_rep2	ACACTCACCGTAGGGCCAGCCTCA	GACACA	CAGTATAGCGAAG	CA	TTR	theraputic_TTR ex1 disruption nuc abe
Nme2_A171	0	0	0		0.193634				0.27321					0.220159						0					0.0981432	0.27321	377	eNme2_C_ABE8e_rep2	AAACACTCACCGTAGGGCCAGCCT	CAGACA	AGAATCTGCGAAG	CA	TTR	theraputic_TTR ex1 disruption nuc abe
Nme2_A172					0.0021692	0							0.0010846						0						0.000813449	0.0021692	922	eNme2_C_ABE8e_rep2	GCTTAAGCTTCCATGTCCAGCCTT	CAGGCA	GTTGTTCTCGAAG	CA	MeCP2	theraputic_MeCP2 rett c.316C>T correction abe
Nme2_A173				0.117166																				0.0013624	0.0592643	0.117166	734	eNme2_C_ABE8e_rep2	TTCACTTCCTGCCGGGGCGTTTGA	TCACCA	CCTCTTGAACAAG	CA	MeCP2	theraputic_MeCP2 rett c.763C>T correction abe
Nme2_A174		0					0.00681431	0.0076661				0.0238501	0		0										0.00638842	0.0238501	1174	eNme2_C_ABE8e_rep2	TAGTGCAAGCTAACAGTTGCTTTT	ATCACA	GTACCACGACAAG	CA	BCL11A	theraputic_BCL11A enhancer disruption SCD-TDT nuc
Nme2_A175	0				0	0		0.00496278										0.00248139			0.00124069		0		0.00124069	0.00496278	806	eNme2_C_ABE8e_rep2	AGCTAACAGTTGCTTTTATCACAG	GCTCCA	ACGTGGTTACAAG	CA	BCL11A	theraputic_BCL11A enhancer disruption SCD-TDT nuc
Nme2_A176								0.00546448		0.0218579	0.00409836	0.0204918	0.00136612			0.00409836	0.00136612						0		0.0073429	0.0218579	732	eNme2_C_ABE8e_rep2	GCCTGTGATAAAAGCAACTGTTAG	CTTGCA	ATGGTCACGCAAG	CA	BCL11A	theraputic_BCL11A enhancer disruption SCD-TDT abe
Nme2_A177			0.0430416									0.284075	0.0473458	0.010043			0.00143472	0	0.00143472			0	0		0.0430416	0.284075	697	eNme2_C_ABE8e_rep2	GCACTTTTCTTAAAGGAAAGTAAT	GGACCA	CGCACTATGCAAG	CA	SOD1	theraputic_ALS SOD1 ex2 disruption ABE
Nme2_A178		0				0.15519									0.277492			0.00102775						0	0.086742	0.277492	973	eNme2_C_ABE8e_rep2	CACCCACCTGCTGTATTATCTCCA	AACTCA	GAGGAAGATCAAG	CA	SOD1	theraputic_ALS SOD1 ex2 disruption ABE
Nme2_A179			0.0358974		0.00683761	0.0034188		0.17094				0.11453									0			0	0.0473748	0.17094	585	eNme2_C_ABE8e_rep2	GCACAACACCCACCTGCTGTATTA	TCTCCA	TGACAGACTCAAG	CA	SOD1	theraputic_ALS SOD1 ex2 disruption ABE
Nme2_A180	0	0			0.0557491			0.0418118	0.0278746	0.0278746	0.0278746		0.00348432				0				0.00348432	0			0.0171048	0.0557491	287	eNme2_C_ABE8e_rep2	AAGCATTAAAaGACTGACTGAAGG	CCTGCA	CGGTTACCATAAG	CA	SOD1	theraputic_ALS SOD1 c.112G>A (p.G38R) correction ABE
Nme2_A181	0	0.00641026		0.0641026				0.323718				0.125	0.121795								0				0.0915751	0.323718	312	eNme2_C_ABE8e_rep2	AaGACTGACTGAAGGCCTGCATGG	ATTCCA	AGTGCGAACTAAG	CA	SOD1	theraputic_ALS SOD1 c.112G>A (p.G38R) correction ABE
Nme2_A182		0.133094				0.342926		0.33693							0.0683453	0		0.0851319							0.161071	0.342926	834	eNme2_C_ABE8e_rep2	TACTTACAGGCTCCAATAGTGGTC	AGTCCA	TCCAACCACTAAG	CA	DMD	theraputic_ex51 del DMD ex50 disruption ABE
Nme2_A183		0.0035461			0.113475		0.358156				0.343972		0.351064							0	0		0.0035461		0.14672	0.358156	282	eNme2_C_ABE8e_rep2	CAGTATACTTACAGGCTCCAATAG	TGGTCA	CATACCGGTTAAG	CA	DMD	theraputic_ex51 del DMD ex50 disruption ABE
Nme2_A184		0.00711744	0					0.241993				0.30605			0.11032		0.266904				0		0		0.116548	0.30605	281	eNme2_C_ABE8e_rep2	GAATGGGATCCAGTATACTTACAG	GCTCCA	CAACCAATCAGAG	CA	DMD	theraputic_ex51 del DMD ex50 disruption nuc
Nme2_A185									0.301531		0.277974														0.289753	0.301531	849	eNme2_C_ABE8e_rep2	TGCCTCGCACAGCTCCCGCGGCTG	CGACCA	TCAGGAGCTAGAG	CA	EMX1	n/a
Nme2_A186						0.214953			0.266355																0.240654	0.266355	214	eNme2_C_ABE8e_rep2	GGCGCACCAGCTGGGCGCCTCCCC	GCTGCA	TGTCGTATAGGAG	CA	EMX1	n/a
Nme2_A187								0.41056									0.00323276						0		0.137931	0.41056	928	eNme2_C_ABE8e_rep2	TTCGGCCACCGCTTCCAGGGTGAG	TGTCCA	GTATCCTATGGAG	CA	EMX1	n/a
Nme2_A188													0.436919						0.0225764						0.229748	0.436919	753	eNme2_C_ABE8e_rep2	CTCTGGGGCTGGAGCTGGATGCCC	GTGTCA	CTCGATTCTCGAG	CA	EMX1	n/a
Nme2_A189										0.155039			0.0155039							0					0.0568475	0.155039	645	eNme2_C_ABE8e_rep2	GTTTGCTCTACCAGCCCCCACTGG	CCCTCA	GACGTGTAATGAG	CA	EMX1	n/a
Nme2_A190	0				0.00456204	0.00182482				0.00456204			0.0456204		0.0109489							0			0.00964546	0.0456204	1096	eNme2_C_ABE8e_rep2	ACCCAAGTGATCACACTTGTCACC	ACCCCA	GTAGGTAGGTGAG	CA	CCR5	n/a
Nme2_A191																									#DIV/0!		575	eNme2_C_ABE8e_rep2	TGGGTGGTGGCTGTGTTTGCGTCT	CTCCCA	ACGTCAAGTTGAG	CA	CCR5	n/a
Nme2_A192							0.00272232			0.000907441	0.00181488			0.000907441						0			0		0.00105868	0.00272232	1102	eNme2_C_ABE8e_rep2	TCTCCCAGGAATCATCTTTACCAG	ATCTCA	ATGAACCGAACAG	CA	CCR5	n/a
Nme2_A193		0.0157807			0.0423588						0.0598007	0.0215947								0	0.000830565	0			0.0200522	0.0598007	1204	eNme2_C_ABE8e_rep2	GACTATCTTTAATGTCTGGAAATT	CTTCCA	ACTATGGTGACAG	CA	CCR5	n/a
Nme2_A194																								0	0	0	884	eNme2_C_ABE8e_rep2	GGCTGGTCCTGCCGCTGCTTGTCA	TGGTCA	TATTGGCACACAG	CA	CCR5	n/a
Nme2_A195		0.00870827							0.526851																0.267779	0.526851	689	eNme2_C_ABE8e_rep2	CAGGCCCCAGCCCCTCCTCCCTCG	GACCCA	GCTTACACTACAG	CA	AAVS1	n/a
Nme2_A196	0								0.364162									0.196532						0.00144509	0.140535	0.364162	692	eNme2_C_ABE8e_rep2	AGGCCCCCAGTCCCTCCACCCTCA	GACCCA	CAATGATGTCCAG	CA	AAVS1	n/a
Nme2_A197	0.0142672			0.0285344				0.0285344	0.0129702	0.0129702				0.0272374			0		0						0.0155642	0.0285344	771	eNme2_C_ABE8e_rep2	ATCAGTGAAACGCACCAGACGGCC	GCGTCA	GTCATAGCCTCAG	CA	AAVS1	n/a
Nme2_A198		0.00296736										0.27003	0.10089			0.0504451		0		0		0			0.0606189	0.27003	337	eNme2_C_ABE8e_rep2	GAGGTTCTGGCAAGGAGAGAGATG	GCTCCA	TTGCGTCCTTCAG	CA	AAVS1	n/a
Nme2_A199				0.188498	0.182109																	0			0.123536	0.188498	313	eNme2_C_ABE8e_rep2	GGGAACTGCCGCTGGCCCCCCACC	GCCCCA	AACGCACCAATAG	CA	AAVS1	n/a
Nme2_A200	0		0.0154321				0.33642								0.0138889	0.0123457							0	0.00154321	0.0542328	0.33642	648	eNme2_C_ABE8e_rep2	ACAGCGACTCCTGGAAGTGGCCAA	GGGCCA	CGTGAATGGATAG	CA	AAVS1	n/a
Nme2_A001			0.0410959											0.400421											0.220759	0.400421	949	eNme2_C_ABE8e_rep3	GGAGTTTTCTCTTAGGCTTCTCTC	AGGTCC	CGGAGAAGAAGAA	CC	LINC01588	nme2 nuclease activity
Nme2_A002					0.0162162	0	0.0513514						0.124324				0.00810811								0.04	0.124324	370	eNme2_C_ABE8e_rep3	CCGCAAAGCTGCATCCACCCCCCG	AGGACC	GAAGACGGAAGAA	CC	LINC01588	nme2 nuclease activity
Nme2_A003		0.00212044							0.0165394																0.00932994	0.0165394	2358	eNme2_C_ABE8e_rep3	TATGTTCCAGCTTCCTGGGTCTGC	AGGTCC	ACTCCGCGAAGAA	CC	LSP1	nme2 nuclease activity
Nme2_A004	0			0.0118168	0.0014771		0.0369276			0.128508		0.115214	0.0014771		0.0369276			0	0		0		0		0.0276957	0.128508	677	eNme2_C_ABE8e_rep3	AGCAAGAGCACAAGAGGAAGAGAG	AGACCC	TGCTTGGCAAGAA	CC	GAPDH	nme2 nuclease activity
Nme2_A005	0						0.484848						0.212121	0		0.0909091					0				0.131313	0.484848	66	eNme2_C_ABE8e_rep3	ACCCTCATCTCCAATATGGTATGG	CGGCCC	GCCAAGAAGAGAA	CC	SEC61B	nme2 nuclease activity
Nme2_A006											0.0256889														0.0256889	0.0256889	2141	eNme2_C_ABE8e_rep3	CTTCCCCTTCATTGCGGCGGGCTG	CGGGCC	ATGGCAGAGAGAA	CC	VEGFA	nme2 nuclease activity
Nme2_A007		0.0178042				0.189911	0.0623145		0.189911																0.114985	0.189911	674	eNme2_C_ABE8e_rep3	GAGGCAAGAGGGCGGCTTTGGGCG	GGGTCC	TGACGCCAGAGAA	CC	FancF	nme2 nuclease activity
Nme2_A008		0.0043573			0.157589									0.0878722	0.0087146				0	0.000726216					0.0432099	0.157589	1377	eNme2_C_ABE8e_rep3	GACCAGCCCCTCGAAGGCAAGGCC	AGGACC	CACTCTTGGAGAA	CC	LINC01588	nme2 nuclease activity
Nme2_A009			0.0297252							0.144139		0.190129													0.121331	0.190129	1783	eNme2_C_ABE8e_rep3	GGAGTCGCCAGAGGCCGGTGGTGG	ATTTCC	CCTGTCTACAGAA	CC	LINC01588	nme2 nuclease activity
Nme2_A010																	0.113252								0.113252	0.113252	3373	eNme2_C_ABE8e_rep3	GTGTGTCCCTCTCCCCACCCGTCC	CTGTCC	ATCCGTACCAGAA	CC	VEGFA	nme2 nuclease activity
Nme2_A011													0.271825												0.271825	0.271825	3425	eNme2_C_ABE8e_rep3	GCGCCTCCCTGCAGGGCTGCTCCC	CAGCCC	GGTACTGTCAGAA	CC	LINC01588	nme2 nuclease activity
Nme2_A012			0.0790428						0.350254														0		0.143099	0.350254	1379	eNme2_C_ABE8e_rep3	GCATGGGCAGGGGCTGGGGTGCAC	AGGCCC	CTGTAGCTCAGAA	CC	VEGFA	nme2 nuclease activity
Nme2_A013	0				0.113919				0.28199				0.268753		0.0762134		0.0248696		0		0		0.000401123		0.0851272	0.28199	2493	eNme2_C_ABE8e_rep3	ACTCACTCACCCACACAGACACAC	ACGTCC	GAGCTACCTAGAA	CC	VEGFA	nme2 nuclease activity
Nme2_A014		0	0		0.0457666			0.128146			0.19222		0.187643			0.0251716			0	0			0		0.0578947	0.19222	437	eNme2_C_ABE8e_rep3	CAATATCAGGAGACTAGGAAGGAG	GAGGCC	GCTTGAGAAGGAA	CC	AAVS1	nme2 nuclease activity
Nme2_A015		0.00481541	0.00481541					0.250936						0.046549							0				0.0614232	0.250936	1869	eNme2_C_ABE8e_rep3	GAATGGCAGGCGGAGGTTGTACTG	GGGGCC	AGCGATCAAGGAA	CC	VEGFA	nme2 nuclease activity
Nme2_A016	0	0.0010005			0.00325163	0.00250125				0.0112556	0.0135068		0.0430215		0.0187594			0.00525263			0				0.00985493	0.0430215	3998	eNme2_C_ABE8e_rep3	AAGGAAGGGAACATATTACTATTG	CTTTCC	TTGCTCTGAGGAA	CC	CYBB	nme2 nuclease activity
Nme2_A017						0.291667	0.160714	0.47619			0.363095	0.321429	0.327381			0.136905				0		0			0.23082	0.47619	168	eNme2_C_ABE8e_rep3	TGCCCAAATGAAAGGAGTGAGAGG	TGACCC	CTAGCGACAGGAA	CC	AAVS1	nme2 nuclease activity
Nme2_A018		0					0.134849				0.342676		0.140666		0.076679										0.138974	0.342676	1891	eNme2_C_ABE8e_rep3	GATTCCAGCCAGACACCCGCCCCC	CGGCCC	AAGAGGTACGGAA	CC	LSP1	nme2 nuclease activity
Nme2_A019		0.0712424													0.0842745					0.00086881		0			0.0390964	0.0842745	1151	eNme2_C_ABE8e_rep3	TATCTGTCCCCTCCACCCCACAGT	GGGGCC	TCCTCCATCGGAA	CC	AAVS1	nme2 nuclease activity
Nme2_A020	0	0	0	0	0.000585823						0.00117165						0		0.0076157				0		0.00104146	0.0076157	1707	eNme2_C_ABE8e_rep3	AAAAATTGTGATTTCCAGATCCAC	AAGCCC	CCAATTGGTGGAA	CC	FANCJ	nme2 nuclease activity
Nme2_A021					0.0152355											0.0623269			0				0		0.0193906	0.0623269	2888	eNme2_C_ABE8e_rep3	GTGGAGTGGCCTGCTATCAGCTAC	CTATCC	GCGGTTATACGAA	CC	CYBB	nme2 nuclease activity
Nme2_A022	0	0							0.038835				0.0453074												0.0210356	0.0453074	618	eNme2_C_ABE8e_rep3	AATCCTGGAGTGACCCCTGGCCTT	CTCCCC	AGTTACAGGCGAA	CC	VEGFA	nme2 nuclease activity
Nme2_A023	0.00060698		0.0212443							0.0212443	0		0.0358118	0.00515933											0.0140111	0.0358118	3295	eNme2_C_ABE8e_rep3	ATACCCTCCAATAATTTGGCTGGC	AATTCC	TAGAATGCGCGAA	CC	AGA	nme2 nuclease activity
Nme2_A024				0.0471485		0.0499718	0.0206098				0.0852626	0.0344438													0.0474873	0.0852626	3542	eNme2_C_ABE8e_rep3	CCTACAACCCAATCCCCTCCGCCC	CGGACC	CATGGACTGCGAA	CC	ARHGEF9	nme2 nuclease activity
Nme2_A025			0.00629139							0.0466887															0.0264901	0.0466887	6040	eNme2_C_ABE8e_rep3	GCAGGGGCCAGGTGTCCTTCTCTG	GGGGCC	GTACTGGACCGAA	CC	VEGFA	nme2 nuclease activity
Nme2_A026									0.00674157																0.00674157	0.00674157	1780	eNme2_C_ABE8e_rep3	GGGGGCGCATGGCTCCGCCCCGCC	GGGACC	TGAGCATGCCGAA	CC	VEGFA	nme2 nuclease activity
Nme2_A027		0				0.00333778	0.00267023		0.0580774	0.0340454	0.0360481				0.0226969				0.000667557	0					0.0175048	0.0580774	1498	eNme2_C_ABE8e_rep3	CATGGAACAAACTGACTGAAGGCG	AGGTCC	TTCAGGCGTCGAA	CC	ARHGEF9	nme2 nuclease activity
Nme2_A028	0	0		0.0329897	0.00824742											0.000687285	0						0		0.0059892	0.0329897	1455	eNme2_C_ABE8e_rep3	AATAATTTGGCTGGCAATTCCGAG	CAAGCC	CCACAATCGTGAA	CC	AGA	nme2 nuclease activity
Nme2_A029					0.0702541											0.00298954			0.00336323						0.0255356	0.0702541	2676	eNme2_C_ABE8e_rep3	TCTCAGTTTTCCTGGATTATGCCT	GGCACC	AACCTCGTGTGAA	CC	CFTR	nme2 nuclease activity
Nme2_A030		0.0273224	0.010929									0.338798									0			0	0.0754098	0.338798	549	eNme2_C_ABE8e_rep3	CAATGGCCGGGACTCCTGGGAGCA	CTCTCC	GCAAGTCCAACAA	CC	RBM20	eNme2-C abe activity
Nme2_A031	0	0.000412541									0.199257									0			0		0.039934	0.199257	2424	eNme2_C_ABE8e_rep3	AATGGCCGGGACTCCTGGGAGCAC	TCTCCC	CTTCGCGTAACAA	CC	RBM20	eNme2-C abe activity
Nme2_A032							0.110345																		0.110345	0.110345	145	eNme2_C_ABE8e_rep3	TGTCCCAGGCTGTGCTCCTGGCGG	ACATCC	TAGGTGAGGACAA	CC	CLN3	theraputic_cln3 batten ex5 disruption abe
Nme2_A033				0		0.0371991						0.0525164					0			0					0.0179431	0.0525164	457	eNme2_C_ABE8e_rep3	CCCAGACCTGTAGGGCAGCAGGTG	AAGGCC	ACCTAAGGCACAA	CC	CLN3	theraputic_cln3 batten ex5 disruption abe
Nme2_A034				0.0191809																		0		0	0.00639364	0.0191809	1929	eNme2_C_ABE8e_rep3	CCCAGGCTGTGCTCCTGGCGGACA	TCCTCC	CCGCCTAATACAA	CC	CLN3	theraputic_cln3 batten ex5 disruption abe
Nme2_A035	0				0.209553		0.0431433			0.272727			0.0708783			0.0585516		0			0			0	0.0727615	0.272727	649	eNme2_C_ABE8e_rep3	AGGCAGAGGAGGAGCAGACGATGA	GAAGCC	GGCGGATATACAA	CC	TTR	theraputic_TTR ex1 disruption nuc
Nme2_A036	0						0.11483						0.166186		0.0553953		0.0548182		0.000577034	0.000577034	0		0		0.0435981	0.166186	1733	eNme2_C_ABE8e_rep3	AGGGCCAGCCTCAGACACAAATAC	CAGTCC	GGTAAGTGAGCAA	CC	TTR	theraputic_TTR ex1 disruption nuc
Nme2_A037				0.0595923		0.074229		0.0705698	0.0690016	0.0428646		0.0899111				0.0444328					0.0115003				0.0577627	0.0899111	1913	eNme2_C_ABE8e_rep3	GTCACAGAAACACTCACCGTAGGG	CCAGCC	AAGTCCGCAGCAA	CC	TTR	theraputic_TTR ex1 disruption nuc abe
Nme2_A038										0.350168						0.00769601									0.178932	0.350168	2079	eNme2_C_ABE8e_rep3	TCTGCTCTCACCGGGAGGGGCTCC	CTCTCC	TACACACAGGCAA	CC	MeCP2	theraputic_MeCP2 rett c.502C>T correction abe
Nme2_A039																0.0148342						0			0.0074171	0.0148342	2292	eNme2_C_ABE8e_rep3	GTGGTTTCTGCTCTCACCGGGAGG	GGCTCC	GGATTAACGGCAA	CC	MeCP2	theraputic_MeCP2 rett c.502C>T correction abe
Nme2_A040					0.48892																				0.48892	0.48892	722	eNme2_C_ABE8e_rep3	TTTCACTTCCTGCCGGGGCGTTTG	ATCACC	ACAGGCTTGGCAA	CC	MeCP2	theraputic_MeCP2 rett c.763C>T correction abe
Nme2_A041								0.0258621																0	0.012931	0.0258621	116	eNme2_C_ABE8e_rep3	GGCTTTCAGCCCCGTTTCTTGGGA	ATGGCC	GTGGACAACGCAA	CC	MeCP2	theraputic_MeCP2 rett c.808C>T correction abe
Nme2_A042					0.265777								0.230076						0			0			0.123963	0.265777	2773	eNme2_C_ABE8e_rep3	TTGCACTTCTTGATGGGGAGTACG	GTCTCC	TGGCAAGTTGCAA	CC	MeCP2	theraputic_MeCP2 rett c.916C>T correction abe
Nme2_A043		0.0234114								0.225753				0.152174											0.133779	0.225753	598	eNme2_C_ABE8e_rep3	GATGGGTCCACCCACCTGGGCTCC	TGAGCC	TCTTCGTCGCCAA	CC	LMNA	theraputic_LMNA progeria c.1824 C>T correction abe
Nme2_A044	0		0			0.303191		0.260638								0.414894				0					0.163121	0.414894	188	eNme2_C_ABE8e_rep3	AGAGGAGATGGGTCCACCCACCTG	GGCTCC	GTCCATCTGCCAA	CC	LMNA	theraputic_LMNA progeria c.1824 C>T correction abe
Nme2_A045	0	0				0.0569106	0.0325203		0.0813008										0.00813008			0		0.00813008	0.023374	0.0813008	492	eNme2_C_ABE8e_rep3	AAGCTAACAGTTGCTTTTATCACA	GGCTCC	AGGTTGCATCCAA	CC	BCL11A	theraputic_BCL11A enhancer disruption SCD-TDT nuc
Nme2_A046				0.0741301			0.102874		0.253404							0.015885			0	0.01059					0.0761473	0.253404	1322	eNme2_C_ABE8e_rep3	TTTATCACAGGCTCCAGGAAGGGT	TTGGCC	CACATCACTCCAA	CC	BCL11A	theraputic_BCL11A enhancer disruption SCD-TDT abe
Nme2_A047				0.0543478									0.288043	0	0.0163043			0.0108696	0	0			0	0	0.0410628	0.288043	184	eNme2_C_ABE8e_rep3	TGCACTTTTCTTAAAGGAAAGTAA	TGGACC	TTCGCTGGATCAA	CC	SOD1	theraputic_ALS SOD1 ex2 disruption ABE
Nme2_A048	0			0.0384615		0.0448718	0.0512821		0.224359				0.179487									0			0.0769231	0.224359	156	eNme2_C_ABE8e_rep3	AGCACAACACCCACCTGCTGTATT	ATCTCC	CGATGTGACTCAA	CC	SOD1	theraputic_ALS SOD1 ex2 disruption ABE
Nme2_A049					0	0.0220588			0.172794			0.163603	0.0238971	0.0220588	0		0				0				0.0449346	0.172794	544	eNme2_C_ABE8e_rep3	GGGGAAGCATTAAAaGACTGACTG	AAGGCC	GATCGAAGCTCAA	CC	SOD1	theraputic_ALS SOD1 c.112G>A (p.G38R) correction ABE
Nme2_A050	0	0.00268577	0		0.0205909				0.12444				0.0367055	0.0286482								0			0.0266338	0.12444	1117	eNme2_C_ABE8e_rep3	AAaGACTGACTGAAGGCCTGCATG	GATTCC	GTGTGCTCGATAA	CC	SOD1	theraputic_ALS SOD1 c.112G>A (p.G38R) correction ABE
Nme2_A051				0.373016								0.571429			0.222222								0		0.291667	0.571429	126	eNme2_C_ABE8e_rep3	TGCATGGGGCCAGGATCCGTGGAG	GTTGCC	CATCAGGAGGTAA	CC	PCSK9	theraputic_PCSK9 ex2 disruption ABE
Nme2_A052	0.000286287												0.158889			0.000572574		0.00458059		0.000286287		0			0.0274358	0.158889	3493	eNme2_C_ABE8e_rep3	ATGCTGGTGTCTAGGAGATACACC	TCCACC	CGGATCCTGGTAA	CC	PCSK9	PCSK9 validated guide hPCSK9-G4
Nme2_A053	0		0.11202				0.207686		0.106296							0.00572363	0.00408831		0.00327065						0.0627263	0.207686	1223	eNme2_C_ABE8e_rep3	ATACTTACAGGCTCCAATAGTGGT	CAGTCC	GAATCGCGCGTAA	CC	DMD	theraputic_ex51 del DMD ex50 disruption ABE
Nme2_A054	0		0.00724638	0					0.137681				0.137681			0.26087		0.0797101				0		0	0.0692432	0.26087	138	eNme2_C_ABE8e_rep3	AGAATGGGATCCAGTATACTTACA	GGCTCC	TCTGACCGTGTAA	CC	DMD	theraputic_ex51 del DMD ex50 disruption nuc
Nme2_A055		0.0114336		0.0809147	0		0	0.0131926	0.00527704				0.0439754				0	0							0.0171993	0.0809147	1137	eNme2_C_ABE8e_rep3	GACaAGAAAGGGACTGAAGCTGCT	GGGGCC	AGACGAGCACTAA	CC	SERPINA1_piz	theraputic_AATD SERPINA1 PIZ c.1096G>A correction ABE
Nme2_A056			0.0844875		0.347645								0.366343		0.103186			0				0		0.00138504	0.129007	0.366343	1444	eNme2_C_ABE8e_rep3	GCAGACTTCTCCaCAGGAGTCAGA	TGCACC	TACGGCGACCTAA	CC	HBB_sickle	theraputic_HBB sickle to makassar abe
Nme2_A057						0.12124							0.23701		0.0346399	0.00546946					0				0.0796718	0.23701	1097	eNme2_C_ABE8e_rep3	GTTGGAGCGGGGAGAAGGCCAGGG	GTCACT	CCAAGGATCCTAA	CT	VEGFA	nme2 nuclease activity
Nme2_A058				0.123119		0.0868673	0.0437756			0.198358					0.0109439				0.000683995	0.000683995		0.000683995			0.0581395	0.198358	1462	eNme2_C_ABE8e_rep3	TGCACAACCAGTGGAGGCAAGAGG	GCGGCT	CGCCTGTGCTTAA	CT	FANCF	eNme2-C abe activity
Nme2_A059			0.000159541	0.000319081	0.000478622					0.0370134		0.0382897		0.0153159		0.00287173									0.0134926	0.0382897	6268	eNme2_C_ABE8e_rep3	GGAAATGGCACACACATCCCTCGT	GCAGCT	ACGGCTTCCTTAA	CT	MECP2	eNme2-C abe activity
Nme2_A060							0.0218814	0.00976849	0.00742405			0.0160203			0.00625183			0.000390739				0			0.00881955	0.0218814	10237	eNme2_C_ABE8e_rep3	CGGCGCAAAGCAGGAGGAGTCAGG	GCTTCT	CGTTGGAAGAAGA	CT	SEC61B	eNme2-C abe activity
Nme2_A061				0.0992869	0.110258									0.187603									0		0.0992869	0.187603	1823	eNme2_C_ABE8e_rep3	GGCAATGGCCGGGACTCCTGGGAG	CACTCT	GAGATCGAGAAGA	CT	RBM20	eNme2-C abe activity
Nme2_A062						0.0836735						0.0955102	0.0526531		0.119184					0					0.0702041	0.119184	2450	eNme2_C_ABE8e_rep3	CCCTCATCTCCAATATGGTATGGC	GGCCCT	GCAGCAAGGAAGA	CT	SEC61B	eNme2-C abe activity
Nme2_A063	0				0.0422414			0.0663793			0.0409483	0.0314655	0.0387931		0.00862069	0.00215517									0.0288254	0.0663793	2320	eNme2_C_ABE8e_rep3	ATGGAGGATGAAACAATGTCTTTG	CGCTCT	TTCTACCGGAAGA	CT	MECP2	eNme2-C abe activity
Nme2_A064												0.000279877		0.000279877						0	0.000279877	0	0.00111951		0.000326523	0.00111951	3573	eNme2_C_ABE8e_rep3	GGGGTGGGGTCAGACGTCCAAAAC	CAGACT	ACTCATGCGAAGA	CT	Intergenic	eNme2-C abe activity
Nme2_A065	0.000832639								0.426311		0.277269				0.0174854			0.0324729			0			0	0.107767	0.426311	1201	eNme2_C_ABE8e_rep3	ATGGTGGTAGAGGGAGCAGTATGA	GAGTCT	AGCCTACACAAGA	CT	Intergenic	Nsp2Smu nuclease activity
Nme2_A066									0.38378							0.0188269				0					0.134202	0.38378	1381	eNme2_C_ABE8e_rep3	TGGGTCTGAGGGTGGAGGGACTGG	GGGCCT	TAACGGTGCAAGA	CT	AAVS1	Nsp2Smu nuclease activity
Nme2_A067							0.0591796						0.153105												0.106142	0.153105	4461	eNme2_C_ABE8e_rep3	TCTCTGACCTGCATTCTCTCCCCT	GGGCCT	CTGACATCCAAGA	CT	AAVS1	Nsp2Smu nuclease activity
Nme2_A068	0	0			0.0476562	0.00078125		0.121484						0.105859			0.0207031		0.000390625				0	0.00078125	0.0297656	0.121484	2560	eNme2_C_ABE8e_rep3	AACCAAGACGGTGACCAGACTCAA	GTTACT	CACGGTCCTAAGA	CT	Intergenic	Nsp2Smu nuclease activity
Nme2_A069						0.164125				0.331059								0			0			0	0.0990369	0.331059	2492	eNme2_C_ABE8e_rep3	GCTGCATCCACCCCCCGAGGACCA	GCCCCT	TCCACGGTTAAGA	CT	LINC01588	inlaid Nme2-ABE
Nme2_A070				0.0152215						0.288665							0.000271813								0.101386	0.288665	3679	eNme2_C_ABE8e_rep3	CCCATGCCTATGTTCCAGCTTCCT	GGGTCT	ACAGTGGAAGAGA	CT	LSP1	inlaid Nme2-ABE
Nme2_A071						0.03616																		0.00032	0.01824	0.03616	3125	eNme2_C_ABE8e_rep3	GTCCCAGGCTGTGCTCCTGGCGGA	CATCCT	GTGCGTCAAGAGA	CT	CLN3	theraputic_cln3 batten ex5 disruption abe
Nme2_A072														0.107209						0					0.0536044	0.107209	1082	eNme2_C_ABE8e_rep3	GGTTTCTGCTCTCACCGGGAGGGG	CTCCCT	CGACACAGAGAGA	CT	MeCP2	theraputic_MeCP2 rett c.502C>T correction abe
Nme2_A073							0.0433062																0.000439657	0.000439657	0.0147285	0.0433062	4549	eNme2_C_ABE8e_rep3	GCTTTCAGCCCCGTTTCTTGGGAA	TGGCCT	TGTGCACCAGAGA	CT	MeCP2	theraputic_MeCP2 rett c.808C>T correction abe
Nme2_A074							0.0906934								0.00369101						0.000131822			0.00105457	0.0238927	0.0906934	7586	eNme2_C_ABE8e_rep3	TCTTGCACTTCTTGATGGGGAGTA	CGGTCT	AAGCCGATGGAGA	CT	MeCP2	theraputic_MeCP2 rett c.916C>T correction abe
Nme2_A075							0.329705				0.319336													0	0.216347	0.329705	1929	eNme2_C_ABE8e_rep3	GGGTCCACCCACCTGGGCTCCTGA	GCCGCT	GTCATGAGCGAGA	CT	LMNA	theraputic_LMNA progeria c.1824 C>T correction abe
Nme2_A076		0.00545554			0.0872886		0.13257								0.20731				0.0130933						0.0891435	0.20731	1833	eNme2_C_ABE8e_rep3	GAGGAGATGGGTCCACCCACCTGG	GCTCCT	GATTACTCCGAGA	CT	LMNA	theraputic_LMNA progeria c.1824 C>T correction abe
Nme2_A077			0.055794			0.0956468		0.119559							0.0337216			0.00613121	0						0.0518087	0.119559	1631	eNme2_C_ABE8e_rep3	TTATCACAGGCTCCAGGAAGGGTT	TGGCCT	AGGTGATGTGAGA	CT	BCL11A	theraputic_BCL11A enhancer disruption SCD-TDT abe
Nme2_A078	0		0.000692042	0	0.000346021	0.000692042			0.00415225	0						0							0		0.000653595	0.00415225	2890	eNme2_C_ABE8e_rep3	ATAAAAGCAACTGTTAGCTTGCAC	TAGACT	CACTCAGAACAGA	CT	BCL11A	theraputic_BCL11A enhancer disruption SCD-TDT abe
Nme2_A079						0.00786959		0.0084317	0.00786959	0.00786959	0.00786959			0.00786959	0						0				0.00597246	0.0084317	1779	eNme2_C_ABE8e_rep3	CTGTGATAAAAGCAACTGTTAGCT	TGCACT	AATAGCCGACAGA	CT	BCL11A	theraputic_BCL11A enhancer disruption SCD-TDT abe
Nme2_A080				0.0194121								0.0942873		0.219079	0.0171936	0.00942873	0.00388242			0	0.000554631				0.0454798	0.219079	1803	eNme2_C_ABE8e_rep3	TGGAGCCTGTGATAAAAGCAACTG	TTAGCT	TGAGGTGTGCAGA	CT	BCL11A	theraputic_BCL11A enhancer disruption SCD-TDT abe
Nme2_A081	0	0.000337154		0.0552933				0.275792									0.0310182			0					0.0604068	0.275792	2966	eNme2_C_ABE8e_rep3	AACACCCACCTGCTGTATTATCTC	CAAACT	GTTGCGTATCAGA	CT	SOD1	theraputic_ALS SOD1 ex2 disruption ABE
Nme2_A082	0.000239923		0.0256718			0.105806		0.113004	0.0614203		0.132198				0.0547025									0.000239923	0.0616603	0.132198	4168	eNme2_C_ABE8e_rep3	ACAGCACAACACCCACCTGCTGTA	TTATCT	GCACTCCTTCAGA	CT	SOD1	theraputic_ALS SOD1 ex2 disruption ABE
Nme2_A083				0.009375	0.03125			0.15			0.325	0.0109375	0.0234375	0.0015625		0.0015625				0				0	0.0553125	0.325	640	eNme2_C_ABE8e_rep3	GGGAAGCATTAAAaGACTGACTGA	AGGCCT	TCGTGCACATAGA	CT	SOD1	theraputic_ALS SOD1 c.112G>A (p.G38R) correction ABE
Nme2_A084				0.206509										0.0716776								0.000774893	0.000387447		0.0698373	0.206509	2581	eNme2_C_ABE8e_rep3	CGCACCTTGGCGCAGCGGTGGAAG	GTGGCT	CCTTCTCGCTAGA	CT	PCSK9	theraputic_PCSK9 ex1 disruption ABE
Nme2_A085			0.0180045								0.227307			0.109527								0			0.0887097	0.227307	2666	eNme2_C_ABE8e_rep3	GCATGGGGCCAGGATCCGTGGAGG	TTGCCT	ATAATGCCGAGGA	CT	PCSK9	theraputic_PCSK9 ex2 disruption ABE
Nme2_A086				0.019945			0.201513				0.188446		0.321871	0.0185695		0.00618982	0	0				0			0.0840593	0.321871	1454	eNme2_C_ABE8e_rep3	CTGACCATCGACaAGAAAGGGACT	GAAGCT	AACCAGTCACGGA	CT	SERPINA1_piz	theraputic_AATD SERPINA1 PIZ c.1096G>A correction ABE
Nme2_A087	0			0.00367588				0.0324437		0.090139	0.00926962		0.00639284	0.00319642	0.000319642				0.000319642				0.000479463	0.000639284	0.0133523	0.090139	6257	eNme2_C_ABE8e_rep3	ACCATCGACaAGAAAGGGACTGAA	GCTGCT	GGCATATTGCGGA	CT	SERPINA1_piz	theraputic_AATD SERPINA1 PIZ c.1096G>A correction ABE
Nme2_A088													0.175775									0.000211015	0.00105507		0.0590139	0.175775	4739	eNme2_C_ABE8e_rep3	CCGCTCCGGCCCACGGCGCTCAAC	TACCCT	CAAGATAACCGGA	CT	EMX1	n/a
Nme2_A089	0						0.541623		0.368809	0.0621707	0.0800843				0.0158061		0.0179136								0.155201	0.541623	949	eNme2_C_ABE8e_rep3	AGGGGTAGAAATGGAGAGGGTCCC	GGTGCT	TGGACCAATCGGA	CT	EMX1	n/a
Nme2_A090									0.0181999	0.0175381															0.017869	0.0181999	3022	eNme2_C_ABE8e_rep3	TCCTGCGGAACCGCTTCTTCGGCC	ACCGCT	CTTCTAAGTCGGA	CT	EMX1	n/a
Nme2_A091											0.0518987	0.00253165			0		0.0198312						0		0.0148523	0.0518987	2370	eNme2_C_ABE8e_rep3	TCTCTCTCTTAATGACACGGGCAT	CCAGCT	CTCAGCTAATGGA	CT	EMX1	n/a
Nme2_A092				0.0325831		0.0614713	0.0194827						0.0651663			0.00940544									0.0376218	0.0651663	2977	eNme2_C_ABE8e_rep3	GTGACAAGTGTGATCACTTGGGTG	GTGGCT	GGATCTTCATGGA	CT	CCR5	n/a
Nme2_A093	0.000497265	0.000497265	0.000497265			0.0248633		0.0875186						0.0885132						0.00348086	0			0.00099453	0.0229847	0.0885132	2011	eNme2_C_ABE8e_rep3	AAATGAGAGCTGCAGGTGTAATGA	AGACCT	CGTGAGGTATGGA	CT	CCR5	n/a
Nme2_A094				0.0362567							0.237139		0.386085		0.0431161				0			0			0.117099	0.386085	2041	eNme2_C_ABE8e_rep3	CTCATTTTCCATACAGTCAGTATC	AATTCT	TAGTTAGGCTGGA	CT	CCR5	n/a
Nme2_A095						0.0132979			0.365248			0.139184						0.000886525	0		0			0	0.0740881	0.365248	1128	eNme2_C_ABE8e_rep3	GCGGCAGGACCAGCCCCAAGATGA	CTATCT	AGCGCCATAACGA	CT	CCR5	n/a
Nme2_A096				0.0419948													0.0674541								0.0547244	0.0674541	3810	eNme2_C_ABE8e_rep3	CTGATCCTGGTGCTGCAGCTTCCT	TACACT	TGTCTCTCTACGA	CT	AAVS1	n/a
Nme2_A097	0	0													0.0239899			0.00505051		0		0.000420875	0		0.00420875	0.0239899	2376	eNme2_C_ABE8e_rep3	AATGGGGGTGTGTCACCAGATAAG	GAATCT	GTAACAGTAGCGA	CT	AAVS1	n/a
Nme2_A098				0.0398195						0.35519															0.197505	0.35519	3767	eNme2_C_ABE8e_rep3	CCCATCCTTAGGCCTCCTCCTTCC	TAGTCT	TCTAGTAACGCGA	CT	AAVS1	n/a
Nme2_A099				0.00288336			0.0114024	0.00878113											0						0.00576671	0.0114024	7630	eNme2_C_ABE8e_rep3	GTCACCAATCCTGTCCCTAGTGGC	CCCACT	CCATAACATGCGA	CT	AAVS1	n/a
Nme2_A100															0.228261								0	0.00047259	0.0762445	0.228261	2116	eNme2_C_ABE8e_rep3	GCCGCTGGCCCCCCACCGCCCCAA	GGATCT	CTGTATTGACCGA	CT	AAVS1	n/a
Nme2_A101	0								0.375697	0.19175		0.302118			0.0178372										0.17748	0.375697	1794	eNme2_C_ABE8e_rep3	ATCTGCCTAACAGGAGGTGGGGGT	TAGACG	ATAGACGCTCCGA	CG	AAVS1	nme2 nuclease activity
Nme2_A102	0							0.0345444				0.0366289													0.0237244	0.0366289	3358	eNme2_C_ABE8e_rep3	ATCCTGGAGTGACCCCTGGCCTTC	TCCCCG	GACTGGCTATCGA	CG	VEGFA	nme2 nuclease activity
Nme2_A103									0.0323956	0.0251492				0.000426257				0.000426257			0				0.0116795	0.0323956	2346	eNme2_C_ABE8e_rep3	GCTGGGTGAATGGAGCGAGCAGCG	TCTTCG	GGTGTTCAGTCGA	CG	VEGFA	nme2 nuclease activity
Nme2_A104										0.42567					0.0176245	0	0.000383142								0.11092	0.42567	2610	eNme2_C_ABE8e_rep3	CTGCTCCCCAGCCCAAACCGCCGC	GGCGCG	AGGAAGACCTCGA	CG	LINC01588	nme2 nuclease activity
Nme2_A106								0.341549							0.153521		0	0					0		0.0990141	0.341549	1420	eNme2_C_ABE8e_rep3	GCGTTGGAGCGGGGAGAAGGCCAG	GGGTCA	TCGCCATTACTGA	CA	VEGFA	nme2 nuclease activity
Nme2_A107	0												0.274254	0.084676						0.000685636					0.089904	0.274254	2917	eNme2_C_ABE8e_rep3	AGTCTCCGCTTTAACCCCCACCTC	CAGCCG	ACCTGTCAGCTGA	CG	Intergenic	eNme2-C abe activity
Nme2_A108									0.109211		0.0736842					0.0315789				0			0.000657895		0.0430263	0.109211	1520	eNme2_C_ABE8e_rep3	GGGTGTGCAGACGGCAGTCACTAG	GGGGCG	CATGCCACGTTGA	CG	VEGFA	eNme2-C abe activity
Nme2_A109		0				0.181981						0.434964		0.0668258	0.00119332	0.00477327				0		0			0.0862172	0.434964	1676	eNme2_C_ABE8e_rep3	GACCCAGGGGTAGAAATGGAGAGG	GTCCCG	ATAGGACGCTTGA	CG	EMX1	eNme2-C abe activity
Nme2_A110				0.019385	0								0.0447861						0.00868984			0	0.000668449	0.000668449	0.0105997	0.0447861	1496	eNme2_C_ABE8e_rep3	GCGAATGGGGCCATGCCGACCAAA	GCGCCG	AGGACTCGGAACA	CG	FANCF	eNme2-C abe activity
Nme2_A111				0.157609		0.0896739					0.386413		0.414674												0.262092	0.414674	1840	eNme2_C_ABE8e_rep3	TGCAGATCCCACAGGCGCCCTGGC	CAGTCG	CTCGTGTTGAACA	CG	PDCD1	eNme2-C abe activity
Nme2_A112	0.000363769		0.0130957		0.0873045							0.0523827			0.062932		0		0.0334667				0	0.000727537	0.0278081	0.0873045	2749	eNme2_C_ABE8e_rep3	AGATATGGTCCAGTAGATATTGAA	GTTACG	CGAGCCGATAACA	CG	CUL3	eNme2-C abe activity
Nme2_A113							0.0773906		0.0713128	0.0311994				0.0441653					0			0			0.0373447	0.0773906	2468	eNme2_C_ABE8e_rep3	TGCTGCAGAAGGGATTCCATGAGG	TGCGCG	CTCAATGCAGACA	CG	FANCF	eNme2-C abe activity
Nme2_A114	0.0122877						0.0704734			0.26816	0.0733647	0.088905							0				0		0.073313	0.26816	2767	eNme2_C_ABE8e_rep3	ATGCCGACCAAAGCGCCGATGGAT	GTGGCG	TCGGAATAGGACA	CG	FANCF	eNme2-C abe activity
Nme2_A115	0.000727273									0		0.00363636			0							0			0.000872727	0.00363636	1375	eNme2_C_ABE8e_rep3	AGCGGCCGGATATCAGCTGCCACG	CCCGCG	ATTCCAGGCGACA	CG	LINC01588	eNme2-C abe activity
Nme2_A116							0.106001					0.11834	0.0398205	0.0308469											0.0737521	0.11834	1783	eNme2_C_ABE8e_rep3	CTCCCCAGCCCAAACCGCCGCGGC	GCGACG	TGGCTTACCGACA	CG	LINC01588	eNme2-C abe activity
Nme2_A117				0.166503			0.152791							0.197519										0.000326477	0.129285	0.197519	3063	eNme2_C_ABE8e_rep3	TCTACCAGCCCCCACTGGCCCTCA	GAGCCG	TTAAGCCTCGACA	CG	EMX1	eNme2-C abe activity
Nme2_A118	0.000411692		0.0288184				0.278716					0.0946892						0.0345821		0			0		0.0624596	0.278716	2429	eNme2_C_ABE8e_rep3	AGACTGACTGGATGTGCACAGCAG	TGACCG	GGCTGTAGACACA	CG	Intergenic	Nsp2Smu nuclease activity
Nme2_A119							0.232833		0.22573	0.0457774			0.0986582					0				0	0		0.0861427	0.232833	1267	eNme2_C_ABE8e_rep3	GGCTGCACAACCAGTGGAGGCAAG	AGGGCG	CAATAGCCGCACA	CG	FANCF	inlaid Nme2-ABE
Nme2_A120				0.0289786				0.0885986								0.00261283			0			0.00807601			0.0256532	0.0885986	4210	eNme2_C_ABE8e_rep3	TGCATCCACCCCCCGAGGACCAGC	CCCTCG	TGTAAGGACCACA	CG	LINC01588	inlaid Nme2-ABE
Nme2_A121	0.00896861													0.199959											0.104464	0.199959	4906	eNme2_C_ABE8e_rep3	ATTCTCCTGTCCCAGGCTGTGCTC	CTGGCG	ACTGGAACTCACA	CG	CLN3	theraputic_cln3 batten ex5 disruption abe
Nme2_A122	0.00232618								0.348669				0.211683												0.187559	0.348669	3869	eNme2_C_ABE8e_rep3	ATGGGTCCACCCACCTGGGCTCCT	GAGCCG	GATCTGGCATACA	CG	LMNA	theraputic_LMNA progeria c.1824 C>T correction abe
Nme2_A123													0.172522					0.0304266			0.000313676	0.000313676			0.050894	0.172522	3188	eNme2_C_ABE8e_rep3	TCGTGTTCCCCGAGGCCATGAACC	ACCCCG	GCTACCTTGTACA	CG	EMX1	n/a
Nme2_A124	0			0.0108696	0.0606187			0.440217											0						0.102341	0.440217	2392	eNme2_C_ABE8e_rep3	ATGAACCACCCCGCGCTGACCGTG	CATCCG	AACGACAGCTACA	CG	EMX1	n/a
Nme2_A125						0.0371972						0.0547866							0.000288351						0.0307574	0.0547866	3468	eNme2_C_ABE8e_rep3	CTTCCAGGGTGAGTGTCCACGCTG	TGCCCG	CCGAGGCATTACA	CG	EMX1	n/a
Nme2_A126		0.000660502						0.258917													0		0		0.0648943	0.258917	1514	eNme2_C_ABE8e_rep3	GAGGGCCAGTGGGGGCTGGTAGAG	CAAACG	GTCTCACCTTACA	CG	EMX1	n/a
Nme2_A127	0					0.301546					0.398625								0						0.175043	0.398625	1164	eNme2_C_ABE8e_rep3	ACCCCACCCCAGGCTCCCAGGCCC	TGAACG	ACGAACTCTAGCA	CG	EMX1	n/a
Nme2_A128				0.0215134				0.0348665	0.0474777		0.0897626			0.00148368				0.00074184		0	0	0			0.0217606	0.0897626	1348	eNme2_C_ABE8e_rep3	GGGAGGGAACACCATTCACAAAGG	CTGACG	TAACCTGAAGGCA	CG	EMX1	n/a
Nme2_A129			0.10299		0.273849							0.381111			0.119127					0	0	0			0.125297	0.381111	2107	eNme2_C_ABE8e_rep3	TCACACTTGTCACCACCCCAAAGG	TGACCG	GATGGTTGTGGCA	CG	CCR5	n/a
Nme2_A130				0.00861519			0.12157																		0.0650925	0.12157	3134	eNme2_C_ABE8e_rep3	GTGATCACTTGGGTGGTGGCTGTG	TTTGCG	AATTCGGTTCGCA	CG	CCR5	n/a
Nme2_A131				0.0131766	0.00871681					0.0867626	0.0330428	0.0281776	0.00689236	0.0119603											0.0269613	0.0867626	4933	eNme2_C_ABE8e_rep3	GGGAATCCTAAAAACTCTGCTTCG	GTGTCG	TTGCGAATGTGCA	CG	CCR5	n/a
Nme2_A132			0.0338906			0.106417	0.0573882					0.275192			0.0194306				0.00768188						0.0833333	0.275192	4426	eNme2_C_ABE8e_rep3	GCATCAACCCCATCATCTATGCCT	TTGTCG	CTATTCAGCACCA	CG	CCR5	n/a
Nme2_A133	0											0.0372702	0.00327373	0.00327373	0			0.000251826		0					0.00629564	0.0372702	3971	eNme2_C_ABE8e_rep3	AGTCTTCTTCCAAAAGCACATTGC	CAAACG	AAGGTACTCGCCA	CG	CCR5	n/a
Nme2_A134									0.0555556							0			0	0.000761035		0			0.0112633	0.0555556	1314	eNme2_C_ABE8e_rep3	GCTGTTCTATTTTCCAGCAAGAGG	CTCCCG	ATACGGAATGCCA	CG	CCR5	n/a
Nme2_A135		0.0135581		0.0300476		0.0659582		0.275192														0			0.0769513	0.275192	2729	eNme2_C_ABE8e_rep3	CACAGATATTTCCTGCTCCCCAGT	GGATCG	CGTCCATAATCCA	CG	CCR5	n/a
Nme2_A136	0.00874727			0.175258			0.20931	0.200562	0.23274		0.303968														0.188431	0.303968	3201	eNme2_C_ABE8e_rep3	AGCAGGAAATATCTGTGGGCTTGT	GACACG	AACAGTTCGTCCA	CG	CCR5	n/a
Nme2_A137			0					0.303145							0.205531										0.169559	0.303145	1844	eNme2_C_ABE8e_rep3	CGAGTCCAGGCCCCAGCCCCTCCT	CCCTCG	TCCTTCGATTCCA	CG	AAVS1	n/a
Nme2_A138		0.0281751																0.082358							0.0552666	0.082358	2307	eNme2_C_ABE8e_rep3	GAGGGGCTGGGGCCTGGACTCCTG	GGTCCG	GTGCAGAGAATCA	CG	AAVS1	n/a
Nme2_A139			0.00498753	0.00798005						0.351621			0.267332			0.00548628			0			0			0.0910581	0.351621	2005	eNme2_C_ABE8e_rep3	GGAAGCTGCAGCACCAGGATCAGT	GAAACG	CCGGTAGCAATCA	CG	AAVS1	n/a
Nme2_A140		0.0101925			0.202718					0.304643										0.00528501		0			0.104568	0.304643	2649	eNme2_C_ABE8e_rep3	GAGCAGCTCAGGTTCTGGGAGAGG	GTAGCG	GCATATGTGGTCA	CG	AAVS1	n/a
Nme2_A141								0.0707943		0.062155	0.0734341						0.00551956	0							0.0423806	0.0734341	4167	eNme2_C_ABE8e_rep3	CCTTGCCAGAACCTCTAAGGTTTG	CTTACG	CACTGAACCGTCA	CG	AAVS1	n/a
Nme2_A142	0.000291545											0.132653	0.218076					0.0142857		0.00466472		0.000291545			0.0617104	0.218076	3430	eNme2_C_ABE8e_rep3	ATGCTGTCCTGAAGTGGACATAGG	GGCCCG	TGAACGTCTGTCA	CG	AAVS1	n/a
Nme2_A143					0.182561	0.0526794	0.148501			0.114896	0.155767	0.129882			0.0263397				0.000454133		0				0.0901201	0.182561	2202	eNme2_C_ABE8e_rep3	GCCCAAATGAAAGGAGTGAGAGGT	GACCCG	TCAATACGGCTCA	CG	AAVS1	n/a
Nme2_A144											0.150126								0	0.00528967			0		0.0388539	0.150126	3970	eNme2_C_ABE8e_rep3	CTGGCCCCCCACCGCCCCAAGGAT	CTCCCG	CTGGCTCTTCTCA	CG	AAVS1	n/a
Nme2_A145			0.0359408					0.122199				0.204651	0.0541226		0.027907										0.0889641	0.204651	2365	eNme2_C_ABE8e_rep3	CCAGTGGAGGCAAGAGGGCGGCTT	TGGGCG	TGCCACCTATTCA	CG	FANCF	n/a
Nme2_A146		0.000418585																						0.000418585	0.000418585	0.000418585	2389	eNme2_C_ABE8e_rep3	GAGGGCGGCTTTGGGCGGGGTCCA	GTTCCG	GCGCGAGTCAATA	CG	FANCF	n/a
Nme2_A147		0.00605144	0								0.0476551	0.00151286							0	0					0.00920323	0.0476551	2644	eNme2_C_ABE8e_rep3	GAAGTTCGCTAATCCCGGAACTGG	ACCCCG	CAGGCGTGATATA	CG	FANCF	n/a
Nme2_A148											0.0215987														0.0215987	0.0215987	5417	eNme2_C_ABE8e_rep3	CCGCCCGGGGAGGTCCTGGCCTTG	CCTTCG	GACAACCTTGGTA	CG	LINC01588	n/a
Nme2_A149				0.0204866	0.0192061				0.396927	0.309219					0.135723			0.00512164							0.147781	0.396927	1562	eNme2_C_ABE8e_rep3	TCGAAGGCAAGGCCAGGACCTCCC	CGGGCG	CGTATTCCACGTA	CG	LINC01588	n/a
Nme2_A150					0.162988			0.345501																	0.254244	0.345501	1178	eNme2_C_ABE8e_rep3	GGCCAGGACCTCCCCGGGCGGCTG	CAGCCG	GCATAGTGTCGTA	CG	LINC01588	n/a
Nme2_A151							0.28	0.181739	0.116522			0.286957			0.0626087			0		0				0	0.115978	0.286957	1150	eNme2_C_ABE8e_rep3	GGGTCCAAAGCAGGATGACAGGCA	GGGGCA	ACCACAGCATGTA	CA	Intergenic	eNme2-C abe activity
Nme2_A152			0.00297429							0.118547						0	0.000424899	0.00021245	0				0.00021245		0.0174816	0.118547	4707	eNme2_C_ABE8e_rep3	TGATTGCGTACTTCGAAAAGGTAG	GCGACA	TCAGCGCTGTGTA	CA	MECP2	eNme2-C abe activity
Nme2_A153					0.0851375								0.220012		0.0280866	0.000292569			0		0	0.000585138	0.000585138	0.00204798	0.0374163	0.220012	3418	eNme2_C_ABE8e_rep3	GGCCAGGGCTGGAGAAGCAGAAAA	AAAGCA	CTCTCGTACGCTA	CA	LINC01509	eNme2-C abe activity
Nme2_A154		0		0.0885798								0.424597		0.278917			0				0		0		0.113156	0.424597	1366	eNme2_C_ABE8e_rep3	CAGACTTCTCCaCAGGAGTCAGAT	GCACCA	CCTGTGATTGCTA	CA	HBB_sickle	eNme2-C abe activity
Nme2_A155						0.00435516			0.0561956		0.037651				0.0025288		0.0012644		0.00590053		0		0.000140489		0.0135045	0.0561956	7118	eNme2_C_ABE8e_rep3	CTGTTAGCAGACCCAGATAGACAG	GAGACA	GAACGCTAACCTA	CA	FANCF	eNme2-C abe activity
Nme2_A156			0.041271					0.256757					0.258948	0.0273923											0.146092	0.258948	2738	eNme2_C_ABE8e_rep3	GGACCCTAGCCTAATGCCCCCTGC	ACCCCA	TATCCTCGTCCTA	CA	LSP1	eNme2-C abe activity
Nme2_A157							0.10819		0.106168			0.103809	0.0293225		0.000674082										0.0696326	0.10819	2967	eNme2_C_ABE8e_rep3	TTGGCTACAGCAACAGGGTGGTGG	ACCTCA	ACGCACCAGTCTA	CA	GAPDH	eNme2-C abe activity
Nme2_A158	0.0330579	0		0			0.170248		0.257851	0.0826446		0.104132			0.0214876	0.00165289		0		0		0		0	0.0516211	0.257851	605	eNme2_C_ABE8e_rep3	AAGAGCACAAGAGGAAGAGAGAGA	CCCTCA	TGAGGCAGTTCTA	CA	GAPDH	eNme2-C abe activity
Nme2_A159												0.237314		0.202661						0.000309406					0.146762	0.237314	3232	eNme2_C_ABE8e_rep3	CTGCCCTGCCCACACCCCCACTCC	ACCACA	GCCGTTCGCATTA	CA	LSP1	eNme2-C abe activity
Nme2_A160						0.0216812			0.126664			0.137695			0.00532522		0.00874857		0.0213009		0	0			0.0401769	0.137695	2629	eNme2_C_ABE8e_rep3	CTTCGAGGACCATGAGATAGAAGG	CGCGCA	GCTCCTACAGTTA	CA	SHANK3	eNme2-C abe activity
Nme2_A161						0.255983				0.452893				0.0757346	0.034535		0.220842	0.000302939						0	0.148613	0.452893	3301	eNme2_C_ABE8e_rep3	TCTGCAGTTAGGGAATAAGCCCCA	GTGTCA	AGTGTCGCCGTTA	CA	GRIN2B	Nsp2Smu nuclease activity
Nme2_A162				0.0372849			0.0745698		0.0903442								0.0148184	0.000956023	0					0	0.031139	0.0903442	2092	eNme2_C_ABE8e_rep3	GTCAGCATAGGGTGGCAAAGCCCA	GGGCCA	ATCGCGAGGCTTA	CA	AAVS1	Nsp2Smu nuclease activity
Nme2_A163				0.225352	0.0462777		0.350101			0.229376	0.428571					0.291751		0.054326	0.00201207	0			0		0.162777	0.428571	497	eNme2_C_ABE8e_rep3	TGTAAGACGAATTGTAGAAAGGAG	AGATCA	TTGACGGAAGAAG	CA	Intergenic	Nsp2Smu nuclease activity
Nme2_A164				0.0741827					0.333613	0.0871752	0.229254				0.0674769		0.0310142	0.0192791						0	0.105249	0.333613	2386	eNme2_C_ABE8e_rep3	GGCAGCGCAAAGTGACAATGGCCA	GGGCCA	CAAGGCCAAGAAG	CA	AAVS1	Nsp2Smu nuclease activity
Nme2_A165	0.000619195													0.274303					0.0142415		0				0.072291	0.274303	1615	eNme2_C_ABE8e_rep3	ATCTGTCCCCTCCACCCCACAGTG	GGGCCA	TCCGTAAGAGAAG	CA	AAVS1	Nsp2Smu nuclease activity
Nme2_A166				0.0473572	0	0.0730217						0.358081				0.0769936								0.00061106	0.0926775	0.358081	3273	eNme2_C_ABE8e_rep3	CGCAAAGCTGCATCCACCCCCCGA	GGACCA	GGCTACGTAGAAG	CA	LINC01588	inlaid Nme2-ABE
Nme2_A167	0.000261165				0.00287281	0		0.0154087																	0.00463568	0.0154087	3829	eNme2_C_ABE8e_rep3	AGGCAAGAGGGCGGCTTTGGGCGG	GGTCCA	ATCCGATAGGAAG	CA	FANCF	inlaid Nme2-ABE
Nme2_A168										0.158808															0.158808	0.158808	5938	eNme2_C_ABE8e_rep3	TCCTGTCCCAGGCTGTGCTCCTGG	CGGACA	GATAGGACGGAAG	CA	CLN3	theraputic_cln3 batten ex5 disruption abe
Nme2_A169			0.0491667		0.163333						0.261667					0.0158333			0.00416667					0	0.0823611	0.261667	1200	eNme2_C_ABE8e_rep3	CCAGACCTGTAGGGCAGCAGGTGA	AGGCCA	ACATCTCCGGAAG	CA	CLN3	theraputic_cln3 batten ex5 disruption abe
Nme2_A170	0.0164399		0.143991				0.468821					0.445011						0.00170068						0	0.179327	0.468821	1764	eNme2_C_ABE8e_rep3	ACACTCACCGTAGGGCCAGCCTCA	GACACA	CAGTATAGCGAAG	CA	TTR	theraputic_TTR ex1 disruption nuc abe
Nme2_A171	0.002331	0	0.004662		0.0431235				0.0979021					0.0885781						0					0.0337995	0.0979021	858	eNme2_C_ABE8e_rep3	AAACACTCACCGTAGGGCCAGCCT	CAGACA	AGAATCTGCGAAG	CA	TTR	theraputic_TTR ex1 disruption nuc abe
Nme2_A172					0.0145744	0.0142431							0.0142431						0						0.0107652	0.0145744	3019	eNme2_C_ABE8e_rep3	GCTTAAGCTTCCATGTCCAGCCTT	CAGGCA	GTTGTTCTCGAAG	CA	MeCP2	theraputic_MeCP2 rett c.316C>T correction abe
Nme2_A173				0.249402																				0.0059761	0.127689	0.249402	2510	eNme2_C_ABE8e_rep3	TTCACTTCCTGCCGGGGCGTTTGA	TCACCA	CCTCTTGAACAAG	CA	MeCP2	theraputic_MeCP2 rett c.763C>T correction abe
Nme2_A174		0.00473186					0.0201893	0.00473186				0.0195584	0.00473186		0.00473186										0.00977918	0.0201893	3170	eNme2_C_ABE8e_rep3	TAGTGCAAGCTAACAGTTGCTTTT	ATCACA	GTACCACGACAAG	CA	BCL11A	theraputic_BCL11A enhancer disruption SCD-TDT nuc
Nme2_A175	0.00650104				0.00812631	0.00046436		0.0359879										0.0046436			0		0.00023218		0.00799363	0.0359879	4307	eNme2_C_ABE8e_rep3	AGCTAACAGTTGCTTTTATCACAG	GCTCCA	ACGTGGTTACAAG	CA	BCL11A	theraputic_BCL11A enhancer disruption SCD-TDT nuc
Nme2_A176								0.0364011		0.0662775	0.0353709	0.0233516	0.0137363			0.0274725	0						0		0.0253262	0.0662775	2912	eNme2_C_ABE8e_rep3	GCCTGTGATAAAAGCAACTGTTAG	CTTGCA	ATGGTCACGCAAG	CA	BCL11A	theraputic_BCL11A enhancer disruption SCD-TDT abe
Nme2_A177			0.0589623									0.278774	0.0367925	0.0358491			0.0198113	0.0103774	0			0	0.000471698		0.0490042	0.278774	2120	eNme2_C_ABE8e_rep3	GCACTTTTCTTAAAGGAAAGTAAT	GGACCA	CGCACTATGCAAG	CA	SOD1	theraputic_ALS SOD1 ex2 disruption ABE
Nme2_A178		0.0157853				0.222573									0.292028			0.0189424						0	0.109866	0.292028	2534	eNme2_C_ABE8e_rep3	CACCCACCTGCTGTATTATCTCCA	AACTCA	GAGGAAGATCAAG	CA	SOD1	theraputic_ALS SOD1 ex2 disruption ABE
Nme2_A179			0.0362039		0.0435852	0.0105448		0.167663				0.144815									0			0.000351494	0.0575948	0.167663	2845	eNme2_C_ABE8e_rep3	GCACAACACCCACCTGCTGTATTA	TCTCCA	TGACAGACTCAAG	CA	SOD1	theraputic_ALS SOD1 ex2 disruption ABE
Nme2_A180	0	0.000281452			0.00703631			0.0112581	0.00197017	0.000281452	0.00140726		0.00816212				0.00140726				0	0			0.00289128	0.0112581	3553	eNme2_C_ABE8e_rep3	AAGCATTAAAaGACTGACTGAAGG	CCTGCA	CGGTTACCATAAG	CA	SOD1	theraputic_ALS SOD1 c.112G>A (p.G38R) correction ABE
Nme2_A181	0	0		0.0766129				0.323925				0.153226	0.108199								0				0.0945661	0.323925	1488	eNme2_C_ABE8e_rep3	AaGACTGACTGAAGGCCTGCATGG	ATTCCA	AGTGCGAACTAAG	CA	SOD1	theraputic_ALS SOD1 c.112G>A (p.G38R) correction ABE
Nme2_A182		0.0754877				0.385072		0.391433							0.0589483	0		0.033503							0.157407	0.391433	2358	eNme2_C_ABE8e_rep3	TACTTACAGGCTCCAATAGTGGTC	AGTCCA	TCCAACCACTAAG	CA	DMD	theraputic_ex51 del DMD ex50 disruption ABE
Nme2_A183		0.0155709			0.154844		0.448097				0.42474		0.266436							0	0		0		0.163711	0.448097	1156	eNme2_C_ABE8e_rep3	CAGTATACTTACAGGCTCCAATAG	TGGTCA	CATACCGGTTAAG	CA	DMD	theraputic_ex51 del DMD ex50 disruption ABE
Nme2_A184		0.0258228	0.000506329					0.196456				0.203544			0.20557		0.0759494				0		0.000506329		0.0885443	0.20557	1975	eNme2_C_ABE8e_rep3	GAATGGGATCCAGTATACTTACAG	GCTCCA	CAACCAATCAGAG	CA	DMD	theraputic_ex51 del DMD ex50 disruption nuc
Nme2_A185									0.548084		0.547387														0.547735	0.548084	2870	eNme2_C_ABE8e_rep3	TGCCTCGCACAGCTCCCGCGGCTG	CGACCA	TCAGGAGCTAGAG	CA	EMX1	n/a
Nme2_A186						0.19083			0.23544																0.213135	0.23544	807	eNme2_C_ABE8e_rep3	GGCGCACCAGCTGGGCGCCTCCCC	GCTGCA	TGTCGTATAGGAG	CA	EMX1	n/a
Nme2_A187								0.370816									0.0196712						0.0002936		0.13026	0.370816	3406	eNme2_C_ABE8e_rep3	TTCGGCCACCGCTTCCAGGGTGAG	TGTCCA	GTATCCTATGGAG	CA	EMX1	n/a
Nme2_A188													0.456572						0.0222878						0.23943	0.456572	3051	eNme2_C_ABE8e_rep3	CTCTGGGGCTGGAGCTGGATGCCC	GTGTCA	CTCGATTCTCGAG	CA	EMX1	n/a
Nme2_A189										0.226932			0.0738935							0					0.100275	0.226932	2666	eNme2_C_ABE8e_rep3	GTTTGCTCTACCAGCCCCCACTGG	CCCTCA	GACGTGTAATGAG	CA	EMX1	n/a
Nme2_A190	0.000229621				0.0291619	0.0158439				0.0342135			0.183697		0.0275545							0			0.0415286	0.183697	4355	eNme2_C_ABE8e_rep3	ACCCAAGTGATCACACTTGTCACC	ACCCCA	GTAGGTAGGTGAG	CA	CCR5	n/a
Nme2_A191																									#DIV/0!		2000	eNme2_C_ABE8e_rep3	TGGGTGGTGGCTGTGTTTGCGTCT	CTCCCA	ACGTCAAGTTGAG	CA	CCR5	n/a
Nme2_A192							0.00693674			0.00610433	0.00554939			0.00554939						0			0.000277469		0.00406955	0.00693674	3604	eNme2_C_ABE8e_rep3	TCTCCCAGGAATCATCTTTACCAG	ATCTCA	ATGAACCGAACAG	CA	CCR5	n/a
Nme2_A193		0			0.000530504						0.000530504	0								0	0	0.00106101			0.000303145	0.00106101	1885	eNme2_C_ABE8e_rep3	GACTATCTTTAATGTCTGGAAATT	CTTCCA	ACTATGGTGACAG	CA	CCR5	n/a
Nme2_A194																								0	0	0	2917	eNme2_C_ABE8e_rep3	GGCTGGTCCTGCCGCTGCTTGTCA	TGGTCA	TATTGGCACACAG	CA	CCR5	n/a
Nme2_A195		0.00351494							0.382074																0.192794	0.382074	2845	eNme2_C_ABE8e_rep3	CAGGCCCCAGCCCCTCCTCCCTCG	GACCCA	GCTTACACTACAG	CA	AAVS1	n/a
Nme2_A196	0.00422734								0.175904									0.0382809						0.00164396	0.0550141	0.175904	4258	eNme2_C_ABE8e_rep3	AGGCCCCCAGTCCCTCCACCCTCA	GACCCA	CAATGATGTCCAG	CA	AAVS1	n/a
Nme2_A197	0			0.000467727				0.0210477	0.02058	0.0322732				0.0355472			0		0						0.0137395	0.0355472	2138	eNme2_C_ABE8e_rep3	ATCAGTGAAACGCACCAGACGGCC	GCGTCA	GTCATAGCCTCAG	CA	AAVS1	n/a
Nme2_A198		0.0111336										0.410931	0.116397			0.0961538		0.0232794		0.00101215		0			0.0941296	0.410931	988	eNme2_C_ABE8e_rep3	GAGGTTCTGGCAAGGAGAGAGATG	GCTCCA	TTGCGTCCTTCAG	CA	AAVS1	n/a
Nme2_A199				0.0976205	0.145821																	0			0.081147	0.145821	1639	eNme2_C_ABE8e_rep3	GGGAACTGCCGCTGGCCCCCCACC	GCCCCA	AACGCACCAATAG	CA	AAVS1	n/a
Nme2_A200	0		0.00672108				0.293327								0.0254441	0.00960154							0	0.00240038	0.0482134	0.293327	2083	eNme2_C_ABE8e_rep3	ACAGCGACTCCTGGAAGTGGCCAA	GGGCCA	CGTGAATGGATAG	CA	AAVS1	n/a
Nme2_A001			0.0126582											0.0253165											0.0189873	0.0253165	79	mock_rep1	GGAGTTTTCTCTTAGGCTTCTCTC	AGGTCC	CGGAGAAGAAGAA	CC	LINC01588	nme2 nuclease activity
Nme2_A002					0	0	0						0.012987				0								0.0025974	0.012987	77	mock_rep1	CCGCAAAGCTGCATCCACCCCCCG	AGGACC	GAAGACGGAAGAA	CC	LINC01588	nme2 nuclease activity
Nme2_A003		0							0.00083717																0.000418585	0.00083717	2389	mock_rep1	TATGTTCCAGCTTCCTGGGTCTGC	AGGTCC	ACTCCGCGAAGAA	CC	LSP1	nme2 nuclease activity
Nme2_A004	0			0.0127389	0.0127389		0.00636943			0.0318471		0.0254777	0.00636943		0.00636943			0.0127389	0.00636943		0		0		0.0100849	0.0318471	157	mock_rep1	AGCAAGAGCACAAGAGGAAGAGAG	AGACCC	TGCTTGGCAAGAA	CC	GAPDH	nme2 nuclease activity
Nme2_A005	0						0						0	0		0					0				0	0	11	mock_rep1	ACCCTCATCTCCAATATGGTATGG	CGGCCC	GCCAAGAAGAGAA	CC	SEC61B	nme2 nuclease activity
Nme2_A006											0.00531915														0.00531915	0.00531915	376	mock_rep1	CTTCCCCTTCATTGCGGCGGGCTG	CGGGCC	ATGGCAGAGAGAA	CC	VEGFA	nme2 nuclease activity
Nme2_A007		0				0	0		0																0	0	275	mock_rep1	GAGGCAAGAGGGCGGCTTTGGGCG	GGGTCC	TGACGCCAGAGAA	CC	FancF	nme2 nuclease activity
Nme2_A008		0			0.00864553									0.00288184	0				0.00288184	0					0.00240154	0.00864553	347	mock_rep1	GACCAGCCCCTCGAAGGCAAGGCC	AGGACC	CACTCTTGGAGAA	CC	LINC01588	nme2 nuclease activity
Nme2_A009			0.00357143							0.00714286		0.00357143													0.0047619	0.00714286	280	mock_rep1	GGAGTCGCCAGAGGCCGGTGGTGG	ATTTCC	CCTGTCTACAGAA	CC	LINC01588	nme2 nuclease activity
Nme2_A010																	0.000258598								0.000258598	0.000258598	7734	mock_rep1	GTGTGTCCCTCTCCCCACCCGTCC	CTGTCC	ATCCGTACCAGAA	CC	VEGFA	nme2 nuclease activity
Nme2_A011													0.0139616												0.0139616	0.0139616	573	mock_rep1	GCGCCTCCCTGCAGGGCTGCTCCC	CAGCCC	GGTACTGTCAGAA	CC	LINC01588	nme2 nuclease activity
Nme2_A012			0.00266312						0.00266312														0		0.00177541	0.00266312	751	mock_rep1	GCATGGGCAGGGGCTGGGGTGCAC	AGGCCC	CTGTAGCTCAGAA	CC	VEGFA	nme2 nuclease activity
Nme2_A013	0.00167504				0.0184255				0.0184255				0.0100503		0.00837521		0.00335008		0		0.00167504		0		0.00688628	0.0184255	597	mock_rep1	ACTCACTCACCCACACAGACACAC	ACGTCC	GAGCTACCTAGAA	CC	VEGFA	nme2 nuclease activity
Nme2_A014		0	0		0.0144928			0			0		0			0			0	0			0		0.00144928	0.0144928	69	mock_rep1	CAATATCAGGAGACTAGGAAGGAG	GAGGCC	GCTTGAGAAGGAA	CC	AAVS1	nme2 nuclease activity
Nme2_A015		0.00325733	0.00651466					0.0162866						0							0				0.00521173	0.0162866	307	mock_rep1	GAATGGCAGGCGGAGGTTGTACTG	GGGGCC	AGCGATCAAGGAA	CC	VEGFA	nme2 nuclease activity
Nme2_A016	0	0			0.0132159	0.0176211				0.00440529	0.0132159		0.0132159		0.0220264			0.0132159			0				0.00969163	0.0220264	227	mock_rep1	AAGGAAGGGAACATATTACTATTG	CTTTCC	TTGCTCTGAGGAA	CC	CYBB	nme2 nuclease activity
Nme2_A017						0	0	0			0	0	0			0				0		0			0	0	21	mock_rep1	TGCCCAAATGAAAGGAGTGAGAGG	TGACCC	CTAGCGACAGGAA	CC	AAVS1	nme2 nuclease activity
Nme2_A018		0					0.00863931				0.00863931		0.012959		0.0151188										0.00907127	0.0151188	463	mock_rep1	GATTCCAGCCAGACACCCGCCCCC	CGGCCC	AAGAGGTACGGAA	CC	LSP1	nme2 nuclease activity
Nme2_A019		0													0					0		0			0	0	123	mock_rep1	TATCTGTCCCCTCCACCCCACAGT	GGGGCC	TCCTCCATCGGAA	CC	AAVS1	nme2 nuclease activity
Nme2_A020	0	0	0	0	0						0.00105932						0		0				0		0.000117702	0.00105932	944	mock_rep1	AAAAATTGTGATTTCCAGATCCAC	AAGCCC	CCAATTGGTGGAA	CC	FANCJ	nme2 nuclease activity
Nme2_A021					0.010917											0.00218341			0.00218341				0		0.00382096	0.010917	458	mock_rep1	GTGGAGTGGCCTGCTATCAGCTAC	CTATCC	GCGGTTATACGAA	CC	CYBB	nme2 nuclease activity
Nme2_A022	0	0							0				0												0	0	99	mock_rep1	AATCCTGGAGTGACCCCTGGCCTT	CTCCCC	AGTTACAGGCGAA	CC	VEGFA	nme2 nuclease activity
Nme2_A023	0		0							0	0		0	0											0	0	2405	mock_rep1	ATACCCTCCAATAATTTGGCTGGC	AATTCC	TAGAATGCGCGAA	CC	AGA	nme2 nuclease activity
Nme2_A024				0		0.0011325	0				0	0													0.000226501	0.0011325	883	mock_rep1	CCTACAACCCAATCCCCTCCGCCC	CGGACC	CATGGACTGCGAA	CC	ARHGEF9	nme2 nuclease activity
Nme2_A025			0.00391134							0.0065189															0.00521512	0.0065189	767	mock_rep1	GCAGGGGCCAGGTGTCCTTCTCTG	GGGGCC	GTACTGGACCGAA	CC	VEGFA	nme2 nuclease activity
Nme2_A026									0																0	0	162	mock_rep1	GGGGGCGCATGGCTCCGCCCCGCC	GGGACC	TGAGCATGCCGAA	CC	VEGFA	nme2 nuclease activity
Nme2_A027		0.00296736				0.00890208	0.00593472		0.00890208	0	0				0				0	0					0.00296736	0.00890208	337	mock_rep1	CATGGAACAAACTGACTGAAGGCG	AGGTCC	TTCAGGCGTCGAA	CC	ARHGEF9	nme2 nuclease activity
Nme2_A028	0	0		0	0											0	0						0		0	0	190	mock_rep1	AATAATTTGGCTGGCAATTCCGAG	CAAGCC	CCACAATCGTGAA	CC	AGA	nme2 nuclease activity
Nme2_A029					0.00307692											0			0						0.00102564	0.00307692	325	mock_rep1	TCTCAGTTTTCCTGGATTATGCCT	GGCACC	AACCTCGTGTGAA	CC	CFTR	nme2 nuclease activity
Nme2_A030		0	0									0									0.015625			0	0.003125	0.015625	64	mock_rep1	CAATGGCCGGGACTCCTGGGAGCA	CTCTCC	GCAAGTCCAACAA	CC	RBM20	eNme2-C abe activity
Nme2_A031	0	0									0.00241546									0			0		0.000483092	0.00241546	414	mock_rep1	AATGGCCGGGACTCCTGGGAGCAC	TCTCCC	CTTCGCGTAACAA	CC	RBM20	eNme2-C abe activity
Nme2_A032							0																		0	0	18	mock_rep1	TGTCCCAGGCTGTGCTCCTGGCGG	ACATCC	TAGGTGAGGACAA	CC	CLN3	theraputic_cln3 batten ex5 disruption abe
Nme2_A033				0		0.0144928						0.0144928					0			0					0.0057971	0.0144928	69	mock_rep1	CCCAGACCTGTAGGGCAGCAGGTG	AAGGCC	ACCTAAGGCACAA	CC	CLN3	theraputic_cln3 batten ex5 disruption abe
Nme2_A034				0																		0		0	0	0	212	mock_rep1	CCCAGGCTGTGCTCCTGGCGGACA	TCCTCC	CCGCCTAATACAA	CC	CLN3	theraputic_cln3 batten ex5 disruption abe
Nme2_A035	0				0.0013369		0.0013369			0.0013369			0.0013369			0.0026738		0			0			0	0.000891266	0.0026738	748	mock_rep1	AGGCAGAGGAGGAGCAGACGATGA	GAAGCC	GGCGGATATACAA	CC	TTR	theraputic_TTR ex1 disruption nuc
Nme2_A036	0						0.00259067						0.00518135		0		0.0103627		0	0	0		0		0.00201497	0.0103627	386	mock_rep1	AGGGCCAGCCTCAGACACAAATAC	CAGTCC	GGTAAGTGAGCAA	CC	TTR	theraputic_TTR ex1 disruption nuc
Nme2_A037				0.00421941		0.0168776		0.00421941	0	0		0.00421941				0					0				0.00369198	0.0168776	474	mock_rep1	GTCACAGAAACACTCACCGTAGGG	CCAGCC	AAGTCCGCAGCAA	CC	TTR	theraputic_TTR ex1 disruption nuc abe
Nme2_A038										0.003996						0.002997									0.0034965	0.003996	1001	mock_rep1	TCTGCTCTCACCGGGAGGGGCTCC	CTCTCC	TACACACAGGCAA	CC	MeCP2	theraputic_MeCP2 rett c.502C>T correction abe
Nme2_A039																0.0114943						0			0.00574713	0.0114943	261	mock_rep1	GTGGTTTCTGCTCTCACCGGGAGG	GGCTCC	GGATTAACGGCAA	CC	MeCP2	theraputic_MeCP2 rett c.502C>T correction abe
Nme2_A040					0																				0	0	335	mock_rep1	TTTCACTTCCTGCCGGGGCGTTTG	ATCACC	ACAGGCTTGGCAA	CC	MeCP2	theraputic_MeCP2 rett c.763C>T correction abe
Nme2_A041								0																0	0	0	27	mock_rep1	GGCTTTCAGCCCCGTTTCTTGGGA	ATGGCC	GTGGACAACGCAA	CC	MeCP2	theraputic_MeCP2 rett c.808C>T correction abe
Nme2_A042					0.0027248								0						0			0			0.000681199	0.0027248	367	mock_rep1	TTGCACTTCTTGATGGGGAGTACG	GTCTCC	TGGCAAGTTGCAA	CC	MeCP2	theraputic_MeCP2 rett c.916C>T correction abe
Nme2_A043		0								0				0											0	0	200	mock_rep1	GATGGGTCCACCCACCTGGGCTCC	TGAGCC	TCTTCGTCGCCAA	CC	LMNA	theraputic_LMNA progeria c.1824 C>T correction abe
Nme2_A044	0		0			0		0								0				0					0	0	34	mock_rep1	AGAGGAGATGGGTCCACCCACCTG	GGCTCC	GTCCATCTGCCAA	CC	LMNA	theraputic_LMNA progeria c.1824 C>T correction abe
Nme2_A045	0	0				0	0		0										0			0		0	0	0	77	mock_rep1	AAGCTAACAGTTGCTTTTATCACA	GGCTCC	AGGTTGCATCCAA	CC	BCL11A	theraputic_BCL11A enhancer disruption SCD-TDT nuc
Nme2_A046				0			0		0							0			0	0					0	0	145	mock_rep1	TTTATCACAGGCTCCAGGAAGGGT	TTGGCC	CACATCACTCCAA	CC	BCL11A	theraputic_BCL11A enhancer disruption SCD-TDT abe
Nme2_A047				0									0	0	0			0	0	0			0	0	0	0	27	mock_rep1	TGCACTTTTCTTAAAGGAAAGTAA	TGGACC	TTCGCTGGATCAA	CC	SOD1	theraputic_ALS SOD1 ex2 disruption ABE
Nme2_A048	0			0		0	0		0				0									0			0	0	28	mock_rep1	AGCACAACACCCACCTGCTGTATT	ATCTCC	CGATGTGACTCAA	CC	SOD1	theraputic_ALS SOD1 ex2 disruption ABE
Nme2_A049					0.0121951	0			0.0243902			0.0243902	0	0	0		0				0				0.00677507	0.0243902	82	mock_rep1	GGGGAAGCATTAAAaGACTGACTG	AAGGCC	GATCGAAGCTCAA	CC	SOD1	theraputic_ALS SOD1 c.112G>A (p.G38R) correction ABE
Nme2_A050	0	0	0		0.0220588				0.00735294				0.00735294	0								0			0.00459559	0.0220588	136	mock_rep1	AAaGACTGACTGAAGGCCTGCATG	GATTCC	GTGTGCTCGATAA	CC	SOD1	theraputic_ALS SOD1 c.112G>A (p.G38R) correction ABE
Nme2_A051				0								0			0								0		0	0	38	mock_rep1	TGCATGGGGCCAGGATCCGTGGAG	GTTGCC	CATCAGGAGGTAA	CC	PCSK9	theraputic_PCSK9 ex2 disruption ABE
Nme2_A052	0												0.00821355			0		0.00205339		0.00410678		0			0.00239562	0.00821355	487	mock_rep1	ATGCTGGTGTCTAGGAGATACACC	TCCACC	CGGATCCTGGTAA	CC	PCSK9	PCSK9 validated guide hPCSK9-G4
Nme2_A053	0		0.0151515				0.0151515		0.0151515							0.030303	0		0						0.0108225	0.030303	66	mock_rep1	ATACTTACAGGCTCCAATAGTGGT	CAGTCC	GAATCGCGCGTAA	CC	DMD	theraputic_ex51 del DMD ex50 disruption ABE
Nme2_A054	0		0	0					0				0			0		0				0		0	0	0	32	mock_rep1	AGAATGGGATCCAGTATACTTACA	GGCTCC	TCTGACCGTGTAA	CC	DMD	theraputic_ex51 del DMD ex50 disruption nuc
Nme2_A055		0		0	0		0.0192308	0	0.00961538				0				0	0							0.00320513	0.0192308	104	mock_rep1	GACaAGAAAGGGACTGAAGCTGCT	GGGGCC	AGACGAGCACTAA	CC	SERPINA1_piz	theraputic_AATD SERPINA1 PIZ c.1096G>A correction ABE
Nme2_A056			0.00308642		0.00308642								0.00308642		0			0.00308642				0		0.00308642	0.00220459	0.00308642	324	mock_rep1	GCAGACTTCTCCaCAGGAGTCAGA	TGCACC	TACGGCGACCTAA	CC	HBB_sickle	theraputic_HBB sickle to makassar abe
Nme2_A057						0.0057971							0.00869565		0.00289855	0.00289855					0				0.00405797	0.00869565	345	mock_rep1	GTTGGAGCGGGGAGAAGGCCAGGG	GTCACT	CCAAGGATCCTAA	CT	VEGFA	nme2 nuclease activity
Nme2_A058				0.0217391		0.0271739	0.0163043			0.0190217					0.0217391				0.00815217	0		0			0.0142663	0.0271739	368	mock_rep1	TGCACAACCAGTGGAGGCAAGAGG	GCGGCT	CGCCTGTGCTTAA	CT	FANCF	eNme2-C abe activity
Nme2_A059			0.00289017	0.00289017	0.00578035					0.00578035		0.00867052		0.00289017		0.00289017									0.0045417	0.00867052	346	mock_rep1	GGAAATGGCACACACATCCCTCGT	GCAGCT	ACGGCTTCCTTAA	CT	MECP2	eNme2-C abe activity
Nme2_A060							0.017316	0.004329	0			0.00865801			0.00865801			0				0			0.00556586	0.017316	231	mock_rep1	CGGCGCAAAGCAGGAGGAGTCAGG	GCTTCT	CGTTGGAAGAAGA	CT	SEC61B	eNme2-C abe activity
Nme2_A061				0.0254777	0.0254777									0.0254777									0		0.0191083	0.0254777	157	mock_rep1	GGCAATGGCCGGGACTCCTGGGAG	CACTCT	GAGATCGAGAAGA	CT	RBM20	eNme2-C abe activity
Nme2_A062						0.0294906						0.0214477	0.00536193		0.0294906					0					0.0171582	0.0294906	373	mock_rep1	CCCTCATCTCCAATATGGTATGGC	GGCCCT	GCAGCAAGGAAGA	CT	SEC61B	eNme2-C abe activity
Nme2_A063	0				0.0011919			0.00178784			0	0	0		0.000595948	0									0.000446961	0.00178784	1678	mock_rep1	ATGGAGGATGAAACAATGTCTTTG	CGCTCT	TTCTACCGGAAGA	CT	MECP2	eNme2-C abe activity
Nme2_A064												0		0						0	0	0	0		0	0	125	mock_rep1	GGGGTGGGGTCAGACGTCCAAAAC	CAGACT	ACTCATGCGAAGA	CT	Intergenic	eNme2-C abe activity
Nme2_A065	0								0.0418605		0.0232558				0.00930233			0.0139535			0			0	0.0126246	0.0418605	215	mock_rep1	ATGGTGGTAGAGGGAGCAGTATGA	GAGTCT	AGCCTACACAAGA	CT	Intergenic	Nsp2Smu nuclease activity
Nme2_A066									0.00505051							0.00505051				0					0.003367	0.00505051	198	mock_rep1	TGGGTCTGAGGGTGGAGGGACTGG	GGGCCT	TAACGGTGCAAGA	CT	AAVS1	Nsp2Smu nuclease activity
Nme2_A067							0.0108696						0.0203804												0.015625	0.0203804	736	mock_rep1	TCTCTGACCTGCATTCTCTCCCCT	GGGCCT	CTGACATCCAAGA	CT	AAVS1	Nsp2Smu nuclease activity
Nme2_A068	0	0.00221729			0.00443459	0.00443459		0.0110865						0.0155211			0.00665188		0.00221729				0	0	0.00465632	0.0155211	451	mock_rep1	AACCAAGACGGTGACCAGACTCAA	GTTACT	CACGGTCCTAAGA	CT	Intergenic	Nsp2Smu nuclease activity
Nme2_A069						0.0251572				0.0251572								0.00209644			0			0	0.0104822	0.0251572	477	mock_rep1	GCTGCATCCACCCCCCGAGGACCA	GCCCCT	TCCACGGTTAAGA	CT	LINC01588	inlaid Nme2-ABE
Nme2_A070				0.00289855						0.0125604							0.00386473								0.00644122	0.0125604	1035	mock_rep1	CCCATGCCTATGTTCCAGCTTCCT	GGGTCT	ACAGTGGAAGAGA	CT	LSP1	inlaid Nme2-ABE
Nme2_A071						0.0246212																		0	0.0123106	0.0246212	528	mock_rep1	GTCCCAGGCTGTGCTCCTGGCGGA	CATCCT	GTGCGTCAAGAGA	CT	CLN3	theraputic_cln3 batten ex5 disruption abe
Nme2_A072														0.0151515						0					0.00757576	0.0151515	330	mock_rep1	GGTTTCTGCTCTCACCGGGAGGGG	CTCCCT	CGACACAGAGAGA	CT	MeCP2	theraputic_MeCP2 rett c.502C>T correction abe
Nme2_A073							0.0147059																0	0	0.00490196	0.0147059	272	mock_rep1	GCTTTCAGCCCCGTTTCTTGGGAA	TGGCCT	TGTGCACCAGAGA	CT	MeCP2	theraputic_MeCP2 rett c.808C>T correction abe
Nme2_A074							0.0124777								0.00178253						0			0	0.00356506	0.0124777	561	mock_rep1	TCTTGCACTTCTTGATGGGGAGTA	CGGTCT	AAGCCGATGGAGA	CT	MeCP2	theraputic_MeCP2 rett c.916C>T correction abe
Nme2_A075							0.0284553				0.0203252													0	0.0162602	0.0284553	246	mock_rep1	GGGTCCACCCACCTGGGCTCCTGA	GCCGCT	GTCATGAGCGAGA	CT	LMNA	theraputic_LMNA progeria c.1824 C>T correction abe
Nme2_A076		0			0.0057971		0.0057971								0.0057971				0						0.00347826	0.0057971	345	mock_rep1	GAGGAGATGGGTCCACCCACCTGG	GCTCCT	GATTACTCCGAGA	CT	LMNA	theraputic_LMNA progeria c.1824 C>T correction abe
Nme2_A077			0.0044843			0.0246637		0.0179372							0.0134529			0.00224215	0						0.0104634	0.0246637	446	mock_rep1	TTATCACAGGCTCCAGGAAGGGTT	TGGCCT	AGGTGATGTGAGA	CT	BCL11A	theraputic_BCL11A enhancer disruption SCD-TDT abe
Nme2_A078	0		0.0152284	0.00507614	0.0101523	0.0101523			0.0203046	0.0101523						0.0152284							0		0.00958827	0.0203046	197	mock_rep1	ATAAAAGCAACTGTTAGCTTGCAC	TAGACT	CACTCAGAACAGA	CT	BCL11A	theraputic_BCL11A enhancer disruption SCD-TDT abe
Nme2_A079						0.00925926		0.0185185	0.00925926	0.00308642	0.00308642			0.00308642	0.00617284						0				0.00655864	0.0185185	324	mock_rep1	CTGTGATAAAAGCAACTGTTAGCT	TGCACT	AATAGCCGACAGA	CT	BCL11A	theraputic_BCL11A enhancer disruption SCD-TDT abe
Nme2_A080				0.00330033								0.00660066		0.0132013	0.00330033	0.00330033	0			0	0				0.00371287	0.0132013	303	mock_rep1	TGGAGCCTGTGATAAAAGCAACTG	TTAGCT	TGAGGTGTGCAGA	CT	BCL11A	theraputic_BCL11A enhancer disruption SCD-TDT abe
Nme2_A081	0	0		0.00551471				0.0110294									0.00551471			0					0.00367647	0.0110294	544	mock_rep1	AACACCCACCTGCTGTATTATCTC	CAAACT	GTTGCGTATCAGA	CT	SOD1	theraputic_ALS SOD1 ex2 disruption ABE
Nme2_A082	0.00264901		0.00529801			0.0211921		0.015894	0.00927152		0.018543				0.00927152									0	0.0102649	0.0211921	755	mock_rep1	ACAGCACAACACCCACCTGCTGTA	TTATCT	GCACTCCTTCAGA	CT	SOD1	theraputic_ALS SOD1 ex2 disruption ABE
Nme2_A083				0	0			0.0206186			0.0309278	0	0	0.0103093		0.0206186				0				0	0.00824742	0.0309278	97	mock_rep1	GGGAAGCATTAAAaGACTGACTGA	AGGCCT	TCGTGCACATAGA	CT	SOD1	theraputic_ALS SOD1 c.112G>A (p.G38R) correction ABE
Nme2_A084				0.00852878										0.00639659								0	0		0.00373134	0.00852878	469	mock_rep1	CGCACCTTGGCGCAGCGGTGGAAG	GTGGCT	CCTTCTCGCTAGA	CT	PCSK9	theraputic_PCSK9 ex1 disruption ABE
Nme2_A085			0.00705467								0.00881834			0.00352734								0			0.00485009	0.00881834	567	mock_rep1	GCATGGGGCCAGGATCCGTGGAGG	TTGCCT	ATAATGCCGAGGA	CT	PCSK9	theraputic_PCSK9 ex2 disruption ABE
Nme2_A086				0			0.00239521				0.00479042		0.00359281	0.00239521		0.0011976	0.0011976	0				0			0.00172987	0.00479042	835	mock_rep1	CTGACCATCGACaAGAAAGGGACT	GAAGCT	AACCAGTCACGGA	CT	SERPINA1_piz	theraputic_AATD SERPINA1 PIZ c.1096G>A correction ABE
Nme2_A087	0			0.00336134				0.00672269		0.00840336	0.00168067		0.00504202	0.00168067	0				0.00168067				0	0.00168067	0.00275019	0.00840336	595	mock_rep1	ACCATCGACaAGAAAGGGACTGAA	GCTGCT	GGCATATTGCGGA	CT	SERPINA1_piz	theraputic_AATD SERPINA1 PIZ c.1096G>A correction ABE
Nme2_A088													0.00275103									0	0.00275103		0.00183402	0.00275103	727	mock_rep1	CCGCTCCGGCCCACGGCGCTCAAC	TACCCT	CAAGATAACCGGA	CT	EMX1	n/a
Nme2_A089	0						0.0314961		0.023622	0.015748	0.00787402				0.00787402		0.00787402								0.0134983	0.0314961	127	mock_rep1	AGGGGTAGAAATGGAGAGGGTCCC	GGTGCT	TGGACCAATCGGA	CT	EMX1	n/a
Nme2_A090									0.00739372	0.00924214															0.00831793	0.00924214	541	mock_rep1	TCCTGCGGAACCGCTTCTTCGGCC	ACCGCT	CTTCTAAGTCGGA	CT	EMX1	n/a
Nme2_A091											0.0194986	0			0.00278552		0.00835655						0		0.00612813	0.0194986	359	mock_rep1	TCTCTCTCTTAATGACACGGGCAT	CCAGCT	CTCAGCTAATGGA	CT	EMX1	n/a
Nme2_A092				0.0200803		0.0381526	0.0240964						0.0140562			0.0200803									0.0232932	0.0381526	498	mock_rep1	GTGACAAGTGTGATCACTTGGGTG	GTGGCT	GGATCTTCATGGA	CT	CCR5	n/a
Nme2_A093	0	0	0			0.00671141		0.00671141						0.0134228						0	0			0	0.00298285	0.0134228	298	mock_rep1	AAATGAGAGCTGCAGGTGTAATGA	AGACCT	CGTGAGGTATGGA	CT	CCR5	n/a
Nme2_A094				0.00176678							0.00353357		0.0123675		0.00706714				0.00176678			0			0.00441696	0.0123675	566	mock_rep1	CTCATTTTCCATACAGTCAGTATC	AATTCT	TAGTTAGGCTGGA	CT	CCR5	n/a
Nme2_A095						0.0106383			0.0106383			0.0035461						0.0070922	0		0			0	0.00455927	0.0106383	282	mock_rep1	GCGGCAGGACCAGCCCCAAGATGA	CTATCT	AGCGCCATAACGA	CT	CCR5	n/a
Nme2_A096				0.00521739													0.0104348								0.00782609	0.0104348	575	mock_rep1	CTGATCCTGGTGCTGCAGCTTCCT	TACACT	TGTCTCTCTACGA	CT	AAVS1	n/a
Nme2_A097	0	0													0.00534759			0		0		0	0		0.000763942	0.00534759	374	mock_rep1	AATGGGGGTGTGTCACCAGATAAG	GAATCT	GTAACAGTAGCGA	CT	AAVS1	n/a
Nme2_A098				0.0087146						0.0239651															0.0163399	0.0239651	459	mock_rep1	CCCATCCTTAGGCCTCCTCCTTCC	TAGTCT	TCTAGTAACGCGA	CT	AAVS1	n/a
Nme2_A099				0.00373134			0.00373134	0.00186567											0						0.00233209	0.00373134	536	mock_rep1	GTCACCAATCCTGTCCCTAGTGGC	CCCACT	CCATAACATGCGA	CT	AAVS1	n/a
Nme2_A100															0.0110906								0	0	0.00369686	0.0110906	541	mock_rep1	GCCGCTGGCCCCCCACCGCCCCAA	GGATCT	CTGTATTGACCGA	CT	AAVS1	n/a
Nme2_A101	0								0.0132626	0.00795756		0.00795756			0										0.00583554	0.0132626	377	mock_rep1	ATCTGCCTAACAGGAGGTGGGGGT	TAGACG	ATAGACGCTCCGA	CG	AAVS1	nme2 nuclease activity
Nme2_A102	0							0.00926999				0.0115875													0.00695249	0.0115875	863	mock_rep1	ATCCTGGAGTGACCCCTGGCCTTC	TCCCCG	GACTGGCTATCGA	CG	VEGFA	nme2 nuclease activity
Nme2_A103									0	0				0				0			0				0	0	418	mock_rep1	GCTGGGTGAATGGAGCGAGCAGCG	TCTTCG	GGTGTTCAGTCGA	CG	VEGFA	nme2 nuclease activity
Nme2_A104										0.0158479					0.0174326	0.00792393	0.00158479								0.0106973	0.0174326	631	mock_rep1	CTGCTCCCCAGCCCAAACCGCCGC	GGCGCG	AGGAAGACCTCGA	CG	LINC01588	nme2 nuclease activity
Nme2_A106								0.00365408							0.00182704		0	0					0		0.00109622	0.00365408	1642	mock_rep1	GCGTTGGAGCGGGGAGAAGGCCAG	GGGTCA	TCGCCATTACTGA	CA	VEGFA	nme2 nuclease activity
Nme2_A107	0												0.017094	0.00213675						0.00641026					0.00641026	0.017094	468	mock_rep1	AGTCTCCGCTTTAACCCCCACCTC	CAGCCG	ACCTGTCAGCTGA	CG	Intergenic	eNme2-C abe activity
Nme2_A108									0.012605		0.00420168					0.00420168				0			0		0.00420168	0.012605	238	mock_rep1	GGGTGTGCAGACGGCAGTCACTAG	GGGGCG	CATGCCACGTTGA	CG	VEGFA	eNme2-C abe activity
Nme2_A109		0.00699301				0.0104895						0.020979		0.0104895	0.0034965	0.0034965				0		0			0.00699301	0.020979	286	mock_rep1	GACCCAGGGGTAGAAATGGAGAGG	GTCCCG	ATAGGACGCTTGA	CG	EMX1	eNme2-C abe activity
Nme2_A110				0.0130548	0.0182768								0.0078329						0			0	0.00261097	0.00261097	0.00634092	0.0182768	383	mock_rep1	GCGAATGGGGCCATGCCGACCAAA	GCGCCG	AGGACTCGGAACA	CG	FANCF	eNme2-C abe activity
Nme2_A111				0.00537634		0.00537634					0.00716846		0.00896057												0.00672043	0.00896057	558	mock_rep1	TGCAGATCCCACAGGCGCCCTGGC	CAGTCG	CTCGTGTTGAACA	CG	PDCD1	eNme2-C abe activity
Nme2_A112	0		0		0.0045045							0.00900901			0.00900901		0		0				0.0045045	0.0045045	0.0035035	0.00900901	222	mock_rep1	AGATATGGTCCAGTAGATATTGAA	GTTACG	CGAGCCGATAACA	CG	CUL3	eNme2-C abe activity
Nme2_A113							0.0194647		0.0121655	0.0121655				0.00729927					0.00729927			0			0.00973236	0.0194647	411	mock_rep1	TGCTGCAGAAGGGATTCCATGAGG	TGCGCG	CTCAATGCAGACA	CG	FANCF	eNme2-C abe activity
Nme2_A114	0						0.0260708			0.0353818	0.0148976	0.0130354							0.0018622				0		0.0130354	0.0353818	537	mock_rep1	ATGCCGACCAAAGCGCCGATGGAT	GTGGCG	TCGGAATAGGACA	CG	FANCF	eNme2-C abe activity
Nme2_A115	0.000286533									0.000286533		0			0							0			0.000114613	0.000286533	3490	mock_rep1	AGCGGCCGGATATCAGCTGCCACG	CCCGCG	ATTCCAGGCGACA	CG	LINC01588	eNme2-C abe activity
Nme2_A116							0.00226629					0.00113314	0	0.00113314											0.00113314	0.00226629	1765	mock_rep1	CTCCCCAGCCCAAACCGCCGCGGC	GCGACG	TGGCTTACCGACA	CG	LINC01588	eNme2-C abe activity
Nme2_A117				0.0084507			0.00704225							0.0126761										0.00140845	0.00739437	0.0126761	710	mock_rep1	TCTACCAGCCCCCACTGGCCCTCA	GAGCCG	TTAAGCCTCGACA	CG	EMX1	eNme2-C abe activity
Nme2_A118	0		0.00278552				0.0250696					0.00835655						0.0111421		0.00278552			0		0.00716275	0.0250696	359	mock_rep1	AGACTGACTGGATGTGCACAGCAG	TGACCG	GGCTGTAGACACA	CG	Intergenic	Nsp2Smu nuclease activity
Nme2_A119							0.0430108		0.0250896	0.0107527			0.0250896					0				0	0		0.014849	0.0430108	279	mock_rep1	GGCTGCACAACCAGTGGAGGCAAG	AGGGCG	CAATAGCCGCACA	CG	FANCF	inlaid Nme2-ABE
Nme2_A120				0.0027027				0.00540541								0			0			0			0.00162162	0.00540541	370	mock_rep1	TGCATCCACCCCCCGAGGACCAGC	CCCTCG	TGTAAGGACCACA	CG	LINC01588	inlaid Nme2-ABE
Nme2_A121	0.011734													0.0221643											0.0169492	0.0221643	767	mock_rep1	ATTCTCCTGTCCCAGGCTGTGCTC	CTGGCG	ACTGGAACTCACA	CG	CLN3	theraputic_cln3 batten ex5 disruption abe
Nme2_A122	0.00140647								0.0168776				0.0112518												0.00984529	0.0168776	711	mock_rep1	ATGGGTCCACCCACCTGGGCTCCT	GAGCCG	GATCTGGCATACA	CG	LMNA	theraputic_LMNA progeria c.1824 C>T correction abe
Nme2_A123													0.00178571					0.00892857			0	0			0.00267857	0.00892857	560	mock_rep1	TCGTGTTCCCCGAGGCCATGAACC	ACCCCG	GCTACCTTGTACA	CG	EMX1	n/a
Nme2_A124	0			0	0.00253165			0.00759494											0						0.00202532	0.00759494	395	mock_rep1	ATGAACCACCCCGCGCTGACCGTG	CATCCG	AACGACAGCTACA	CG	EMX1	n/a
Nme2_A125						0.00372301						0.000744602							0.0022338						0.0022338	0.00372301	1343	mock_rep1	CTTCCAGGGTGAGTGTCCACGCTG	TGCCCG	CCGAGGCATTACA	CG	EMX1	n/a
Nme2_A126		0						0.00347222													0.00347222		0		0.00173611	0.00347222	288	mock_rep1	GAGGGCCAGTGGGGGCTGGTAGAG	CAAACG	GTCTCACCTTACA	CG	EMX1	n/a
Nme2_A127	0					0.015674					0.015674								0						0.00783699	0.015674	319	mock_rep1	ACCCCACCCCAGGCTCCCAGGCCC	TGAACG	ACGAACTCTAGCA	CG	EMX1	n/a
Nme2_A128				0				0.0121951	0.0121951		0.0121951			0				0.00609756		0	0	0			0.00474255	0.0121951	164	mock_rep1	GGGAGGGAACACCATTCACAAAGG	CTGACG	TAACCTGAAGGCA	CG	EMX1	n/a
Nme2_A129			0.00696864		0.0121951							0.00522648			0.00348432					0	0	0.00174216			0.00423096	0.0121951	574	mock_rep1	TCACACTTGTCACCACCCCAAAGG	TGACCG	GATGGTTGTGGCA	CG	CCR5	n/a
Nme2_A130				0.002			0.008																		0.005	0.008	500	mock_rep1	GTGATCACTTGGGTGGTGGCTGTG	TTTGCG	AATTCGGTTCGCA	CG	CCR5	n/a
Nme2_A131				0	0.00295858					0.00887574	0.00295858	0.00295858	0	0											0.00253593	0.00887574	338	mock_rep1	GGGAATCCTAAAAACTCTGCTTCG	GTGTCG	TTGCGAATGTGCA	CG	CCR5	n/a
Nme2_A132			0.00353982			0.00530973	0.00353982					0.0106195			0.00884956				0.00530973						0.00619469	0.0106195	565	mock_rep1	GCATCAACCCCATCATCTATGCCT	TTGTCG	CTATTCAGCACCA	CG	CCR5	n/a
Nme2_A133	0											0.00793651	0.00198413	0.00198413	0.00198413			0.0119048		0					0.00368481	0.0119048	504	mock_rep1	AGTCTTCTTCCAAAAGCACATTGC	CAAACG	AAGGTACTCGCCA	CG	CCR5	n/a
Nme2_A134									0.0375							0.01875			0	0		0			0.01125	0.0375	160	mock_rep1	GCTGTTCTATTTTCCAGCAAGAGG	CTCCCG	ATACGGAATGCCA	CG	CCR5	n/a
Nme2_A135		0		0.00323625		0.00323625		0.012945														0.00323625			0.00453074	0.012945	309	mock_rep1	CACAGATATTTCCTGCTCCCCAGT	GGATCG	CGTCCATAATCCA	CG	CCR5	n/a
Nme2_A136	0			0.00249377			0.00249377	0.00498753	0.00498753		0.00498753														0.00332502	0.00498753	401	mock_rep1	AGCAGGAAATATCTGTGGGCTTGT	GACACG	AACAGTTCGTCCA	CG	CCR5	n/a
Nme2_A137			0					0.0141844							0.0118203										0.00866824	0.0141844	423	mock_rep1	CGAGTCCAGGCCCCAGCCCCTCCT	CCCTCG	TCCTTCGATTCCA	CG	AAVS1	n/a
Nme2_A138		0																0.00526316							0.00263158	0.00526316	380	mock_rep1	GAGGGGCTGGGGCCTGGACTCCTG	GGTCCG	GTGCAGAGAATCA	CG	AAVS1	n/a
Nme2_A139			0.00161812	0.00161812						0.00161812			0.00161812			0			0			0			0.000924642	0.00161812	618	mock_rep1	GGAAGCTGCAGCACCAGGATCAGT	GAAACG	CCGGTAGCAATCA	CG	AAVS1	n/a
Nme2_A140		0.00847458			0.0282486					0.0310734										0.00282486		0			0.0141243	0.0310734	354	mock_rep1	GAGCAGCTCAGGTTCTGGGAGAGG	GTAGCG	GCATATGTGGTCA	CG	AAVS1	n/a
Nme2_A141								0.0030581		0	0.00101937						0	0							0.000815494	0.0030581	981	mock_rep1	CCTTGCCAGAACCTCTAAGGTTTG	CTTACG	CACTGAACCGTCA	CG	AAVS1	n/a
Nme2_A142	0.00247525											0.00371287	0.00742574					0.00371287		0.00123762		0			0.00309406	0.00742574	808	mock_rep1	ATGCTGTCCTGAAGTGGACATAGG	GGCCCG	TGAACGTCTGTCA	CG	AAVS1	n/a
Nme2_A143					0.0314136	0.0183246	0.0183246			0.0235602	0.026178	0.0235602			0.026178				0		0				0.0186155	0.0314136	382	mock_rep1	GCCCAAATGAAAGGAGTGAGAGGT	GACCCG	TCAATACGGCTCA	CG	AAVS1	n/a
Nme2_A144											0.00792393								0	0			0		0.00198098	0.00792393	631	mock_rep1	CTGGCCCCCCACCGCCCCAAGGAT	CTCCCG	CTGGCTCTTCTCA	CG	AAVS1	n/a
Nme2_A145			0.00100469					0.00435365				0.00703282	0.00200938		0.000669792										0.00301407	0.00703282	2986	mock_rep1	CCAGTGGAGGCAAGAGGGCGGCTT	TGGGCG	TGCCACCTATTCA	CG	FANCF	n/a
Nme2_A146		0.00269542																						0	0.00134771	0.00269542	371	mock_rep1	GAGGGCGGCTTTGGGCGGGGTCCA	GTTCCG	GCGCGAGTCAATA	CG	FANCF	n/a
Nme2_A147		0.00833333	0								0.0111111	0.00277778							0	0					0.0037037	0.0111111	360	mock_rep1	GAAGTTCGCTAATCCCGGAACTGG	ACCCCG	CAGGCGTGATATA	CG	FANCF	n/a
Nme2_A148											0.00149254														0.00149254	0.00149254	670	mock_rep1	CCGCCCGGGGAGGTCCTGGCCTTG	CCTTCG	GACAACCTTGGTA	CG	LINC01588	n/a
Nme2_A149				0.00373134	0.0149254				0.0261194	0.0186567					0.0149254			0.00373134							0.0136816	0.0261194	268	mock_rep1	TCGAAGGCAAGGCCAGGACCTCCC	CGGGCG	CGTATTCCACGTA	CG	LINC01588	n/a
Nme2_A150					0.011236			0.0168539																	0.0140449	0.0168539	178	mock_rep1	GGCCAGGACCTCCCCGGGCGGCTG	CAGCCG	GCATAGTGTCGTA	CG	LINC01588	n/a
Nme2_A151							0.0223881	0.011194	0.00373134			0.0261194			0			0.00746269		0				0	0.00886194	0.0261194	268	mock_rep1	GGGTCCAAAGCAGGATGACAGGCA	GGGGCA	ACCACAGCATGTA	CA	Intergenic	eNme2-C abe activity
Nme2_A152			0							0.00555556						0	0	0	0				0		0.000793651	0.00555556	180	mock_rep1	TGATTGCGTACTTCGAAAAGGTAG	GCGACA	TCAGCGCTGTGTA	CA	MECP2	eNme2-C abe activity
Nme2_A153					0.015748								0.015748		0.00393701	0			0		0	0	0.00393701	0	0.00437445	0.015748	254	mock_rep1	GGCCAGGGCTGGAGAAGCAGAAAA	AAAGCA	CTCTCGTACGCTA	CA	LINC01509	eNme2-C abe activity
Nme2_A154		0		0.00352113								0.0140845		0.0105634			0				0		0		0.00402414	0.0140845	284	mock_rep1	CAGACTTCTCCaCAGGAGTCAGAT	GCACCA	CCTGTGATTGCTA	CA	HBB_sickle	eNme2-C abe activity
Nme2_A155						0.031746			0.037037		0.026455				0.031746		0.00529101		0		0		0		0.0165344	0.037037	189	mock_rep1	CTGTTAGCAGACCCAGATAGACAG	GAGACA	GAACGCTAACCTA	CA	FANCF	eNme2-C abe activity
Nme2_A156			0.00268577					0.00537153					0.00447628	0.00179051											0.00358102	0.00537153	1117	mock_rep1	GGACCCTAGCCTAATGCCCCCTGC	ACCCCA	TATCCTCGTCCTA	CA	LSP1	eNme2-C abe activity
Nme2_A157							0.00218878		0.00191518			0.000547196	0.000820793		0.00136799										0.00136799	0.00218878	3655	mock_rep1	TTGGCTACAGCAACAGGGTGGTGG	ACCTCA	ACGCACCAGTCTA	CA	GAPDH	eNme2-C abe activity
Nme2_A158	0	0		0			0.00925926		0.0138889	0.00462963		0.00925926			0.00925926	0		0		0		0		0	0.00356125	0.0138889	216	mock_rep1	AAGAGCACAAGAGGAAGAGAGAGA	CCCTCA	TGAGGCAGTTCTA	CA	GAPDH	eNme2-C abe activity
Nme2_A159												0.00813008		0.00813008						0.00135501					0.00587173	0.00813008	738	mock_rep1	CTGCCCTGCCCACACCCCCACTCC	ACCACA	GCCGTTCGCATTA	CA	LSP1	eNme2-C abe activity
Nme2_A160						0.0104895			0.013986			0.0122378			0.00174825		0		0		0	0			0.00480769	0.013986	572	mock_rep1	CTTCGAGGACCATGAGATAGAAGG	CGCGCA	GCTCCTACAGTTA	CA	SHANK3	eNme2-C abe activity
Nme2_A161						0.029052				0.030581				0.00611621	0.00611621		0.00611621	0.00152905						0	0.0113587	0.030581	654	mock_rep1	TCTGCAGTTAGGGAATAAGCCCCA	GTGTCA	AGTGTCGCCGTTA	CA	GRIN2B	Nsp2Smu nuclease activity
Nme2_A162				0.0294118			0.0352941		0.0441176								0.0147059	0	0					0	0.0176471	0.0441176	340	mock_rep1	GTCAGCATAGGGTGGCAAAGCCCA	GGGCCA	ATCGCGAGGCTTA	CA	AAVS1	Nsp2Smu nuclease activity
Nme2_A163				0.0322581	0		0.0322581			0	0					0.0322581		0	0	0			0		0.00967742	0.0322581	62	mock_rep1	TGTAAGACGAATTGTAGAAAGGAG	AGATCA	TTGACGGAAGAAG	CA	Intergenic	Nsp2Smu nuclease activity
Nme2_A164				0.00180505					0.00541516	0	0.00180505				0.00180505		0.00180505	0.00361011						0.00180505	0.00225632	0.00541516	554	mock_rep1	GGCAGCGCAAAGTGACAATGGCCA	GGGCCA	CAAGGCCAAGAAG	CA	AAVS1	Nsp2Smu nuclease activity
Nme2_A165	0.00196078													0.00980392					0.00196078		0				0.00343137	0.00980392	510	mock_rep1	ATCTGTCCCCTCCACCCCACAGTG	GGGCCA	TCCGTAAGAGAAG	CA	AAVS1	Nsp2Smu nuclease activity
Nme2_A166				0.0075188	0.00300752	0.00601504						0.0150376				0.00902256								0	0.00676692	0.0150376	665	mock_rep1	CGCAAAGCTGCATCCACCCCCCGA	GGACCA	GGCTACGTAGAAG	CA	LINC01588	inlaid Nme2-ABE
Nme2_A167	0				0.0116279	0.00387597		0.0116279																	0.00678295	0.0116279	258	mock_rep1	AGGCAAGAGGGCGGCTTTGGGCGG	GGTCCA	ATCCGATAGGAAG	CA	FANCF	inlaid Nme2-ABE
Nme2_A168										0.00414079															0.00414079	0.00414079	483	mock_rep1	TCCTGTCCCAGGCTGTGCTCCTGG	CGGACA	GATAGGACGGAAG	CA	CLN3	theraputic_cln3 batten ex5 disruption abe
Nme2_A169			0		0.00793651						0.00992063					0			0					0.00396825	0.00363757	0.00992063	504	mock_rep1	CCAGACCTGTAGGGCAGCAGGTGA	AGGCCA	ACATCTCCGGAAG	CA	CLN3	theraputic_cln3 batten ex5 disruption abe
Nme2_A170	0		0.00702988				0.0123023					0.0140598						0.00351494						0	0.00615114	0.0140598	569	mock_rep1	ACACTCACCGTAGGGCCAGCCTCA	GACACA	CAGTATAGCGAAG	CA	TTR	theraputic_TTR ex1 disruption nuc abe
Nme2_A171	0	0	0		0.0122699				0.0184049					0.0214724						0					0.00744961	0.0214724	326	mock_rep1	AAACACTCACCGTAGGGCCAGCCT	CAGACA	AGAATCTGCGAAG	CA	TTR	theraputic_TTR ex1 disruption nuc abe
Nme2_A172					0.00825206	0.00150038							0.00450113						0						0.00356339	0.00825206	1333	mock_rep1	GCTTAAGCTTCCATGTCCAGCCTT	CAGGCA	GTTGTTCTCGAAG	CA	MeCP2	theraputic_MeCP2 rett c.316C>T correction abe
Nme2_A173				0.00847458																				0.00338983	0.0059322	0.00847458	590	mock_rep1	TTCACTTCCTGCCGGGGCGTTTGA	TCACCA	CCTCTTGAACAAG	CA	MeCP2	theraputic_MeCP2 rett c.763C>T correction abe
Nme2_A174		0					0.00233372	0				0.00116686	0.00116686		0.00233372										0.00116686	0.00233372	857	mock_rep1	TAGTGCAAGCTAACAGTTGCTTTT	ATCACA	GTACCACGACAAG	CA	BCL11A	theraputic_BCL11A enhancer disruption SCD-TDT nuc
Nme2_A175	0				0.00977995	0.00488998		0.00977995										0			0		0		0.00349284	0.00977995	409	mock_rep1	AGCTAACAGTTGCTTTTATCACAG	GCTCCA	ACGTGGTTACAAG	CA	BCL11A	theraputic_BCL11A enhancer disruption SCD-TDT nuc
Nme2_A176								0.00202429		0.00506073	0	0	0			0.00202429	0						0		0.00113866	0.00506073	988	mock_rep1	GCCTGTGATAAAAGCAACTGTTAG	CTTGCA	ATGGTCACGCAAG	CA	BCL11A	theraputic_BCL11A enhancer disruption SCD-TDT abe
Nme2_A177			0.00197628									0.00197628	0	0			0	0	0			0	0		0.000439174	0.00197628	506	mock_rep1	GCACTTTTCTTAAAGGAAAGTAAT	GGACCA	CGCACTATGCAAG	CA	SOD1	theraputic_ALS SOD1 ex2 disruption ABE
Nme2_A178		0.00463499				0.0104287									0.00926999			0.00115875						0.00115875	0.00533024	0.0104287	863	mock_rep1	CACCCACCTGCTGTATTATCTCCA	AACTCA	GAGGAAGATCAAG	CA	SOD1	theraputic_ALS SOD1 ex2 disruption ABE
Nme2_A179			0.0100806		0.0141129	0.00403226		0.0201613				0.00604839									0			0	0.0077765	0.0201613	496	mock_rep1	GCACAACACCCACCTGCTGTATTA	TCTCCA	TGACAGACTCAAG	CA	SOD1	theraputic_ALS SOD1 ex2 disruption ABE
Nme2_A180	0	0			0.0353982			0.0265487	0	0	0		0				0				0	0			0.00563154	0.0353982	113	mock_rep1	AAGCATTAAAaGACTGACTGAAGG	CCTGCA	CGGTTACCATAAG	CA	SOD1	theraputic_ALS SOD1 c.112G>A (p.G38R) correction ABE
Nme2_A181	0	0		0.0211268				0.0246479				0.0105634	0.00704225								0.00352113				0.00955734	0.0246479	284	mock_rep1	AaGACTGACTGAAGGCCTGCATGG	ATTCCA	AGTGCGAACTAAG	CA	SOD1	theraputic_ALS SOD1 c.112G>A (p.G38R) correction ABE
Nme2_A182		0.00990099				0.0272277		0.0247525							0.0173267	0.0049505		0.0049505							0.0148515	0.0272277	404	mock_rep1	TACTTACAGGCTCCAATAGTGGTC	AGTCCA	TCCAACCACTAAG	CA	DMD	theraputic_ex51 del DMD ex50 disruption ABE
Nme2_A183		0			0.0185185		0.0246914				0.0185185		0.0123457							0	0		0		0.00925926	0.0246914	162	mock_rep1	CAGTATACTTACAGGCTCCAATAG	TGGTCA	CATACCGGTTAAG	CA	DMD	theraputic_ex51 del DMD ex50 disruption ABE
Nme2_A184		0	0					0.00510204				0.00510204			0.0102041		0.0102041				0		0		0.00382653	0.0102041	196	mock_rep1	GAATGGGATCCAGTATACTTACAG	GCTCCA	CAACCAATCAGAG	CA	DMD	theraputic_ex51 del DMD ex50 disruption nuc
Nme2_A185									0.0122249		0.00488998														0.00855746	0.0122249	818	mock_rep1	TGCCTCGCACAGCTCCCGCGGCTG	CGACCA	TCAGGAGCTAGAG	CA	EMX1	n/a
Nme2_A186						0.00558659			0.00558659																0.00558659	0.00558659	179	mock_rep1	GGCGCACCAGCTGGGCGCCTCCCC	GCTGCA	TGTCGTATAGGAG	CA	EMX1	n/a
Nme2_A187								0.00214746									0						0		0.00071582	0.00214746	1397	mock_rep1	TTCGGCCACCGCTTCCAGGGTGAG	TGTCCA	GTATCCTATGGAG	CA	EMX1	n/a
Nme2_A188													0.00811908						0.00135318						0.00473613	0.00811908	739	mock_rep1	CTCTGGGGCTGGAGCTGGATGCCC	GTGTCA	CTCGATTCTCGAG	CA	EMX1	n/a
Nme2_A189										0.0127932			0							0					0.00426439	0.0127932	469	mock_rep1	GTTTGCTCTACCAGCCCCCACTGG	CCCTCA	GACGTGTAATGAG	CA	EMX1	n/a
Nme2_A190	0				0.00552486	0.00552486				0.0110497			0.0138122		0.00828729							0			0.00631413	0.0138122	724	mock_rep1	ACCCAAGTGATCACACTTGTCACC	ACCCCA	GTAGGTAGGTGAG	CA	CCR5	n/a
Nme2_A191																									#DIV/0!		396	mock_rep1	TGGGTGGTGGCTGTGTTTGCGTCT	CTCCCA	ACGTCAAGTTGAG	CA	CCR5	n/a
Nme2_A192							0.0223642			0.00319489	0			0.0127796						0			0		0.00638978	0.0223642	313	mock_rep1	TCTCCCAGGAATCATCTTTACCAG	ATCTCA	ATGAACCGAACAG	CA	CCR5	n/a
Nme2_A193		0			0						0	0								0	0	0			0	0	153	mock_rep1	GACTATCTTTAATGTCTGGAAATT	CTTCCA	ACTATGGTGACAG	CA	CCR5	n/a
Nme2_A194																								0	0	0	920	mock_rep1	GGCTGGTCCTGCCGCTGCTTGTCA	TGGTCA	TATTGGCACACAG	CA	CCR5	n/a
Nme2_A195		0							0.0118343																0.00591716	0.0118343	507	mock_rep1	CAGGCCCCAGCCCCTCCTCCCTCG	GACCCA	GCTTACACTACAG	CA	AAVS1	n/a
Nme2_A196	0.00198807								0.0119284									0.0119284						0	0.00646123	0.0119284	503	mock_rep1	AGGCCCCCAGTCCCTCCACCCTCA	GACCCA	CAATGATGTCCAG	CA	AAVS1	n/a
Nme2_A197	0			0.00255754				0.00255754	0.00255754	0.00255754				0.00255754			0.00511509		0						0.00223785	0.00511509	391	mock_rep1	ATCAGTGAAACGCACCAGACGGCC	GCGTCA	GTCATAGCCTCAG	CA	AAVS1	n/a
Nme2_A198		0										0	0			0		0.00260417		0		0			0.000372024	0.00260417	384	mock_rep1	GAGGTTCTGGCAAGGAGAGAGATG	GCTCCA	TTGCGTCCTTCAG	CA	AAVS1	n/a
Nme2_A199				0.00353357	0.00353357																	0			0.00235571	0.00353357	283	mock_rep1	GGGAACTGCCGCTGGCCCCCCACC	GCCCCA	AACGCACCAATAG	CA	AAVS1	n/a
Nme2_A200	0		0.0078125				0.015625								0.00260417	0							0	0.00520833	0.00446429	0.015625	384	mock_rep1	ACAGCGACTCCTGGAAGTGGCCAA	GGGCCA	CGTGAATGGATAG	CA	AAVS1	n/a
Nme2_A001			0											0.0155642											0.0077821	0.0155642	514	mock_rep2	GGAGTTTTCTCTTAGGCTTCTCTC	AGGTCC	CGGAGAAGAAGAA	CC	LINC01588	nme2 nuclease activity
Nme2_A002					0.0070922	0	0.00236407						0.00472813				0								0.00283688	0.0070922	423	mock_rep2	CCGCAAAGCTGCATCCACCCCCCG	AGGACC	GAAGACGGAAGAA	CC	LINC01588	nme2 nuclease activity
Nme2_A003		0.000728332							0.00291333																0.00182083	0.00291333	1373	mock_rep2	TATGTTCCAGCTTCCTGGGTCTGC	AGGTCC	ACTCCGCGAAGAA	CC	LSP1	nme2 nuclease activity
Nme2_A004	0			0.00472441	0		0.00314961			0.0110236		0.00629921	0.00314961		0.00472441			0.00314961	0		0		0		0.00301837	0.0110236	635	mock_rep2	AGCAAGAGCACAAGAGGAAGAGAG	AGACCC	TGCTTGGCAAGAA	CC	GAPDH	nme2 nuclease activity
Nme2_A005	0						0						0	0		0					0				0	0	31	mock_rep2	ACCCTCATCTCCAATATGGTATGG	CGGCCC	GCCAAGAAGAGAA	CC	SEC61B	nme2 nuclease activity
Nme2_A006											0.00119617														0.00119617	0.00119617	1672	mock_rep2	CTTCCCCTTCATTGCGGCGGGCTG	CGGGCC	ATGGCAGAGAGAA	CC	VEGFA	nme2 nuclease activity
Nme2_A007		0				0	0		0																0	0	213	mock_rep2	GAGGCAAGAGGGCGGCTTTGGGCG	GGGTCC	TGACGCCAGAGAA	CC	FancF	nme2 nuclease activity
Nme2_A008		0			0.00224719									0	0.0011236				0	0					0.000561798	0.00224719	890	mock_rep2	GACCAGCCCCTCGAAGGCAAGGCC	AGGACC	CACTCTTGGAGAA	CC	LINC01588	nme2 nuclease activity
Nme2_A009			0.00213068							0.00213068		0.00142045													0.00189394	0.00213068	1408	mock_rep2	GGAGTCGCCAGAGGCCGGTGGTGG	ATTTCC	CCTGTCTACAGAA	CC	LINC01588	nme2 nuclease activity
Nme2_A010																	0.00125209								0.00125209	0.00125209	2396	mock_rep2	GTGTGTCCCTCTCCCCACCCGTCC	CTGTCC	ATCCGTACCAGAA	CC	VEGFA	nme2 nuclease activity
Nme2_A011													0.0026892												0.0026892	0.0026892	2603	mock_rep2	GCGCCTCCCTGCAGGGCTGCTCCC	CAGCCC	GGTACTGTCAGAA	CC	LINC01588	nme2 nuclease activity
Nme2_A012			0.00193798						0.00581395														0		0.00258398	0.00581395	1032	mock_rep2	GCATGGGCAGGGGCTGGGGTGCAC	AGGCCC	CTGTAGCTCAGAA	CC	VEGFA	nme2 nuclease activity
Nme2_A013	0.000526039				0.00999474				0.0110468				0.00473435		0.00736454		0.00157812		0.000526039		0.00105208		0		0.00409141	0.0110468	1901	mock_rep2	ACTCACTCACCCACACAGACACAC	ACGTCC	GAGCTACCTAGAA	CC	VEGFA	nme2 nuclease activity
Nme2_A014		0	0		0.00561798			0			0		0			0			0	0			0		0.000561798	0.00561798	178	mock_rep2	CAATATCAGGAGACTAGGAAGGAG	GAGGCC	GCTTGAGAAGGAA	CC	AAVS1	nme2 nuclease activity
Nme2_A015		0.000974659	0.00194932					0.00682261						0.000974659							0.000974659				0.00233918	0.00682261	1026	mock_rep2	GAATGGCAGGCGGAGGTTGTACTG	GGGGCC	AGCGATCAAGGAA	CC	VEGFA	nme2 nuclease activity
Nme2_A016	0	0			0	0				0	0		0.00262812		0.00131406			0			0				0.000394218	0.00262812	761	mock_rep2	AAGGAAGGGAACATATTACTATTG	CTTTCC	TTGCTCTGAGGAA	CC	CYBB	nme2 nuclease activity
Nme2_A017						0.030303	0.030303	0.0151515			0	0	0			0				0		0.0151515			0.010101	0.030303	66	mock_rep2	TGCCCAAATGAAAGGAGTGAGAGG	TGACCC	CTAGCGACAGGAA	CC	AAVS1	nme2 nuclease activity
Nme2_A018		0.00186567					0.00746269				0.0068408		0.00310945		0.00808458										0.00547264	0.00808458	1608	mock_rep2	GATTCCAGCCAGACACCCGCCCCC	CGGCCC	AAGAGGTACGGAA	CC	LSP1	nme2 nuclease activity
Nme2_A019		0													0					0		0			0	0	411	mock_rep2	TATCTGTCCCCTCCACCCCACAGT	GGGGCC	TCCTCCATCGGAA	CC	AAVS1	nme2 nuclease activity
Nme2_A020	0	0	0	0	0						0.00210084						0		0				0		0.000233427	0.00210084	476	mock_rep2	AAAAATTGTGATTTCCAGATCCAC	AAGCCC	CCAATTGGTGGAA	CC	FANCJ	nme2 nuclease activity
Nme2_A021					0.00662252											0.00240819			0.000602047				0		0.00240819	0.00662252	1661	mock_rep2	GTGGAGTGGCCTGCTATCAGCTAC	CTATCC	GCGGTTATACGAA	CC	CYBB	nme2 nuclease activity
Nme2_A022	0	0							0				0												0	0	404	mock_rep2	AATCCTGGAGTGACCCCTGGCCTT	CTCCCC	AGTTACAGGCGAA	CC	VEGFA	nme2 nuclease activity
Nme2_A023	0		0							0	0		0	0											0	0	1771	mock_rep2	ATACCCTCCAATAATTTGGCTGGC	AATTCC	TAGAATGCGCGAA	CC	AGA	nme2 nuclease activity
Nme2_A024				0		0.00433437	0				0.00309598	0													0.00148607	0.00433437	1615	mock_rep2	CCTACAACCCAATCCCCTCCGCCC	CGGACC	CATGGACTGCGAA	CC	ARHGEF9	nme2 nuclease activity
Nme2_A025			0.00185357							0.00324374															0.00254866	0.00324374	2158	mock_rep2	GCAGGGGCCAGGTGTCCTTCTCTG	GGGGCC	GTACTGGACCGAA	CC	VEGFA	nme2 nuclease activity
Nme2_A026									0																0	0	388	mock_rep2	GGGGGCGCATGGCTCCGCCCCGCC	GGGACC	TGAGCATGCCGAA	CC	VEGFA	nme2 nuclease activity
Nme2_A027		0.00204708				0.00614125	0.00716479		0.0102354	0.00102354	0.00204708				0.00102354				0	0					0.00329808	0.0102354	977	mock_rep2	CATGGAACAAACTGACTGAAGGCG	AGGTCC	TTCAGGCGTCGAA	CC	ARHGEF9	nme2 nuclease activity
Nme2_A028	0	0		0.00116959	0											0	0						0		0.000167084	0.00116959	855	mock_rep2	AATAATTTGGCTGGCAATTCCGAG	CAAGCC	CCACAATCGTGAA	CC	AGA	nme2 nuclease activity
Nme2_A029					0.000714286											0			0						0.000238095	0.000714286	1400	mock_rep2	TCTCAGTTTTCCTGGATTATGCCT	GGCACC	AACCTCGTGTGAA	CC	CFTR	nme2 nuclease activity
Nme2_A030		0	0									0									0			0	0	0	454	mock_rep2	CAATGGCCGGGACTCCTGGGAGCA	CTCTCC	GCAAGTCCAACAA	CC	RBM20	eNme2-C abe activity
Nme2_A031	0.000655308	0.000655308									0.00393185									0.000655308			0		0.00117955	0.00393185	1526	mock_rep2	AATGGCCGGGACTCCTGGGAGCAC	TCTCCC	CTTCGCGTAACAA	CC	RBM20	eNme2-C abe activity
Nme2_A032							0																		0	0	51	mock_rep2	TGTCCCAGGCTGTGCTCCTGGCGG	ACATCC	TAGGTGAGGACAA	CC	CLN3	theraputic_cln3 batten ex5 disruption abe
Nme2_A033				0		0.00321543						0.00321543					0			0					0.00128617	0.00321543	311	mock_rep2	CCCAGACCTGTAGGGCAGCAGGTG	AAGGCC	ACCTAAGGCACAA	CC	CLN3	theraputic_cln3 batten ex5 disruption abe
Nme2_A034				0																		0		0.00113122	0.000377074	0.00113122	884	mock_rep2	CCCAGGCTGTGCTCCTGGCGGACA	TCCTCC	CCGCCTAATACAA	CC	CLN3	theraputic_cln3 batten ex5 disruption abe
Nme2_A035	0.00154799				0.00309598		0.00309598			0.00154799			0			0		0			0			0	0.00103199	0.00309598	646	mock_rep2	AGGCAGAGGAGGAGCAGACGATGA	GAAGCC	GGCGGATATACAA	CC	TTR	theraputic_TTR ex1 disruption nuc
Nme2_A036	0						0.00586854						0.00117371		0.00117371		0.00586854		0	0	0.00117371		0		0.00169536	0.00586854	852	mock_rep2	AGGGCCAGCCTCAGACACAAATAC	CAGTCC	GGTAAGTGAGCAA	CC	TTR	theraputic_TTR ex1 disruption nuc
Nme2_A037				0.00209424		0.00418848		0.00104712	0	0		0.00314136				0					0				0.0013089	0.00418848	955	mock_rep2	GTCACAGAAACACTCACCGTAGGG	CCAGCC	AAGTCCGCAGCAA	CC	TTR	theraputic_TTR ex1 disruption nuc abe
Nme2_A038										0.000851789						0.00170358									0.00127768	0.00170358	1174	mock_rep2	TCTGCTCTCACCGGGAGGGGCTCC	CTCTCC	TACACACAGGCAA	CC	MeCP2	theraputic_MeCP2 rett c.502C>T correction abe
Nme2_A039																0.0043573						0			0.00217865	0.0043573	1377	mock_rep2	GTGGTTTCTGCTCTCACCGGGAGG	GGCTCC	GGATTAACGGCAA	CC	MeCP2	theraputic_MeCP2 rett c.502C>T correction abe
Nme2_A040					0																				0	0	330	mock_rep2	TTTCACTTCCTGCCGGGGCGTTTG	ATCACC	ACAGGCTTGGCAA	CC	MeCP2	theraputic_MeCP2 rett c.763C>T correction abe
Nme2_A041								0																0	0	0	89	mock_rep2	GGCTTTCAGCCCCGTTTCTTGGGA	ATGGCC	GTGGACAACGCAA	CC	MeCP2	theraputic_MeCP2 rett c.808C>T correction abe
Nme2_A042					0.00252366								0						0			0			0.000630915	0.00252366	1585	mock_rep2	TTGCACTTCTTGATGGGGAGTACG	GTCTCC	TGGCAAGTTGCAA	CC	MeCP2	theraputic_MeCP2 rett c.916C>T correction abe
Nme2_A043		0								0.00304878				0											0.00101626	0.00304878	328	mock_rep2	GATGGGTCCACCCACCTGGGCTCC	TGAGCC	TCTTCGTCGCCAA	CC	LMNA	theraputic_LMNA progeria c.1824 C>T correction abe
Nme2_A044	0		0			0.0196078		0.0196078								0				0					0.00653595	0.0196078	51	mock_rep2	AGAGGAGATGGGTCCACCCACCTG	GGCTCC	GTCCATCTGCCAA	CC	LMNA	theraputic_LMNA progeria c.1824 C>T correction abe
Nme2_A045	0	0				0	0		0										0			0		0	0	0	329	mock_rep2	AAGCTAACAGTTGCTTTTATCACA	GGCTCC	AGGTTGCATCCAA	CC	BCL11A	theraputic_BCL11A enhancer disruption SCD-TDT nuc
Nme2_A046				0.0045977			0.00229885		0.0045977							0			0	0					0.00191571	0.0045977	435	mock_rep2	TTTATCACAGGCTCCAGGAAGGGT	TTGGCC	CACATCACTCCAA	CC	BCL11A	theraputic_BCL11A enhancer disruption SCD-TDT abe
Nme2_A047				0									0	0	0			0	0	0			0	0	0	0	105	mock_rep2	TGCACTTTTCTTAAAGGAAAGTAA	TGGACC	TTCGCTGGATCAA	CC	SOD1	theraputic_ALS SOD1 ex2 disruption ABE
Nme2_A048	0			0		0	0		0				0.0178571									0			0.00255102	0.0178571	56	mock_rep2	AGCACAACACCCACCTGCTGTATT	ATCTCC	CGATGTGACTCAA	CC	SOD1	theraputic_ALS SOD1 ex2 disruption ABE
Nme2_A049					0	0			0.00364964			0.00364964	0	0	0		0				0				0.00081103	0.00364964	274	mock_rep2	GGGGAAGCATTAAAaGACTGACTG	AAGGCC	GATCGAAGCTCAA	CC	SOD1	theraputic_ALS SOD1 c.112G>A (p.G38R) correction ABE
Nme2_A050	0	0.00142857	0.00142857		0.00285714				0				0.00142857	0.00142857								0			0.00107143	0.00285714	700	mock_rep2	AAaGACTGACTGAAGGCCTGCATG	GATTCC	GTGTGCTCGATAA	CC	SOD1	theraputic_ALS SOD1 c.112G>A (p.G38R) correction ABE
Nme2_A051				0.0333333								0.0333333			0								0		0.0166667	0.0333333	30	mock_rep2	TGCATGGGGCCAGGATCCGTGGAG	GTTGCC	CATCAGGAGGTAA	CC	PCSK9	theraputic_PCSK9 ex2 disruption ABE
Nme2_A052	0												0.00118483			0		0.0136256		0		0			0.0024684	0.0136256	1688	mock_rep2	ATGCTGGTGTCTAGGAGATACACC	TCCACC	CGGATCCTGGTAA	CC	PCSK9	PCSK9 validated guide hPCSK9-G4
Nme2_A053	0		0.00200803				0.0060241		0.00401606							0.00200803	0		0						0.00200803	0.0060241	498	mock_rep2	ATACTTACAGGCTCCAATAGTGGT	CAGTCC	GAATCGCGCGTAA	CC	DMD	theraputic_ex51 del DMD ex50 disruption ABE
Nme2_A054	0		0	0.00917431					0				0			0		0				0		0	0.00101937	0.00917431	109	mock_rep2	AGAATGGGATCCAGTATACTTACA	GGCTCC	TCTGACCGTGTAA	CC	DMD	theraputic_ex51 del DMD ex50 disruption nuc
Nme2_A055		0		0.00175131	0		0.00175131	0	0				0.00175131				0	0.00175131							0.000778362	0.00175131	571	mock_rep2	GACaAGAAAGGGACTGAAGCTGCT	GGGGCC	AGACGAGCACTAA	CC	SERPINA1_piz	theraputic_AATD SERPINA1 PIZ c.1096G>A correction ABE
Nme2_A056			0.000728332		0.002185								0		0.00145666			0				0		0.000728332	0.000728332	0.002185	1373	mock_rep2	GCAGACTTCTCCaCAGGAGTCAGA	TGCACC	TACGGCGACCTAA	CC	HBB_sickle	theraputic_HBB sickle to makassar abe
Nme2_A057						0.0054407							0.00217628		0.00217628	0					0				0.00195865	0.0054407	919	mock_rep2	GTTGGAGCGGGGAGAAGGCCAGGG	GTCACT	CCAAGGATCCTAA	CT	VEGFA	nme2 nuclease activity
Nme2_A058				0.00592718		0.00677392	0.00508044			0.00677392					0.00254022				0.00084674	0		0			0.0034928	0.00677392	1181	mock_rep2	TGCACAACCAGTGGAGGCAAGAGG	GCGGCT	CGCCTGTGCTTAA	CT	FANCF	eNme2-C abe activity
Nme2_A059			0.000702247	0.00140449	0.00280899					0.00772472		0.00702247		0.00842697		0.00210674									0.0043138	0.00842697	1424	mock_rep2	GGAAATGGCACACACATCCCTCGT	GCAGCT	ACGGCTTCCTTAA	CT	MECP2	eNme2-C abe activity
Nme2_A060							0.00559284	0	0			0.00223714			0.00111857			0.00223714				0			0.00159795	0.00559284	894	mock_rep2	CGGCGCAAAGCAGGAGGAGTCAGG	GCTTCT	CGTTGGAAGAAGA	CT	SEC61B	eNme2-C abe activity
Nme2_A061				0.0034662	0.0034662									0.0034662									0		0.00259965	0.0034662	577	mock_rep2	GGCAATGGCCGGGACTCCTGGGAG	CACTCT	GAGATCGAGAAGA	CT	RBM20	eNme2-C abe activity
Nme2_A062						0.00191718						0.00153374	0.00115031		0.00268405					0					0.00145706	0.00268405	2608	mock_rep2	CCCTCATCTCCAATATGGTATGGC	GGCCCT	GCAGCAAGGAAGA	CT	SEC61B	eNme2-C abe activity
Nme2_A063	0				0.000778816			0.000778816			0	0	0.000778816		0.000778816	0									0.000389408	0.000778816	1284	mock_rep2	ATGGAGGATGAAACAATGTCTTTG	CGCTCT	TTCTACCGGAAGA	CT	MECP2	eNme2-C abe activity
Nme2_A064												0		0						0	0	0	0		0	0	564	mock_rep2	GGGGTGGGGTCAGACGTCCAAAAC	CAGACT	ACTCATGCGAAGA	CT	Intergenic	eNme2-C abe activity
Nme2_A065	0.00634921								0.0238095		0.0142857				0.00952381			0.00952381			0			0	0.00907029	0.0238095	630	mock_rep2	ATGGTGGTAGAGGGAGCAGTATGA	GAGTCT	AGCCTACACAAGA	CT	Intergenic	Nsp2Smu nuclease activity
Nme2_A066									0.0013245							0.0013245				0					0.000883002	0.0013245	755	mock_rep2	TGGGTCTGAGGGTGGAGGGACTGG	GGGCCT	TAACGGTGCAAGA	CT	AAVS1	Nsp2Smu nuclease activity
Nme2_A067							0.00575816						0.00815739												0.00695777	0.00815739	2084	mock_rep2	TCTCTGACCTGCATTCTCTCCCCT	GGGCCT	CTGACATCCAAGA	CT	AAVS1	Nsp2Smu nuclease activity
Nme2_A068	0	0.000807754			0.00565428	0.000807754		0.00646204						0.00403877			0.000807754		0.000807754				0	0.000807754	0.00201939	0.00646204	1238	mock_rep2	AACCAAGACGGTGACCAGACTCAA	GTTACT	CACGGTCCTAAGA	CT	Intergenic	Nsp2Smu nuclease activity
Nme2_A069						0.0140449				0.0157303								0.00224719			0			0	0.00640449	0.0157303	1780	mock_rep2	GCTGCATCCACCCCCCGAGGACCA	GCCCCT	TCCACGGTTAAGA	CT	LINC01588	inlaid Nme2-ABE
Nme2_A070				0.00227169						0.00681508							0.00136302								0.00348327	0.00681508	2201	mock_rep2	CCCATGCCTATGTTCCAGCTTCCT	GGGTCT	ACAGTGGAAGAGA	CT	LSP1	inlaid Nme2-ABE
Nme2_A071						0.00500715																		0.000357654	0.0026824	0.00500715	2796	mock_rep2	GTCCCAGGCTGTGCTCCTGGCGGA	CATCCT	GTGCGTCAAGAGA	CT	CLN3	theraputic_cln3 batten ex5 disruption abe
Nme2_A072														0.0186047						0					0.00930233	0.0186047	860	mock_rep2	GGTTTCTGCTCTCACCGGGAGGGG	CTCCCT	CGACACAGAGAGA	CT	MeCP2	theraputic_MeCP2 rett c.502C>T correction abe
Nme2_A073							0.00428449																0.000856898	0.0017138	0.00228506	0.00428449	1167	mock_rep2	GCTTTCAGCCCCGTTTCTTGGGAA	TGGCCT	TGTGCACCAGAGA	CT	MeCP2	theraputic_MeCP2 rett c.808C>T correction abe
Nme2_A074							0.00727273								0.000727273						0			0	0.002	0.00727273	1375	mock_rep2	TCTTGCACTTCTTGATGGGGAGTA	CGGTCT	AAGCCGATGGAGA	CT	MeCP2	theraputic_MeCP2 rett c.916C>T correction abe
Nme2_A075							0.0095986				0.008726													0	0.0061082	0.0095986	1146	mock_rep2	GGGTCCACCCACCTGGGCTCCTGA	GCCGCT	GTCATGAGCGAGA	CT	LMNA	theraputic_LMNA progeria c.1824 C>T correction abe
Nme2_A076		0.00297619			0.0138889		0.0109127								0.015873				0.00297619						0.0093254	0.015873	1008	mock_rep2	GAGGAGATGGGTCCACCCACCTGG	GCTCCT	GATTACTCCGAGA	CT	LMNA	theraputic_LMNA progeria c.1824 C>T correction abe
Nme2_A077			0.00123916			0.00216853		0.0027881							0.00185874			0.000309789	0						0.00139405	0.0027881	3228	mock_rep2	TTATCACAGGCTCCAGGAAGGGTT	TGGCCT	AGGTGATGTGAGA	CT	BCL11A	theraputic_BCL11A enhancer disruption SCD-TDT abe
Nme2_A078	0		0.00049505	0	0.00049505	0.00049505			0.0019802	0.00148515						0							0		0.000550055	0.0019802	2020	mock_rep2	ATAAAAGCAACTGTTAGCTTGCAC	TAGACT	CACTCAGAACAGA	CT	BCL11A	theraputic_BCL11A enhancer disruption SCD-TDT abe
Nme2_A079						0.000921659		0.00460829	0.000921659	0	0			0.00184332	0.000921659						0				0.00115207	0.00460829	1085	mock_rep2	CTGTGATAAAAGCAACTGTTAGCT	TGCACT	AATAGCCGACAGA	CT	BCL11A	theraputic_BCL11A enhancer disruption SCD-TDT abe
Nme2_A080				0.00288739								0.00384986		0.00769971	0.00384986	0.000962464	0.000962464			0	0				0.00252647	0.00769971	1039	mock_rep2	TGGAGCCTGTGATAAAAGCAACTG	TTAGCT	TGAGGTGTGCAGA	CT	BCL11A	theraputic_BCL11A enhancer disruption SCD-TDT abe
Nme2_A081	0	0		0.00400356				0.00578292									0.0044484			0					0.00237248	0.00578292	2248	mock_rep2	AACACCCACCTGCTGTATTATCTC	CAAACT	GTTGCGTATCAGA	CT	SOD1	theraputic_ALS SOD1 ex2 disruption ABE
Nme2_A082	0		0.00146771			0.0122309		0.010274	0.00244618		0.00684932				0.00195695									0.000978474	0.00452544	0.0122309	2044	mock_rep2	ACAGCACAACACCCACCTGCTGTA	TTATCT	GCACTCCTTCAGA	CT	SOD1	theraputic_ALS SOD1 ex2 disruption ABE
Nme2_A083				0	0			0.00700935			0.0046729	0.00233645	0.00233645	0.00233645		0.0046729				0				0	0.00233645	0.00700935	428	mock_rep2	GGGAAGCATTAAAaGACTGACTGA	AGGCCT	TCGTGCACATAGA	CT	SOD1	theraputic_ALS SOD1 c.112G>A (p.G38R) correction ABE
Nme2_A084				0.0101202										0.0120177								0	0		0.00553447	0.0120177	1581	mock_rep2	CGCACCTTGGCGCAGCGGTGGAAG	GTGGCT	CCTTCTCGCTAGA	CT	PCSK9	theraputic_PCSK9 ex1 disruption ABE
Nme2_A085			0.00313234								0.00783085			0.0054816								0			0.0041112	0.00783085	1277	mock_rep2	GCATGGGGCCAGGATCCGTGGAGG	TTGCCT	ATAATGCCGAGGA	CT	PCSK9	theraputic_PCSK9 ex2 disruption ABE
Nme2_A086				0.00356506			0.0124777				0.00891266		0.016934	0.00445633		0.00534759	0.0026738	0.00178253				0			0.00623886	0.016934	1122	mock_rep2	CTGACCATCGACaAGAAAGGGACT	GAAGCT	AACCAGTCACGGA	CT	SERPINA1_piz	theraputic_AATD SERPINA1 PIZ c.1096G>A correction ABE
Nme2_A087	0			0.00190658				0.00667302		0.00762631	0.00190658		0.000953289	0.00190658	0.000953289				0				0	0	0.00199324	0.00762631	1049	mock_rep2	ACCATCGACaAGAAAGGGACTGAA	GCTGCT	GGCATATTGCGGA	CT	SERPINA1_piz	theraputic_AATD SERPINA1 PIZ c.1096G>A correction ABE
Nme2_A088													0.00509338									0	0		0.00169779	0.00509338	1178	mock_rep2	CCGCTCCGGCCCACGGCGCTCAAC	TACCCT	CAAGATAACCGGA	CT	EMX1	n/a
Nme2_A089	0						0.00286533		0.00143266	0.00143266	0				0.00143266		0								0.00102333	0.00286533	698	mock_rep2	AGGGGTAGAAATGGAGAGGGTCCC	GGTGCT	TGGACCAATCGGA	CT	EMX1	n/a
Nme2_A090									0.00458482	0.00305655															0.00382068	0.00458482	1963	mock_rep2	TCCTGCGGAACCGCTTCTTCGGCC	ACCGCT	CTTCTAAGTCGGA	CT	EMX1	n/a
Nme2_A091											0.00181488	0.000907441			0.000907441		0.000907441						0.000907441		0.00108893	0.00181488	1102	mock_rep2	TCTCTCTCTTAATGACACGGGCAT	CCAGCT	CTCAGCTAATGGA	CT	EMX1	n/a
Nme2_A092				0.00706906		0.00924415	0.00380642						0.00435019			0.00380642									0.00565525	0.00924415	1839	mock_rep2	GTGACAAGTGTGATCACTTGGGTG	GTGGCT	GGATCTTCATGGA	CT	CCR5	n/a
Nme2_A093	0	0.00384615	0.00384615			0.00769231		0.00512821						0.0102564						0.00128205	0			0	0.00356125	0.0102564	780	mock_rep2	AAATGAGAGCTGCAGGTGTAATGA	AGACCT	CGTGAGGTATGGA	CT	CCR5	n/a
Nme2_A094				0							0.00392157		0.00686275		0.000980392				0			0			0.00196078	0.00686275	1020	mock_rep2	CTCATTTTCCATACAGTCAGTATC	AATTCT	TAGTTAGGCTGGA	CT	CCR5	n/a
Nme2_A095						0.00918485			0.00918485			0.00459242						0.00344432	0		0			0	0.00377235	0.00918485	871	mock_rep2	GCGGCAGGACCAGCCCCAAGATGA	CTATCT	AGCGCCATAACGA	CT	CCR5	n/a
Nme2_A096				0													0.0030303								0.00151515	0.0030303	3630	mock_rep2	CTGATCCTGGTGCTGCAGCTTCCT	TACACT	TGTCTCTCTACGA	CT	AAVS1	n/a
Nme2_A097	0	0													0.00311526			0.00311526		0		0	0		0.000890076	0.00311526	963	mock_rep2	AATGGGGGTGTGTCACCAGATAAG	GAATCT	GTAACAGTAGCGA	CT	AAVS1	n/a
Nme2_A098				0.0048011						0.0144033															0.00960219	0.0144033	1458	mock_rep2	CCCATCCTTAGGCCTCCTCCTTCC	TAGTCT	TCTAGTAACGCGA	CT	AAVS1	n/a
Nme2_A099				0.00618375			0.00618375	0.00353357											0.000883392						0.00419611	0.00618375	1132	mock_rep2	GTCACCAATCCTGTCCCTAGTGGC	CCCACT	CCATAACATGCGA	CT	AAVS1	n/a
Nme2_A100															0.00526316								0	0.00150376	0.00225564	0.00526316	1330	mock_rep2	GCCGCTGGCCCCCCACCGCCCCAA	GGATCT	CTGTATTGACCGA	CT	AAVS1	n/a
Nme2_A101	0								0.0116913	0.00935308		0.00857366			0.00155885										0.00623539	0.0116913	1283	mock_rep2	ATCTGCCTAACAGGAGGTGGGGGT	TAGACG	ATAGACGCTCCGA	CG	AAVS1	nme2 nuclease activity
Nme2_A102	0							0.0040201				0.00435511													0.00279174	0.00435511	2985	mock_rep2	ATCCTGGAGTGACCCCTGGCCTTC	TCCCCG	GACTGGCTATCGA	CG	VEGFA	nme2 nuclease activity
Nme2_A103									0.00348918	0.00348918				0.000697837				0.000697837			0				0.00167481	0.00348918	1433	mock_rep2	GCTGGGTGAATGGAGCGAGCAGCG	TCTTCG	GGTGTTCAGTCGA	CG	VEGFA	nme2 nuclease activity
Nme2_A104										0.00382096					0.00709607	0.00163755	0.00327511								0.00395742	0.00709607	1832	mock_rep2	CTGCTCCCCAGCCCAAACCGCCGC	GGCGCG	AGGAAGACCTCGA	CG	LINC01588	nme2 nuclease activity
Nme2_A106								0.00469043							0.00375235		0.00187617	0.000938086					0		0.00225141	0.00469043	1066	mock_rep2	GCGTTGGAGCGGGGAGAAGGCCAG	GGGTCA	TCGCCATTACTGA	CA	VEGFA	nme2 nuclease activity
Nme2_A107	0.000743494												0.00817844	0.000743494						0.000743494					0.00260223	0.00817844	1345	mock_rep2	AGTCTCCGCTTTAACCCCCACCTC	CAGCCG	ACCTGTCAGCTGA	CG	Intergenic	eNme2-C abe activity
Nme2_A108									0.00372093		0.000930233					0.00372093				0.000930233			0		0.00186047	0.00372093	1075	mock_rep2	GGGTGTGCAGACGGCAGTCACTAG	GGGGCG	CATGCCACGTTGA	CG	VEGFA	eNme2-C abe activity
Nme2_A109		0.00501505				0.00702106						0.00802407		0.00300903	0.00200602	0.00200602				0		0			0.00338516	0.00802407	997	mock_rep2	GACCCAGGGGTAGAAATGGAGAGG	GTCCCG	ATAGGACGCTTGA	CG	EMX1	eNme2-C abe activity
Nme2_A110				0.0032538	0.0032538								0.0032538						0			0	0	0	0.00139448	0.0032538	922	mock_rep2	GCGAATGGGGCCATGCCGACCAAA	GCGCCG	AGGACTCGGAACA	CG	FANCF	eNme2-C abe activity
Nme2_A111				0.00436681		0.00748596					0.00686213		0.00873362												0.00686213	0.00873362	1603	mock_rep2	TGCAGATCCCACAGGCGCCCTGGC	CAGTCG	CTCGTGTTGAACA	CG	PDCD1	eNme2-C abe activity
Nme2_A112	0		0.00129199		0.00516796							0.00387597			0.00258398		0.00129199		0.00129199				0	0.00129199	0.00186621	0.00516796	774	mock_rep2	AGATATGGTCCAGTAGATATTGAA	GTTACG	CGAGCCGATAACA	CG	CUL3	eNme2-C abe activity
Nme2_A113							0.023494		0.0174699	0.00843373				0.00783133					0.00060241			0			0.00963855	0.023494	1660	mock_rep2	TGCTGCAGAAGGGATTCCATGAGG	TGCGCG	CTCAATGCAGACA	CG	FANCF	eNme2-C abe activity
Nme2_A114	0						0.00325098			0.00585176	0.00325098	0.00455137							0.000650195				0		0.0025079	0.00585176	1538	mock_rep2	ATGCCGACCAAAGCGCCGATGGAT	GTGGCG	TCGGAATAGGACA	CG	FANCF	eNme2-C abe activity
Nme2_A115	0									0		0			0							0			0	0	541	mock_rep2	AGCGGCCGGATATCAGCTGCCACG	CCCGCG	ATTCCAGGCGACA	CG	LINC01588	eNme2-C abe activity
Nme2_A116							0.00600962					0.00240385	0.00120192	0.00120192											0.00270433	0.00600962	832	mock_rep2	CTCCCCAGCCCAAACCGCCGCGGC	GCGACG	TGGCTTACCGACA	CG	LINC01588	eNme2-C abe activity
Nme2_A117				0.00246548			0.00197239							0.000986193										0.00147929	0.00172584	0.00246548	2028	mock_rep2	TCTACCAGCCCCCACTGGCCCTCA	GAGCCG	TTAAGCCTCGACA	CG	EMX1	eNme2-C abe activity
Nme2_A118	0.000664894		0.000664894				0.00132979					0.000664894						0.00265957		0			0		0.000854863	0.00265957	1504	mock_rep2	AGACTGACTGGATGTGCACAGCAG	TGACCG	GGCTGTAGACACA	CG	Intergenic	Nsp2Smu nuclease activity
Nme2_A119							0.00789177		0.00563698	0.00225479			0.00563698					0				0	0		0.00306007	0.00789177	887	mock_rep2	GGCTGCACAACCAGTGGAGGCAAG	AGGGCG	CAATAGCCGCACA	CG	FANCF	inlaid Nme2-ABE
Nme2_A120				0.000868056				0.00173611								0			0.000868056			0.00260417			0.00121528	0.00260417	1152	mock_rep2	TGCATCCACCCCCCGAGGACCAGC	CCCTCG	TGTAAGGACCACA	CG	LINC01588	inlaid Nme2-ABE
Nme2_A121	0.00339992													0.00552486											0.00446239	0.00552486	2353	mock_rep2	ATTCTCCTGTCCCAGGCTGTGCTC	CTGGCG	ACTGGAACTCACA	CG	CLN3	theraputic_cln3 batten ex5 disruption abe
Nme2_A122	0.00104275								0.00364964				0.00286757												0.00251999	0.00364964	3836	mock_rep2	ATGGGTCCACCCACCTGGGCTCCT	GAGCCG	GATCTGGCATACA	CG	LMNA	theraputic_LMNA progeria c.1824 C>T correction abe
Nme2_A123													0.00119048					0.00535714			0	0.000595238			0.00178571	0.00535714	1680	mock_rep2	TCGTGTTCCCCGAGGCCATGAACC	ACCCCG	GCTACCTTGTACA	CG	EMX1	n/a
Nme2_A124	0			0.000821018	0.00164204			0.00492611											0						0.00147783	0.00492611	1218	mock_rep2	ATGAACCACCCCGCGCTGACCGTG	CATCCG	AACGACAGCTACA	CG	EMX1	n/a
Nme2_A125						0.00309981						0.000619963							0.000619963						0.00144658	0.00309981	1613	mock_rep2	CTTCCAGGGTGAGTGTCCACGCTG	TGCCCG	CCGAGGCATTACA	CG	EMX1	n/a
Nme2_A126		0.00247831						0.00619579													0		0		0.00216853	0.00619579	807	mock_rep2	GAGGGCCAGTGGGGGCTGGTAGAG	CAAACG	GTCTCACCTTACA	CG	EMX1	n/a
Nme2_A127	0					0.00468384					0.00702576								0.00117096						0.00322014	0.00702576	854	mock_rep2	ACCCCACCCCAGGCTCCCAGGCCC	TGAACG	ACGAACTCTAGCA	CG	EMX1	n/a
Nme2_A128				0.00160514				0.00160514	0.00321027		0.00321027			0.00160514				0.00160514		0	0	0			0.00142679	0.00321027	623	mock_rep2	GGGAGGGAACACCATTCACAAAGG	CTGACG	TAACCTGAAGGCA	CG	EMX1	n/a
Nme2_A129			0.000773694		0.00193424							0.00116054			0.00116054					0	0.000386847	0			0.000773694	0.00193424	2585	mock_rep2	TCACACTTGTCACCACCCCAAAGG	TGACCG	GATGGTTGTGGCA	CG	CCR5	n/a
Nme2_A130				0.00136612			0.00751366																		0.00443989	0.00751366	1464	mock_rep2	GTGATCACTTGGGTGGTGGCTGTG	TTTGCG	AATTCGGTTCGCA	CG	CCR5	n/a
Nme2_A131				0.00113636	0.000568182					0.00170455	0.00113636	0.000568182	0.000568182	0											0.000811688	0.00170455	1760	mock_rep2	GGGAATCCTAAAAACTCTGCTTCG	GTGTCG	TTGCGAATGTGCA	CG	CCR5	n/a
Nme2_A132			0			0.000894454	0.000894454					0.000894454			0.00178891				0.000447227						0.000819917	0.00178891	2236	mock_rep2	GCATCAACCCCATCATCTATGCCT	TTGTCG	CTATTCAGCACCA	CG	CCR5	n/a
Nme2_A133	0.000932836											0.00373134	0.00186567	0.000932836	0.00279851			0.00746269		0					0.00253198	0.00746269	1072	mock_rep2	AGTCTTCTTCCAAAAGCACATTGC	CAAACG	AAGGTACTCGCCA	CG	CCR5	n/a
Nme2_A134									0.00275292							0.000688231			0.00137646	0		0.000688231			0.00110117	0.00275292	1453	mock_rep2	GCTGTTCTATTTTCCAGCAAGAGG	CTCCCG	ATACGGAATGCCA	CG	CCR5	n/a
Nme2_A135		0.00281492		0.00070373		0.00351865		0.0112597														0			0.00365939	0.0112597	1421	mock_rep2	CACAGATATTTCCTGCTCCCCAGT	GGATCG	CGTCCATAATCCA	CG	CCR5	n/a
Nme2_A136	0			0.00467727			0.00467727	0	0.00187091		0.00935454														0.00343	0.00935454	1069	mock_rep2	AGCAGGAAATATCTGTGGGCTTGT	GACACG	AACAGTTCGTCCA	CG	CCR5	n/a
Nme2_A137			0					0.00327869							0.00245902										0.00191257	0.00327869	1220	mock_rep2	CGAGTCCAGGCCCCAGCCCCTCCT	CCCTCG	TCCTTCGATTCCA	CG	AAVS1	n/a
Nme2_A138		0																0.00501002							0.00250501	0.00501002	998	mock_rep2	GAGGGGCTGGGGCCTGGACTCCTG	GGTCCG	GTGCAGAGAATCA	CG	AAVS1	n/a
Nme2_A139			0	0.000930233						0.00186047			0.00465116			0			0			0			0.00106312	0.00465116	1075	mock_rep2	GGAAGCTGCAGCACCAGGATCAGT	GAAACG	CCGGTAGCAATCA	CG	AAVS1	n/a
Nme2_A140		0.000801282			0.00320513					0.00320513										0		0			0.00144231	0.00320513	1248	mock_rep2	GAGCAGCTCAGGTTCTGGGAGAGG	GTAGCG	GCATATGTGGTCA	CG	AAVS1	n/a
Nme2_A141								0.00119237		0	0.000794913						0.000794913	0.00198728							0.000953895	0.00198728	2516	mock_rep2	CCTTGCCAGAACCTCTAAGGTTTG	CTTACG	CACTGAACCGTCA	CG	AAVS1	n/a
Nme2_A142	0.000510725											0.00102145	0.00357508					0.00306435		0		0			0.00136193	0.00357508	1958	mock_rep2	ATGCTGTCCTGAAGTGGACATAGG	GGCCCG	TGAACGTCTGTCA	CG	AAVS1	n/a
Nme2_A143					0.00762195	0.00304878	0.00685976			0.00533537	0.00152439	0.00228659			0.00381098				0.0114329		0				0.00465786	0.0114329	1312	mock_rep2	GCCCAAATGAAAGGAGTGAGAGGT	GACCCG	TCAATACGGCTCA	CG	AAVS1	n/a
Nme2_A144											0.00386598								0	0			0		0.000966495	0.00386598	1552	mock_rep2	CTGGCCCCCCACCGCCCCAAGGAT	CTCCCG	CTGGCTCTTCTCA	CG	AAVS1	n/a
Nme2_A145			0.00144404					0.00794224				0.00794224	0.00144404		0										0.00375451	0.00794224	1385	mock_rep2	CCAGTGGAGGCAAGAGGGCGGCTT	TGGGCG	TGCCACCTATTCA	CG	FANCF	n/a
Nme2_A146		0.0008726																						0.0008726	0.0008726	0.0008726	1146	mock_rep2	GAGGGCGGCTTTGGGCGGGGTCCA	GTTCCG	GCGCGAGTCAATA	CG	FANCF	n/a
Nme2_A147		0.0083632	0.00238949								0.00537634	0.00238949							0.000597372	0.000597372					0.00328554	0.0083632	1674	mock_rep2	GAAGTTCGCTAATCCCGGAACTGG	ACCCCG	CAGGCGTGATATA	CG	FANCF	n/a
Nme2_A148											0.00294811														0.00294811	0.00294811	1696	mock_rep2	CCGCCCGGGGAGGTCCTGGCCTTG	CCTTCG	GACAACCTTGGTA	CG	LINC01588	n/a
Nme2_A149				0	0.00339751				0.0101925	0.00566251					0.00566251			0.0011325							0.00434126	0.0101925	883	mock_rep2	TCGAAGGCAAGGCCAGGACCTCCC	CGGGCG	CGTATTCCACGTA	CG	LINC01588	n/a
Nme2_A150					0.0056101			0.00701262																	0.00631136	0.00701262	713	mock_rep2	GGCCAGGACCTCCCCGGGCGGCTG	CAGCCG	GCATAGTGTCGTA	CG	LINC01588	n/a
Nme2_A151							0.00750939	0.00125156	0			0.0100125			0			0.00125156		0				0	0.00250313	0.0100125	799	mock_rep2	GGGTCCAAAGCAGGATGACAGGCA	GGGGCA	ACCACAGCATGTA	CA	Intergenic	eNme2-C abe activity
Nme2_A152			0							0.00513347						0	0	0	0				0		0.000733353	0.00513347	974	mock_rep2	TGATTGCGTACTTCGAAAAGGTAG	GCGACA	TCAGCGCTGTGTA	CA	MECP2	eNme2-C abe activity
Nme2_A153					0.00137552								0.00137552		0.00275103	0			0		0	0	0.00137552	0.00275103	0.00106985	0.00275103	727	mock_rep2	GGCCAGGGCTGGAGAAGCAGAAAA	AAAGCA	CTCTCGTACGCTA	CA	LINC01509	eNme2-C abe activity
Nme2_A154		0.00188501		0.00565504								0.00471254		0.00377003			0.00188501				0		0		0.00255823	0.00565504	1061	mock_rep2	CAGACTTCTCCaCAGGAGTCAGAT	GCACCA	CCTGTGATTGCTA	CA	HBB_sickle	eNme2-C abe activity
Nme2_A155						0.00465549			0.00465549		0.00372439				0.000931099		0.000931099		0.000931099		0		0		0.00197858	0.00465549	1074	mock_rep2	CTGTTAGCAGACCCAGATAGACAG	GAGACA	GAACGCTAACCTA	CA	FANCF	eNme2-C abe activity
Nme2_A156			0.00294464					0.00883392					0.00530035	0.00176678											0.00471143	0.00883392	1698	mock_rep2	GGACCCTAGCCTAATGCCCCCTGC	ACCCCA	TATCCTCGTCCTA	CA	LSP1	eNme2-C abe activity
Nme2_A157							0.00839454		0.00629591			0.00524659	0.00104932		0.00524659										0.00524659	0.00839454	953	mock_rep2	TTGGCTACAGCAACAGGGTGGTGG	ACCTCA	ACGCACCAGTCTA	CA	GAPDH	eNme2-C abe activity
Nme2_A158	0.00140845	0		0			0.00985915		0.00704225	0		0.0028169			0.00140845	0		0		0		0		0	0.00173348	0.00985915	710	mock_rep2	AAGAGCACAAGAGGAAGAGAGAGA	CCCTCA	TGAGGCAGTTCTA	CA	GAPDH	eNme2-C abe activity
Nme2_A159												0.00924499		0.00873138						0.000513611					0.00616333	0.00924499	1947	mock_rep2	CTGCCCTGCCCACACCCCCACTCC	ACCACA	GCCGTTCGCATTA	CA	LSP1	eNme2-C abe activity
Nme2_A160						0.00133245			0.00466356			0.00333111			0.00133245		0.000666223		0		0	0			0.00141572	0.00466356	1501	mock_rep2	CTTCGAGGACCATGAGATAGAAGG	CGCGCA	GCTCCTACAGTTA	CA	SHANK3	eNme2-C abe activity
Nme2_A161						0.0069535				0.00782269				0.00217297	0.00173837		0.00260756	0.000434594						0.00130378	0.00329049	0.00782269	2301	mock_rep2	TCTGCAGTTAGGGAATAAGCCCCA	GTGTCA	AGTGTCGCCGTTA	CA	GRIN2B	Nsp2Smu nuclease activity
Nme2_A162				0.00361337			0.00903342		0.0108401								0.00361337	0.00180668	0					0	0.00412957	0.0108401	1107	mock_rep2	GTCAGCATAGGGTGGCAAAGCCCA	GGGCCA	ATCGCGAGGCTTA	CA	AAVS1	Nsp2Smu nuclease activity
Nme2_A163				0.00343643	0.00343643		0.00343643			0	0					0.00343643		0	0	0			0		0.00137457	0.00343643	291	mock_rep2	TGTAAGACGAATTGTAGAAAGGAG	AGATCA	TTGACGGAAGAAG	CA	Intergenic	Nsp2Smu nuclease activity
Nme2_A164				0.005997					0.00824588	0	0				0.000749625		0.00224888	0.00149925						0.000749625	0.00243628	0.00824588	1334	mock_rep2	GGCAGCGCAAAGTGACAATGGCCA	GGGCCA	CAAGGCCAAGAAG	CA	AAVS1	Nsp2Smu nuclease activity
Nme2_A165	0.000310559													0.0015528					0.000310559		0				0.000543478	0.0015528	3220	mock_rep2	ATCTGTCCCCTCCACCCCACAGTG	GGGCCA	TCCGTAAGAGAAG	CA	AAVS1	Nsp2Smu nuclease activity
Nme2_A166				0.000474248	0.000189699	0.000569098						0.000948497				0.000569098								0.000284549	0.000505865	0.000948497	10543	mock_rep2	CGCAAAGCTGCATCCACCCCCCGA	GGACCA	GGCTACGTAGAAG	CA	LINC01588	inlaid Nme2-ABE
Nme2_A167	0				0.00166113	0		0.00110742																	0.000692137	0.00166113	1806	mock_rep2	AGGCAAGAGGGCGGCTTTGGGCGG	GGTCCA	ATCCGATAGGAAG	CA	FANCF	inlaid Nme2-ABE
Nme2_A168										0.00357782															0.00357782	0.00357782	1118	mock_rep2	TCCTGTCCCAGGCTGTGCTCCTGG	CGGACA	GATAGGACGGAAG	CA	CLN3	theraputic_cln3 batten ex5 disruption abe
Nme2_A169			0		0.00142653						0.00356633					0.000713267			0					0	0.000951022	0.00356633	1402	mock_rep2	CCAGACCTGTAGGGCAGCAGGTGA	AGGCCA	ACATCTCCGGAAG	CA	CLN3	theraputic_cln3 batten ex5 disruption abe
Nme2_A170	0		0.00157729				0.00205047					0.00205047						0.000788644						0.000157729	0.0011041	0.00205047	6340	mock_rep2	ACACTCACCGTAGGGCCAGCCTCA	GACACA	CAGTATAGCGAAG	CA	TTR	theraputic_TTR ex1 disruption nuc abe
Nme2_A171	0	0	0.00337079		0.00674157				0.00674157					0.00561798						0					0.00321027	0.00674157	890	mock_rep2	AAACACTCACCGTAGGGCCAGCCT	CAGACA	AGAATCTGCGAAG	CA	TTR	theraputic_TTR ex1 disruption nuc abe
Nme2_A172					0.00325098	0.000650195							0.00195059						0						0.00146294	0.00325098	1538	mock_rep2	GCTTAAGCTTCCATGTCCAGCCTT	CAGGCA	GTTGTTCTCGAAG	CA	MeCP2	theraputic_MeCP2 rett c.316C>T correction abe
Nme2_A173				0.0170987																				0.00165472	0.00937672	0.0170987	1813	mock_rep2	TTCACTTCCTGCCGGGGCGTTTGA	TCACCA	CCTCTTGAACAAG	CA	MeCP2	theraputic_MeCP2 rett c.763C>T correction abe
Nme2_A174		0					0	0				0	0		0										0	0	2130	mock_rep2	TAGTGCAAGCTAACAGTTGCTTTT	ATCACA	GTACCACGACAAG	CA	BCL11A	theraputic_BCL11A enhancer disruption SCD-TDT nuc
Nme2_A175	0				0.000811688	0.000811688		0.00162338										0.000811688			0.000811688		0.000811688		0.000811688	0.00162338	1232	mock_rep2	AGCTAACAGTTGCTTTTATCACAG	GCTCCA	ACGTGGTTACAAG	CA	BCL11A	theraputic_BCL11A enhancer disruption SCD-TDT nuc
Nme2_A176								0.00564573		0.00705716	0	0	0			0.000705716	0						0.00564573		0.00238179	0.00705716	1417	mock_rep2	GCCTGTGATAAAAGCAACTGTTAG	CTTGCA	ATGGTCACGCAAG	CA	BCL11A	theraputic_BCL11A enhancer disruption SCD-TDT abe
Nme2_A177			0									0	0	0			0	0	0			0	0		0	0	1099	mock_rep2	GCACTTTTCTTAAAGGAAAGTAAT	GGACCA	CGCACTATGCAAG	CA	SOD1	theraputic_ALS SOD1 ex2 disruption ABE
Nme2_A178		0.000558659				0.00502793									0.00446927			0.000558659						0.000558659	0.00223464	0.00502793	1790	mock_rep2	CACCCACCTGCTGTATTATCTCCA	AACTCA	GAGGAAGATCAAG	CA	SOD1	theraputic_ALS SOD1 ex2 disruption ABE
Nme2_A179			0.00479616		0.00659472	0.00119904		0.0113909				0.00179856									0			0.00179856	0.00393971	0.0113909	1668	mock_rep2	GCACAACACCCACCTGCTGTATTA	TCTCCA	TGACAGACTCAAG	CA	SOD1	theraputic_ALS SOD1 ex2 disruption ABE
Nme2_A180	0.0015361	0			0.00614439			0.00614439	0.0015361	0	0		0				0				0	0			0.00139645	0.00614439	651	mock_rep2	AAGCATTAAAaGACTGACTGAAGG	CCTGCA	CGGTTACCATAAG	CA	SOD1	theraputic_ALS SOD1 c.112G>A (p.G38R) correction ABE
Nme2_A181	0.0027972	0		0.00979021				0.0195804				0.00559441	0.00699301								0				0.00639361	0.0195804	715	mock_rep2	AaGACTGACTGAAGGCCTGCATGG	ATTCCA	AGTGCGAACTAAG	CA	SOD1	theraputic_ALS SOD1 c.112G>A (p.G38R) correction ABE
Nme2_A182		0.000539084				0.00485175		0.00539084							0.00161725	0.00107817		0.00161725							0.00251572	0.00539084	1855	mock_rep2	TACTTACAGGCTCCAATAGTGGTC	AGTCCA	TCCAACCACTAAG	CA	DMD	theraputic_ex51 del DMD ex50 disruption ABE
Nme2_A183		0			0.00736377		0.00883652				0.00441826		0.00147275							0	0		0		0.00276141	0.00883652	679	mock_rep2	CAGTATACTTACAGGCTCCAATAG	TGGTCA	CATACCGGTTAAG	CA	DMD	theraputic_ex51 del DMD ex50 disruption ABE
Nme2_A184		0.00218818	0.00218818					0.00656455				0.00437637			0.00437637		0.00437637				0		0		0.00300875	0.00656455	914	mock_rep2	GAATGGGATCCAGTATACTTACAG	GCTCCA	CAACCAATCAGAG	CA	DMD	theraputic_ex51 del DMD ex50 disruption nuc
Nme2_A185									0.00744753		0.00270819														0.00507786	0.00744753	1477	mock_rep2	TGCCTCGCACAGCTCCCGCGGCTG	CGACCA	TCAGGAGCTAGAG	CA	EMX1	n/a
Nme2_A186						0.0025974			0.0025974																0.0025974	0.0025974	385	mock_rep2	GGCGCACCAGCTGGGCGCCTCCCC	GCTGCA	TGTCGTATAGGAG	CA	EMX1	n/a
Nme2_A187								0.00311388									0.00044484						0		0.00118624	0.00311388	2248	mock_rep2	TTCGGCCACCGCTTCCAGGGTGAG	TGTCCA	GTATCCTATGGAG	CA	EMX1	n/a
Nme2_A188													0.00196175						0						0.000980873	0.00196175	2039	mock_rep2	CTCTGGGGCTGGAGCTGGATGCCC	GTGTCA	CTCGATTCTCGAG	CA	EMX1	n/a
Nme2_A189										0.00487508			0							0					0.00162503	0.00487508	1641	mock_rep2	GTTTGCTCTACCAGCCCCCACTGG	CCCTCA	GACGTGTAATGAG	CA	EMX1	n/a
Nme2_A190	0.000817996				0.00327198	0.00163599				0.00490798			0.00654397		0.00408998							0			0.00303827	0.00654397	2445	mock_rep2	ACCCAAGTGATCACACTTGTCACC	ACCCCA	GTAGGTAGGTGAG	CA	CCR5	n/a
Nme2_A191																									#DIV/0!		2548	mock_rep2	TGGGTGGTGGCTGTGTTTGCGTCT	CTCCCA	ACGTCAAGTTGAG	CA	CCR5	n/a
Nme2_A192							0.00241255			0.00241255	0.000603136			0						0			0		0.000904704	0.00241255	1658	mock_rep2	TCTCCCAGGAATCATCTTTACCAG	ATCTCA	ATGAACCGAACAG	CA	CCR5	n/a
Nme2_A193		0			0.00115875						0	0								0.00115875	0.00115875	0			0.000496607	0.00115875	863	mock_rep2	GACTATCTTTAATGTCTGGAAATT	CTTCCA	ACTATGGTGACAG	CA	CCR5	n/a
Nme2_A194																								0.000824856	0.000824856	0.000824856	3637	mock_rep2	GGCTGGTCCTGCCGCTGCTTGTCA	TGGTCA	TATTGGCACACAG	CA	CCR5	n/a
Nme2_A195		0							0.00482094																0.00241047	0.00482094	1452	mock_rep2	CAGGCCCCAGCCCCTCCTCCCTCG	GACCCA	GCTTACACTACAG	CA	AAVS1	n/a
Nme2_A196	0								0.00268962									0.00268962						0.00161377	0.00174825	0.00268962	1859	mock_rep2	AGGCCCCCAGTCCCTCCACCCTCA	GACCCA	CAATGATGTCCAG	CA	AAVS1	n/a
Nme2_A197	0			0				0	0	0.000900901				0.000900901			0.000900901		0						0.000337838	0.000900901	1110	mock_rep2	ATCAGTGAAACGCACCAGACGGCC	GCGTCA	GTCATAGCCTCAG	CA	AAVS1	n/a
Nme2_A198		0.00117925										0.00353774	0			0		0		0		0			0.000673854	0.00353774	848	mock_rep2	GAGGTTCTGGCAAGGAGAGAGATG	GCTCCA	TTGCGTCCTTCAG	CA	AAVS1	n/a
Nme2_A199				0	0.00175439																	0			0.000584795	0.00175439	1140	mock_rep2	GGGAACTGCCGCTGGCCCCCCACC	GCCCCA	AACGCACCAATAG	CA	AAVS1	n/a
Nme2_A200	0.000840336		0.0092437				0.0109244								0.000840336	0.0134454							0	0	0.00504202	0.0134454	1190	mock_rep2	ACAGCGACTCCTGGAAGTGGCCAA	GGGCCA	CGTGAATGGATAG	CA	AAVS1	n/a
Nme2_A001			0.00623701											0.00623701											0.00623701	0.00623701	481	mock_rep3	GGAGTTTTCTCTTAGGCTTCTCTC	AGGTCC	CGGAGAAGAAGAA	CC	LINC01588	nme2 nuclease activity
Nme2_A002					0.0028169	0	0.0056338						0.0056338				0.0028169								0.00338028	0.0056338	355	mock_rep3	CCGCAAAGCTGCATCCACCCCCCG	AGGACC	GAAGACGGAAGAA	CC	LINC01588	nme2 nuclease activity
Nme2_A003		0.00049456							0.00148368																0.00098912	0.00148368	2022	mock_rep3	TATGTTCCAGCTTCCTGGGTCTGC	AGGTCC	ACTCCGCGAAGAA	CC	LSP1	nme2 nuclease activity
Nme2_A004	0			0.00439078	0.00109769		0.00109769			0.00548847		0.00109769	0.00219539		0			0	0		0.00109769		0		0.00137212	0.00548847	911	mock_rep3	AGCAAGAGCACAAGAGGAAGAGAG	AGACCC	TGCTTGGCAAGAA	CC	GAPDH	nme2 nuclease activity
Nme2_A005	0						0						0	0		0					0				0	0	25	mock_rep3	ACCCTCATCTCCAATATGGTATGG	CGGCCC	GCCAAGAAGAGAA	CC	SEC61B	nme2 nuclease activity
Nme2_A006											0.00518519														0.00518519	0.00518519	1350	mock_rep3	CTTCCCCTTCATTGCGGCGGGCTG	CGGGCC	ATGGCAGAGAGAA	CC	VEGFA	nme2 nuclease activity
Nme2_A007		0				0	0		0																0	0	559	mock_rep3	GAGGCAAGAGGGCGGCTTTGGGCG	GGGTCC	TGACGCCAGAGAA	CC	FancF	nme2 nuclease activity
Nme2_A008		0			0.00385888									0.000275634	0				0.000551268	0					0.000780963	0.00385888	3628	mock_rep3	GACCAGCCCCTCGAAGGCAAGGCC	AGGACC	CACTCTTGGAGAA	CC	LINC01588	nme2 nuclease activity
Nme2_A009			0.00298063							0.00372578		0.000745156													0.00248385	0.00372578	1342	mock_rep3	GGAGTCGCCAGAGGCCGGTGGTGG	ATTTCC	CCTGTCTACAGAA	CC	LINC01588	nme2 nuclease activity
Nme2_A010																	0.000783699								0.000783699	0.000783699	2552	mock_rep3	GTGTGTCCCTCTCCCCACCCGTCC	CTGTCC	ATCCGTACCAGAA	CC	VEGFA	nme2 nuclease activity
Nme2_A011													0.00782473												0.00782473	0.00782473	2556	mock_rep3	GCGCCTCCCTGCAGGGCTGCTCCC	CAGCCC	GGTACTGTCAGAA	CC	LINC01588	nme2 nuclease activity
Nme2_A012			0.00305111						0.00533944														0		0.00279685	0.00533944	1311	mock_rep3	GCATGGGCAGGGGCTGGGGTGCAC	AGGCCC	CTGTAGCTCAGAA	CC	VEGFA	nme2 nuclease activity
Nme2_A013	0.000858001				0.010725				0.011583				0.00858001		0.00772201		0.000858001		0.000429		0		0		0.00452834	0.011583	2331	mock_rep3	ACTCACTCACCCACACAGACACAC	ACGTCC	GAGCTACCTAGAA	CC	VEGFA	nme2 nuclease activity
Nme2_A014		0	0		0.00485437			0.00485437			0		0.00485437			0.00485437			0	0			0		0.00194175	0.00485437	206	mock_rep3	CAATATCAGGAGACTAGGAAGGAG	GAGGCC	GCTTGAGAAGGAA	CC	AAVS1	nme2 nuclease activity
Nme2_A015		0.000415455	0.000415455					0.00373909						0.00083091							0				0.00108018	0.00373909	2407	mock_rep3	GAATGGCAGGCGGAGGTTGTACTG	GGGGCC	AGCGATCAAGGAA	CC	VEGFA	nme2 nuclease activity
Nme2_A016	0	0			0.00229095	0.00114548				0	0		0.00229095		0.00114548			0			0				0.000687285	0.00229095	873	mock_rep3	AAGGAAGGGAACATATTACTATTG	CTTTCC	TTGCTCTGAGGAA	CC	CYBB	nme2 nuclease activity
Nme2_A017						0	0	0			0	0	0			0				0		0.00980392			0.00108932	0.00980392	102	mock_rep3	TGCCCAAATGAAAGGAGTGAGAGG	TGACCC	CTAGCGACAGGAA	CC	AAVS1	nme2 nuclease activity
Nme2_A018		0.0017311					0.00519331				0.00519331		0.0034622		0.00461627										0.00403924	0.00519331	1733	mock_rep3	GATTCCAGCCAGACACCCGCCCCC	CGGCCC	AAGAGGTACGGAA	CC	LSP1	nme2 nuclease activity
Nme2_A019		0													0.00134228					0		0			0.00033557	0.00134228	745	mock_rep3	TATCTGTCCCCTCCACCCCACAGT	GGGGCC	TCCTCCATCGGAA	CC	AAVS1	nme2 nuclease activity
Nme2_A020	0	0	0	0	0						0						0.00147929		0				0		0.000164366	0.00147929	676	mock_rep3	AAAAATTGTGATTTCCAGATCCAC	AAGCCC	CCAATTGGTGGAA	CC	FANCJ	nme2 nuclease activity
Nme2_A021					0.00376142											0.000537346			0				0		0.00107469	0.00376142	1861	mock_rep3	GTGGAGTGGCCTGCTATCAGCTAC	CTATCC	GCGGTTATACGAA	CC	CYBB	nme2 nuclease activity
Nme2_A022	0	0.00133869							0.00133869				0.00133869												0.00100402	0.00133869	747	mock_rep3	AATCCTGGAGTGACCCCTGGCCTT	CTCCCC	AGTTACAGGCGAA	CC	VEGFA	nme2 nuclease activity
Nme2_A023	0		0							0	0		0	0.000440529											7.34214e-05	0.000440529	2270	mock_rep3	ATACCCTCCAATAATTTGGCTGGC	AATTCC	TAGAATGCGCGAA	CC	AGA	nme2 nuclease activity
Nme2_A024				0.00237982		0.00428367	0.00142789				0.00380771	0.000475964													0.00247501	0.00428367	2101	mock_rep3	CCTACAACCCAATCCCCTCCGCCC	CGGACC	CATGGACTGCGAA	CC	ARHGEF9	nme2 nuclease activity
Nme2_A025			0.00127173							0.00254345															0.00190759	0.00254345	2359	mock_rep3	GCAGGGGCCAGGTGTCCTTCTCTG	GGGGCC	GTACTGGACCGAA	CC	VEGFA	nme2 nuclease activity
Nme2_A026									0																0	0	821	mock_rep3	GGGGGCGCATGGCTCCGCCCCGCC	GGGACC	TGAGCATGCCGAA	CC	VEGFA	nme2 nuclease activity
Nme2_A027		0.000811688				0.000811688	0.00162338		0.00405844	0	0				0				0	0					0.000811688	0.00405844	1232	mock_rep3	CATGGAACAAACTGACTGAAGGCG	AGGTCC	TTCAGGCGTCGAA	CC	ARHGEF9	nme2 nuclease activity
Nme2_A028	0	0		0.000436491	0.000872981											0.000436491	0						0.000436491		0.000311779	0.000872981	2291	mock_rep3	AATAATTTGGCTGGCAATTCCGAG	CAAGCC	CCACAATCGTGAA	CC	AGA	nme2 nuclease activity
Nme2_A029					0.00358852											0.000598086			0						0.00139553	0.00358852	1672	mock_rep3	TCTCAGTTTTCCTGGATTATGCCT	GGCACC	AACCTCGTGTGAA	CC	CFTR	nme2 nuclease activity
Nme2_A030		0	0									0									0			0	0	0	359	mock_rep3	CAATGGCCGGGACTCCTGGGAGCA	CTCTCC	GCAAGTCCAACAA	CC	RBM20	eNme2-C abe activity
Nme2_A031	0	0									0.0014918									0			0		0.000298359	0.0014918	2011	mock_rep3	AATGGCCGGGACTCCTGGGAGCAC	TCTCCC	CTTCGCGTAACAA	CC	RBM20	eNme2-C abe activity
Nme2_A032							0.0298507																		0.0298507	0.0298507	67	mock_rep3	TGTCCCAGGCTGTGCTCCTGGCGG	ACATCC	TAGGTGAGGACAA	CC	CLN3	theraputic_cln3 batten ex5 disruption abe
Nme2_A033				0		0						0					0			0					0	0	487	mock_rep3	CCCAGACCTGTAGGGCAGCAGGTG	AAGGCC	ACCTAAGGCACAA	CC	CLN3	theraputic_cln3 batten ex5 disruption abe
Nme2_A034				0																		0		0	0	0	1007	mock_rep3	CCCAGGCTGTGCTCCTGGCGGACA	TCCTCC	CCGCCTAATACAA	CC	CLN3	theraputic_cln3 batten ex5 disruption abe
Nme2_A035	0				0.00516796		0.00129199			0.00387597			0.00129199			0.00258398		0			0			0	0.0015791	0.00516796	774	mock_rep3	AGGCAGAGGAGGAGCAGACGATGA	GAAGCC	GGCGGATATACAA	CC	TTR	theraputic_TTR ex1 disruption nuc
Nme2_A036	0						0.0035137						0.00210822		0.00140548		0.00491918		0	0.00210822	0.000702741		0		0.00163973	0.00491918	1423	mock_rep3	AGGGCCAGCCTCAGACACAAATAC	CAGTCC	GGTAAGTGAGCAA	CC	TTR	theraputic_TTR ex1 disruption nuc
Nme2_A037				0.0037594		0.00501253		0.00125313	0	0.00250627		0.0037594				0.000626566					0				0.00211466	0.00501253	1596	mock_rep3	GTCACAGAAACACTCACCGTAGGG	CCAGCC	AAGTCCGCAGCAA	CC	TTR	theraputic_TTR ex1 disruption nuc abe
Nme2_A038										0.00106355						0.000531773									0.00079766	0.00106355	3761	mock_rep3	TCTGCTCTCACCGGGAGGGGCTCC	CTCTCC	TACACACAGGCAA	CC	MeCP2	theraputic_MeCP2 rett c.502C>T correction abe
Nme2_A039																0.00279851						0			0.00139925	0.00279851	1072	mock_rep3	GTGGTTTCTGCTCTCACCGGGAGG	GGCTCC	GGATTAACGGCAA	CC	MeCP2	theraputic_MeCP2 rett c.502C>T correction abe
Nme2_A040					0.00230947																				0.00230947	0.00230947	866	mock_rep3	TTTCACTTCCTGCCGGGGCGTTTG	ATCACC	ACAGGCTTGGCAA	CC	MeCP2	theraputic_MeCP2 rett c.763C>T correction abe
Nme2_A041								0.00606061																0	0.0030303	0.00606061	165	mock_rep3	GGCTTTCAGCCCCGTTTCTTGGGA	ATGGCC	GTGGACAACGCAA	CC	MeCP2	theraputic_MeCP2 rett c.808C>T correction abe
Nme2_A042					0.00176005								0						0.000293341			0			0.000513347	0.00176005	3409	mock_rep3	TTGCACTTCTTGATGGGGAGTACG	GTCTCC	TGGCAAGTTGCAA	CC	MeCP2	theraputic_MeCP2 rett c.916C>T correction abe
Nme2_A043		0								0.0100604				0.00402414											0.00469484	0.0100604	497	mock_rep3	GATGGGTCCACCCACCTGGGCTCC	TGAGCC	TCTTCGTCGCCAA	CC	LMNA	theraputic_LMNA progeria c.1824 C>T correction abe
Nme2_A044	0		0			0.015625		0								0				0					0.00260417	0.015625	64	mock_rep3	AGAGGAGATGGGTCCACCCACCTG	GGCTCC	GTCCATCTGCCAA	CC	LMNA	theraputic_LMNA progeria c.1824 C>T correction abe
Nme2_A045	0	0				0	0		0										0			0		0	0	0	320	mock_rep3	AAGCTAACAGTTGCTTTTATCACA	GGCTCC	AGGTTGCATCCAA	CC	BCL11A	theraputic_BCL11A enhancer disruption SCD-TDT nuc
Nme2_A046				0.00275103			0.00275103		0.00550206							0.00137552			0	0					0.00206327	0.00550206	727	mock_rep3	TTTATCACAGGCTCCAGGAAGGGT	TTGGCC	CACATCACTCCAA	CC	BCL11A	theraputic_BCL11A enhancer disruption SCD-TDT abe
Nme2_A047				0									0	0	0			0	0	0			0	0	0	0	201	mock_rep3	TGCACTTTTCTTAAAGGAAAGTAA	TGGACC	TTCGCTGGATCAA	CC	SOD1	theraputic_ALS SOD1 ex2 disruption ABE
Nme2_A048	0			0.00877193		0.00877193	0		0.00877193				0.00877193									0			0.00501253	0.00877193	114	mock_rep3	AGCACAACACCCACCTGCTGTATT	ATCTCC	CGATGTGACTCAA	CC	SOD1	theraputic_ALS SOD1 ex2 disruption ABE
Nme2_A049					0.00384615	0			0.0115385			0.00769231	0	0	0		0.00384615				0				0.00299145	0.0115385	260	mock_rep3	GGGGAAGCATTAAAaGACTGACTG	AAGGCC	GATCGAAGCTCAA	CC	SOD1	theraputic_ALS SOD1 c.112G>A (p.G38R) correction ABE
Nme2_A050	0.000790514	0.00237154	0.000790514		0.00158103				0.000790514				0.000790514	0								0			0.000889328	0.00237154	1265	mock_rep3	AAaGACTGACTGAAGGCCTGCATG	GATTCC	GTGTGCTCGATAA	CC	SOD1	theraputic_ALS SOD1 c.112G>A (p.G38R) correction ABE
Nme2_A051				0.027027								0			0								0		0.00675676	0.027027	37	mock_rep3	TGCATGGGGCCAGGATCCGTGGAG	GTTGCC	CATCAGGAGGTAA	CC	PCSK9	theraputic_PCSK9 ex2 disruption ABE
Nme2_A052	0.000857265												0.00300043			0.0012859		0.000857265		0.000857265		0.000857265			0.0012859	0.00300043	2333	mock_rep3	ATGCTGGTGTCTAGGAGATACACC	TCCACC	CGGATCCTGGTAA	CC	PCSK9	PCSK9 validated guide hPCSK9-G4
Nme2_A053	0		0.00471698				0.00707547		0.00707547							0	0		0.00235849						0.00303235	0.00707547	424	mock_rep3	ATACTTACAGGCTCCAATAGTGGT	CAGTCC	GAATCGCGCGTAA	CC	DMD	theraputic_ex51 del DMD ex50 disruption ABE
Nme2_A054	0		0	0					0.0222222				0			0		0.0111111				0		0	0.0037037	0.0222222	90	mock_rep3	AGAATGGGATCCAGTATACTTACA	GGCTCC	TCTGACCGTGTAA	CC	DMD	theraputic_ex51 del DMD ex50 disruption nuc
Nme2_A055		0		0.00337268	0.00168634		0.00168634	0.00168634	0				0.00168634				0	0							0.00112423	0.00337268	593	mock_rep3	GACaAGAAAGGGACTGAAGCTGCT	GGGGCC	AGACGAGCACTAA	CC	SERPINA1_piz	theraputic_AATD SERPINA1 PIZ c.1096G>A correction ABE
Nme2_A056			0.00171821		0.00171821								0.00429553		0.00171821			0				0		0	0.00135002	0.00429553	1164	mock_rep3	GCAGACTTCTCCaCAGGAGTCAGA	TGCACC	TACGGCGACCTAA	CC	HBB_sickle	theraputic_HBB sickle to makassar abe
Nme2_A057						0.00254237							0.00338983		0.00169492	0					0				0.00152542	0.00338983	1180	mock_rep3	GTTGGAGCGGGGAGAAGGCCAGGG	GTCACT	CCAAGGATCCTAA	CT	VEGFA	nme2 nuclease activity
Nme2_A058				0.00528402		0.00462351	0.00198151			0.00330251					0.00264201				0.00198151	0		0			0.00247688	0.00528402	1514	mock_rep3	TGCACAACCAGTGGAGGCAAGAGG	GCGGCT	CGCCTGTGCTTAA	CT	FANCF	eNme2-C abe activity
Nme2_A059			0.000639386	0.00127877	0.00191816					0.00319693		0.00255754		0.0044757		0.00127877									0.00219218	0.0044757	1564	mock_rep3	GGAAATGGCACACACATCCCTCGT	GCAGCT	ACGGCTTCCTTAA	CT	MECP2	eNme2-C abe activity
Nme2_A060							0.00493827	0.000823045	0.00164609			0.00329218			0.00329218			0.00164609				0			0.00223398	0.00493827	1215	mock_rep3	CGGCGCAAAGCAGGAGGAGTCAGG	GCTTCT	CGTTGGAAGAAGA	CT	SEC61B	eNme2-C abe activity
Nme2_A061				0.00666667	0.005									0.01									0		0.00541667	0.01	600	mock_rep3	GGCAATGGCCGGGACTCCTGGGAG	CACTCT	GAGATCGAGAAGA	CT	RBM20	eNme2-C abe activity
Nme2_A062						0.00335289						0.00251467	0.000558815		0.00391171					0					0.00206762	0.00391171	3579	mock_rep3	CCCTCATCTCCAATATGGTATGGC	GGCCCT	GCAGCAAGGAAGA	CT	SEC61B	eNme2-C abe activity
Nme2_A063	0				0			0.00386847			0.000644745	0	0.000644745		0.000644745	0									0.000725338	0.00386847	1551	mock_rep3	ATGGAGGATGAAACAATGTCTTTG	CGCTCT	TTCTACCGGAAGA	CT	MECP2	eNme2-C abe activity
Nme2_A064												0		0						0	0	0	0.00252525		0.000420875	0.00252525	396	mock_rep3	GGGGTGGGGTCAGACGTCCAAAAC	CAGACT	ACTCATGCGAAGA	CT	Intergenic	eNme2-C abe activity
Nme2_A065	0.00187091								0.0112254		0.00561272				0.00467727			0.00467727			0			0	0.00400909	0.0112254	1069	mock_rep3	ATGGTGGTAGAGGGAGCAGTATGA	GAGTCT	AGCCTACACAAGA	CT	Intergenic	Nsp2Smu nuclease activity
Nme2_A066									0.00148588							0				0					0.000495295	0.00148588	673	mock_rep3	TGGGTCTGAGGGTGGAGGGACTGG	GGGCCT	TAACGGTGCAAGA	CT	AAVS1	Nsp2Smu nuclease activity
Nme2_A067							0.00527108						0.00753012												0.0064006	0.00753012	2656	mock_rep3	TCTCTGACCTGCATTCTCTCCCCT	GGGCCT	CTGACATCCAAGA	CT	AAVS1	Nsp2Smu nuclease activity
Nme2_A068	0	0.00127714			0.00191571	0.00191571		0.00446999						0.00191571			0		0.00063857				0	0.00191571	0.00140485	0.00446999	1566	mock_rep3	AACCAAGACGGTGACCAGACTCAA	GTTACT	CACGGTCCTAAGA	CT	Intergenic	Nsp2Smu nuclease activity
Nme2_A069						0.00303214				0.00333535								0.000909642			0			0	0.00145543	0.00333535	3298	mock_rep3	GCTGCATCCACCCCCCGAGGACCA	GCCCCT	TCCACGGTTAAGA	CT	LINC01588	inlaid Nme2-ABE
Nme2_A070				0.00116822						0.0046729							0.00146028								0.0024338	0.0046729	3424	mock_rep3	CCCATGCCTATGTTCCAGCTTCCT	GGGTCT	ACAGTGGAAGAGA	CT	LSP1	inlaid Nme2-ABE
Nme2_A071						0.0053012																		0	0.0026506	0.0053012	2075	mock_rep3	GTCCCAGGCTGTGCTCCTGGCGGA	CATCCT	GTGCGTCAAGAGA	CT	CLN3	theraputic_cln3 batten ex5 disruption abe
Nme2_A072														0.015444						0					0.00772201	0.015444	777	mock_rep3	GGTTTCTGCTCTCACCGGGAGGGG	CTCCCT	CGACACAGAGAGA	CT	MeCP2	theraputic_MeCP2 rett c.502C>T correction abe
Nme2_A073							0.00188324																0	0	0.000627746	0.00188324	1593	mock_rep3	GCTTTCAGCCCCGTTTCTTGGGAA	TGGCCT	TGTGCACCAGAGA	CT	MeCP2	theraputic_MeCP2 rett c.808C>T correction abe
Nme2_A074							0.00424757								0						0			0	0.00106189	0.00424757	1648	mock_rep3	TCTTGCACTTCTTGATGGGGAGTA	CGGTCT	AAGCCGATGGAGA	CT	MeCP2	theraputic_MeCP2 rett c.916C>T correction abe
Nme2_A075							0.00188206				0.00188206													0.000627353	0.00146382	0.00188206	1594	mock_rep3	GGGTCCACCCACCTGGGCTCCTGA	GCCGCT	GTCATGAGCGAGA	CT	LMNA	theraputic_LMNA progeria c.1824 C>T correction abe
Nme2_A076		0.00095511			0.00573066		0.00477555								0.00764088				0.00191022						0.00420248	0.00764088	1047	mock_rep3	GAGGAGATGGGTCCACCCACCTGG	GCTCCT	GATTACTCCGAGA	CT	LMNA	theraputic_LMNA progeria c.1824 C>T correction abe
Nme2_A077			0.00168067			0.00504202		0.00840336							0.00420168			0.000840336	0						0.00336134	0.00840336	1190	mock_rep3	TTATCACAGGCTCCAGGAAGGGTT	TGGCCT	AGGTGATGTGAGA	CT	BCL11A	theraputic_BCL11A enhancer disruption SCD-TDT abe
Nme2_A078	0		0.00280899	0	0.00093633	0.00280899			0.00749064	0.00093633						0							0		0.00166459	0.00749064	1068	mock_rep3	ATAAAAGCAACTGTTAGCTTGCAC	TAGACT	CACTCAGAACAGA	CT	BCL11A	theraputic_BCL11A enhancer disruption SCD-TDT abe
Nme2_A079						0.00222058		0.00444115	0.000740192	0	0.000740192			0.00148038	0						0				0.00120281	0.00444115	1351	mock_rep3	CTGTGATAAAAGCAACTGTTAGCT	TGCACT	AATAGCCGACAGA	CT	BCL11A	theraputic_BCL11A enhancer disruption SCD-TDT abe
Nme2_A080				0								0.00172265		0.00172265	0.000861326	0	0			0	0				0.000538329	0.00172265	1161	mock_rep3	TGGAGCCTGTGATAAAAGCAACTG	TTAGCT	TGAGGTGTGCAGA	CT	BCL11A	theraputic_BCL11A enhancer disruption SCD-TDT abe
Nme2_A081	0.000182815	0		0.0047532				0.0047532									0.00255941			0					0.00204144	0.0047532	5470	mock_rep3	AACACCCACCTGCTGTATTATCTC	CAAACT	GTTGCGTATCAGA	CT	SOD1	theraputic_ALS SOD1 ex2 disruption ABE
Nme2_A082	0		0.000722195			0.00481464		0.00312951	0.00144439		0.00409244				0.000722195									0.000481464	0.00192585	0.00481464	4154	mock_rep3	ACAGCACAACACCCACCTGCTGTA	TTATCT	GCACTCCTTCAGA	CT	SOD1	theraputic_ALS SOD1 ex2 disruption ABE
Nme2_A083				0.00234742	0			0.00469484			0.00469484	0.00234742	0.00234742	0		0.00234742				0				0	0.00187793	0.00469484	426	mock_rep3	GGGAAGCATTAAAaGACTGACTGA	AGGCCT	TCGTGCACATAGA	CT	SOD1	theraputic_ALS SOD1 c.112G>A (p.G38R) correction ABE
Nme2_A084				0.00522565										0.00570071								0	0		0.00273159	0.00570071	2105	mock_rep3	CGCACCTTGGCGCAGCGGTGGAAG	GTGGCT	CCTTCTCGCTAGA	CT	PCSK9	theraputic_PCSK9 ex1 disruption ABE
Nme2_A085			0.00188111								0.00300978			0.000376223								0			0.00131678	0.00300978	2658	mock_rep3	GCATGGGGCCAGGATCCGTGGAGG	TTGCCT	ATAATGCCGAGGA	CT	PCSK9	theraputic_PCSK9 ex2 disruption ABE
Nme2_A086				0.00264725			0.00727995				0.00595632		0.00860357	0.00198544		0.00397088	0.00132363	0.00132363				0			0.00367674	0.00860357	1511	mock_rep3	CTGACCATCGACaAGAAAGGGACT	GAAGCT	AACCAGTCACGGA	CT	SERPINA1_piz	theraputic_AATD SERPINA1 PIZ c.1096G>A correction ABE
Nme2_A087	0			0				0.00213068		0.00142045	0		0.000710227	0	0				0				0	0	0.000387397	0.00213068	1408	mock_rep3	ACCATCGACaAGAAAGGGACTGAA	GCTGCT	GGCATATTGCGGA	CT	SERPINA1_piz	theraputic_AATD SERPINA1 PIZ c.1096G>A correction ABE
Nme2_A088													0.00147856									0	0.00295712		0.00147856	0.00295712	2029	mock_rep3	CCGCTCCGGCCCACGGCGCTCAAC	TACCCT	CAAGATAACCGGA	CT	EMX1	n/a
Nme2_A089	0.00110011						0.00330033		0.00330033	0.00110011	0.00110011				0.00220022		0								0.00172874	0.00330033	909	mock_rep3	AGGGGTAGAAATGGAGAGGGTCCC	GGTGCT	TGGACCAATCGGA	CT	EMX1	n/a
Nme2_A090									0.00376412	0.00376412															0.00376412	0.00376412	2391	mock_rep3	TCCTGCGGAACCGCTTCTTCGGCC	ACCGCT	CTTCTAAGTCGGA	CT	EMX1	n/a
Nme2_A091											0.00391645	0.00261097			0.00195822		0.00456919						0		0.00261097	0.00456919	1532	mock_rep3	TCTCTCTCTTAATGACACGGGCAT	CCAGCT	CTCAGCTAATGGA	CT	EMX1	n/a
Nme2_A092				0.00274474		0.00823422	0.00411711						0.00228728			0.00365965									0.0042086	0.00823422	2186	mock_rep3	GTGACAAGTGTGATCACTTGGGTG	GTGGCT	GGATCTTCATGGA	CT	CCR5	n/a
Nme2_A093	0.00111359	0	0			0.0077951		0.00668151						0.00668151						0	0.00111359			0.00111359	0.0027221	0.0077951	898	mock_rep3	AAATGAGAGCTGCAGGTGTAATGA	AGACCT	CGTGAGGTATGGA	CT	CCR5	n/a
Nme2_A094				0.000784006							0.00235202		0.00274402		0.00117601				0			0			0.00117601	0.00274402	2551	mock_rep3	CTCATTTTCCATACAGTCAGTATC	AATTCT	TAGTTAGGCTGGA	CT	CCR5	n/a
Nme2_A095						0.00770308			0.00630252			0.0035014						0.00210084	0		0.00070028			0.00140056	0.00310124	0.00770308	1428	mock_rep3	GCGGCAGGACCAGCCCCAAGATGA	CTATCT	AGCGCCATAACGA	CT	CCR5	n/a
Nme2_A096				0.000866802													0.00404507								0.00245594	0.00404507	3461	mock_rep3	CTGATCCTGGTGCTGCAGCTTCCT	TACACT	TGTCTCTCTACGA	CT	AAVS1	n/a
Nme2_A097	0.00175131	0.000875657													0.00350263			0.000875657		0		0	0.000875657		0.00112584	0.00350263	1142	mock_rep3	AATGGGGGTGTGTCACCAGATAAG	GAATCT	GTAACAGTAGCGA	CT	AAVS1	n/a
Nme2_A098				0.00251383						0.0130719															0.00779286	0.0130719	1989	mock_rep3	CCCATCCTTAGGCCTCCTCCTTCC	TAGTCT	TCTAGTAACGCGA	CT	AAVS1	n/a
Nme2_A099				0.00208442			0.00416884	0.00104221											0.000521105						0.00195414	0.00416884	1919	mock_rep3	GTCACCAATCCTGTCCCTAGTGGC	CCCACT	CCATAACATGCGA	CT	AAVS1	n/a
Nme2_A100															0.00376142								0.00107469	0	0.00161204	0.00376142	1861	mock_rep3	GCCGCTGGCCCCCCACCGCCCCAA	GGATCT	CTGTATTGACCGA	CT	AAVS1	n/a
Nme2_A101	0.000394789								0.00157916	0.00138176		0.00118437			0.000394789										0.000986972	0.00157916	5066	mock_rep3	ATCTGCCTAACAGGAGGTGGGGGT	TAGACG	ATAGACGCTCCGA	CG	AAVS1	nme2 nuclease activity
Nme2_A102	0							0.00427517				0.00233191													0.00220236	0.00427517	2573	mock_rep3	ATCCTGGAGTGACCCCTGGCCTTC	TCCCCG	GACTGGCTATCGA	CG	VEGFA	nme2 nuclease activity
Nme2_A103									0.00160901	0.00120676				0.000402253				0.000804505			0				0.000804505	0.00160901	2486	mock_rep3	GCTGGGTGAATGGAGCGAGCAGCG	TCTTCG	GGTGTTCAGTCGA	CG	VEGFA	nme2 nuclease activity
Nme2_A104										0.00529101					0.00705467	0.0026455	0.00176367								0.00418871	0.00705467	2268	mock_rep3	CTGCTCCCCAGCCCAAACCGCCGC	GGCGCG	AGGAAGACCTCGA	CG	LINC01588	nme2 nuclease activity
Nme2_A106								0.00171527							0.00142939		0	0.000285878					0.000285878		0.000743282	0.00171527	3498	mock_rep3	GCGTTGGAGCGGGGAGAAGGCCAG	GGGTCA	TCGCCATTACTGA	CA	VEGFA	nme2 nuclease activity
Nme2_A107	0.00109051												0.00708833	0.00436205						0					0.00313522	0.00708833	1834	mock_rep3	AGTCTCCGCTTTAACCCCCACCTC	CAGCCG	ACCTGTCAGCTGA	CG	Intergenic	eNme2-C abe activity
Nme2_A108									0.00145773		0.000485909					0.000485909				0			0		0.000485909	0.00145773	2058	mock_rep3	GGGTGTGCAGACGGCAGTCACTAG	GGGGCG	CATGCCACGTTGA	CG	VEGFA	eNme2-C abe activity
Nme2_A109		0.00126582				0.00316456						0.00443038		0.000632911	0.00126582	0.00253165				0		0			0.00166139	0.00443038	1580	mock_rep3	GACCCAGGGGTAGAAATGGAGAGG	GTCCCG	ATAGGACGCTTGA	CG	EMX1	eNme2-C abe activity
Nme2_A110				0	0.00146628								0.000733138						0			0	0.00366569	0.000733138	0.000942606	0.00366569	1364	mock_rep3	GCGAATGGGGCCATGCCGACCAAA	GCGCCG	AGGACTCGGAACA	CG	FANCF	eNme2-C abe activity
Nme2_A111				0.00323799		0.00431732					0.00539665		0.00755532												0.00512682	0.00755532	1853	mock_rep3	TGCAGATCCCACAGGCGCCCTGGC	CAGTCG	CTCGTGTTGAACA	CG	PDCD1	eNme2-C abe activity
Nme2_A112	0		0		0.0023753							0.00118765			0.00356295		0		0				0	0.00118765	0.000923727	0.00356295	842	mock_rep3	AGATATGGTCCAGTAGATATTGAA	GTTACG	CGAGCCGATAACA	CG	CUL3	eNme2-C abe activity
Nme2_A113							0.00534998		0.00445831	0.00133749				0.00356665					0.000445831			0			0.00252638	0.00534998	2243	mock_rep3	TGCTGCAGAAGGGATTCCATGAGG	TGCGCG	CTCAATGCAGACA	CG	FANCF	eNme2-C abe activity
Nme2_A114	0.000750751						0.00600601			0.00675676	0.0045045	0.00337838							0				0		0.00305663	0.00675676	2664	mock_rep3	ATGCCGACCAAAGCGCCGATGGAT	GTGGCG	TCGGAATAGGACA	CG	FANCF	eNme2-C abe activity
Nme2_A115	0									0		0.00140845			0.00140845							0			0.00056338	0.00140845	710	mock_rep3	AGCGGCCGGATATCAGCTGCCACG	CCCGCG	ATTCCAGGCGACA	CG	LINC01588	eNme2-C abe activity
Nme2_A116							0.00356295					0.00593824	0.00118765	0.00118765											0.00296912	0.00593824	1684	mock_rep3	CTCCCCAGCCCAAACCGCCGCGGC	GCGACG	TGGCTTACCGACA	CG	LINC01588	eNme2-C abe activity
Nme2_A117				0.00302506			0.00259291							0.00259291										0.000432152	0.00216076	0.00302506	2314	mock_rep3	TCTACCAGCCCCCACTGGCCCTCA	GAGCCG	TTAAGCCTCGACA	CG	EMX1	eNme2-C abe activity
Nme2_A118	0		0.000696864				0.00766551					0.00557491						0.00487805		0.000696864			0		0.00278746	0.00766551	1435	mock_rep3	AGACTGACTGGATGTGCACAGCAG	TGACCG	GGCTGTAGACACA	CG	Intergenic	Nsp2Smu nuclease activity
Nme2_A119							0.00682853		0.0030349	0.00227618			0.00379363					0.000758725				0	0		0.00238457	0.00682853	1318	mock_rep3	GGCTGCACAACCAGTGGAGGCAAG	AGGGCG	CAATAGCCGCACA	CG	FANCF	inlaid Nme2-ABE
Nme2_A120				0.000616143				0.00123229								0			0			0.00369686			0.00110906	0.00369686	1623	mock_rep3	TGCATCCACCCCCCGAGGACCAGC	CCCTCG	TGTAAGGACCACA	CG	LINC01588	inlaid Nme2-ABE
Nme2_A121	0.00319795													0.0067157											0.00495683	0.0067157	3127	mock_rep3	ATTCTCCTGTCCCAGGCTGTGCTC	CTGGCG	ACTGGAACTCACA	CG	CLN3	theraputic_cln3 batten ex5 disruption abe
Nme2_A122	0.000350018								0.00560028				0.00350018												0.00315016	0.00560028	2857	mock_rep3	ATGGGTCCACCCACCTGGGCTCCT	GAGCCG	GATCTGGCATACA	CG	LMNA	theraputic_LMNA progeria c.1824 C>T correction abe
Nme2_A123													0.00606323					0.00606323			0.000433088	0.000433088			0.00324816	0.00606323	2309	mock_rep3	TCGTGTTCCCCGAGGCCATGAACC	ACCCCG	GCTACCTTGTACA	CG	EMX1	n/a
Nme2_A124	0			0.000554939	0			0.00277469											0						0.000665927	0.00277469	1802	mock_rep3	ATGAACCACCCCGCGCTGACCGTG	CATCCG	AACGACAGCTACA	CG	EMX1	n/a
Nme2_A125						0.00838379						0.0013973							0.00186306						0.00388138	0.00838379	2147	mock_rep3	CTTCCAGGGTGAGTGTCCACGCTG	TGCCCG	CCGAGGCATTACA	CG	EMX1	n/a
Nme2_A126		0.000748503						0.00374251													0		0		0.00112275	0.00374251	1336	mock_rep3	GAGGGCCAGTGGGGGCTGGTAGAG	CAAACG	GTCTCACCTTACA	CG	EMX1	n/a
Nme2_A127	0					0.00147348					0.00147348								0						0.000736739	0.00147348	2036	mock_rep3	ACCCCACCCCAGGCTCCCAGGCCC	TGAACG	ACGAACTCTAGCA	CG	EMX1	n/a
Nme2_A128				0				0	0		0.00150602			0.00150602				0.00150602		0	0	0.00150602			0.000669344	0.00150602	664	mock_rep3	GGGAGGGAACACCATTCACAAAGG	CTGACG	TAACCTGAAGGCA	CG	EMX1	n/a
Nme2_A129			0.00208594		0.00417188							0.00208594			0.000834376					0	0	0.000417188			0.00137076	0.00417188	2397	mock_rep3	TCACACTTGTCACCACCCCAAAGG	TGACCG	GATGGTTGTGGCA	CG	CCR5	n/a
Nme2_A130				0			0.00294985																		0.00147493	0.00294985	2034	mock_rep3	GTGATCACTTGGGTGGTGGCTGTG	TTTGCG	AATTCGGTTCGCA	CG	CCR5	n/a
Nme2_A131				0.00237342	0.00237342					0.00474684	0.00158228	0.00158228	0.000791139	0.000791139											0.00203436	0.00474684	1264	mock_rep3	GGGAATCCTAAAAACTCTGCTTCG	GTGTCG	TTGCGAATGTGCA	CG	CCR5	n/a
Nme2_A132			0.000645682			0.000968523	0.000968523					0.00129136			0.00112994				0.000161421						0.000860909	0.00129136	6195	mock_rep3	GCATCAACCCCATCATCTATGCCT	TTGTCG	CTATTCAGCACCA	CG	CCR5	n/a
Nme2_A133	0											0.00389864	0.000649773	0.000649773	0.000649773			0.00389864		0					0.00139237	0.00389864	1539	mock_rep3	AGTCTTCTTCCAAAAGCACATTGC	CAAACG	AAGGTACTCGCCA	CG	CCR5	n/a
Nme2_A134									0.00107488							0.000358295			0	0		0			0.000286636	0.00107488	2791	mock_rep3	GCTGTTCTATTTTCCAGCAAGAGG	CTCCCG	ATACGGAATGCCA	CG	CCR5	n/a
Nme2_A135		0		0.000868432		0		0.00477638														0			0.00112896	0.00477638	2303	mock_rep3	CACAGATATTTCCTGCTCCCCAGT	GGATCG	CGTCCATAATCCA	CG	CCR5	n/a
Nme2_A136	0			0.00419874			0.00419874	0.00209937	0.00349895		0.00839748														0.00373221	0.00839748	1429	mock_rep3	AGCAGGAAATATCTGTGGGCTTGT	GACACG	AACAGTTCGTCCA	CG	CCR5	n/a
Nme2_A137			0.000260146					0.00156087							0.000780437										0.000867152	0.00156087	3844	mock_rep3	CGAGTCCAGGCCCCAGCCCCTCCT	CCCTCG	TCCTTCGATTCCA	CG	AAVS1	n/a
Nme2_A138		0.000761035																0.00532725							0.00304414	0.00532725	1314	mock_rep3	GAGGGGCTGGGGCCTGGACTCCTG	GGTCCG	GTGCAGAGAATCA	CG	AAVS1	n/a
Nme2_A139			0.000377358	0.00188679						0.00188679			0.00264151			0.000377358			0.000754717			0.000377358			0.00118598	0.00264151	2650	mock_rep3	GGAAGCTGCAGCACCAGGATCAGT	GAAACG	CCGGTAGCAATCA	CG	AAVS1	n/a
Nme2_A140		0.00130548			0.00522193					0.00522193										0.000652742		0			0.00248042	0.00522193	1532	mock_rep3	GAGCAGCTCAGGTTCTGGGAGAGG	GTAGCG	GCATATGTGGTCA	CG	AAVS1	n/a
Nme2_A141								0.00156937		0.000627746	0						0.000313873	0							0.000502197	0.00156937	3186	mock_rep3	CCTTGCCAGAACCTCTAAGGTTTG	CTTACG	CACTGAACCGTCA	CG	AAVS1	n/a
Nme2_A142	0											0.00257353	0.00441176					0.00367647		0		0.000367647			0.00183824	0.00441176	2720	mock_rep3	ATGCTGTCCTGAAGTGGACATAGG	GGCCCG	TGAACGTCTGTCA	CG	AAVS1	n/a
Nme2_A143					0.00187688	0.0015015	0.00225225			0.00187688	0.000750751	0.000750751			0.000750751				0		0				0.00108442	0.00225225	2664	mock_rep3	GCCCAAATGAAAGGAGTGAGAGGT	GACCCG	TCAATACGGCTCA	CG	AAVS1	n/a
Nme2_A144											0.000960088								0.000274311	0.000274311			0.000274311		0.000445755	0.000960088	7291	mock_rep3	CTGGCCCCCCACCGCCCCAAGGAT	CTCCCG	CTGGCTCTTCTCA	CG	AAVS1	n/a
Nme2_A145			0.00354072					0.00758725				0.00758725	0.00151745		0.00101163										0.00424886	0.00758725	1977	mock_rep3	CCAGTGGAGGCAAGAGGGCGGCTT	TGGGCG	TGCCACCTATTCA	CG	FANCF	n/a
Nme2_A146		0.00234604																						0	0.00117302	0.00234604	1705	mock_rep3	GAGGGCGGCTTTGGGCGGGGTCCA	GTTCCG	GCGCGAGTCAATA	CG	FANCF	n/a
Nme2_A147		0.00717131	0.00239044								0.00717131	0.00318725							0	0					0.00332005	0.00717131	1255	mock_rep3	GAAGTTCGCTAATCCCGGAACTGG	ACCCCG	CAGGCGTGATATA	CG	FANCF	n/a
Nme2_A148											0														0	0	2577	mock_rep3	CCGCCCGGGGAGGTCCTGGCCTTG	CCTTCG	GACAACCTTGGTA	CG	LINC01588	n/a
Nme2_A149				0	0.000778816				0.00389408	0.000778816					0.00311526			0.000778816							0.00155763	0.00389408	1284	mock_rep3	TCGAAGGCAAGGCCAGGACCTCCC	CGGGCG	CGTATTCCACGTA	CG	LINC01588	n/a
Nme2_A150					0.00232558			0.00174419																	0.00203488	0.00232558	1720	mock_rep3	GGCCAGGACCTCCCCGGGCGGCTG	CAGCCG	GCATAGTGTCGTA	CG	LINC01588	n/a
Nme2_A151							0.0031746	0	0.00126984			0.00380952			0.000634921			0.000634921		0				0	0.00119048	0.00380952	1575	mock_rep3	GGGTCCAAAGCAGGATGACAGGCA	GGGGCA	ACCACAGCATGTA	CA	Intergenic	eNme2-C abe activity
Nme2_A152			0.000401768							0.00241061						0	0	0.000401768	0				0.00401768		0.00103312	0.00401768	2489	mock_rep3	TGATTGCGTACTTCGAAAAGGTAG	GCGACA	TCAGCGCTGTGTA	CA	MECP2	eNme2-C abe activity
Nme2_A153					0.00213904								0.00213904		0.00106952	0			0.00320856		0.00106952	0.00962567	0.00213904	0.00106952	0.00249554	0.00962567	935	mock_rep3	GGCCAGGGCTGGAGAAGCAGAAAA	AAAGCA	CTCTCGTACGCTA	CA	LINC01509	eNme2-C abe activity
Nme2_A154		0		0.00230061								0.0053681		0.00153374			0				0		0		0.00131464	0.0053681	1304	mock_rep3	CAGACTTCTCCaCAGGAGTCAGAT	GCACCA	CCTGTGATTGCTA	CA	HBB_sickle	eNme2-C abe activity
Nme2_A155						0.00542986			0.0081448		0.00271493				0.00361991		0.000904977		0.00180995		0		0		0.00282805	0.0081448	1105	mock_rep3	CTGTTAGCAGACCCAGATAGACAG	GAGACA	GAACGCTAACCTA	CA	FANCF	eNme2-C abe activity
Nme2_A156			0.000704473					0.0038746					0.00211342	0.00105671											0.0019373	0.0038746	2839	mock_rep3	GGACCCTAGCCTAATGCCCCCTGC	ACCCCA	TATCCTCGTCCTA	CA	LSP1	eNme2-C abe activity
Nme2_A157							0.00423216		0.00665054			0.00604595	0.000604595		0.00483676										0.004474	0.00665054	1654	mock_rep3	TTGGCTACAGCAACAGGGTGGTGG	ACCTCA	ACGCACCAGTCTA	CA	GAPDH	eNme2-C abe activity
Nme2_A158	0	0		0			0.0016129		0	0		0.0016129			0.00483871	0		0		0		0		0	0.000620347	0.00483871	620	mock_rep3	AAGAGCACAAGAGGAAGAGAGAGA	CCCTCA	TGAGGCAGTTCTA	CA	GAPDH	eNme2-C abe activity
Nme2_A159												0.00528806		0.00473142						0					0.00333983	0.00528806	3593	mock_rep3	CTGCCCTGCCCACACCCCCACTCC	ACCACA	GCCGTTCGCATTA	CA	LSP1	eNme2-C abe activity
Nme2_A160						0.00150784			0.00271411			0.00150784			0.000301568		0.000603136		0.000603136		0	0			0.000904704	0.00271411	3316	mock_rep3	CTTCGAGGACCATGAGATAGAAGG	CGCGCA	GCTCCTACAGTTA	CA	SHANK3	eNme2-C abe activity
Nme2_A161						0.00669643				0.009375				0.00401786	0.00267857		0.00178571	0.00133929						0	0.00369898	0.009375	2240	mock_rep3	TCTGCAGTTAGGGAATAAGCCCCA	GTGTCA	AGTGTCGCCGTTA	CA	GRIN2B	Nsp2Smu nuclease activity
Nme2_A162				0.00381679			0.00954198		0.0101781								0.00572519	0.000636132	0.000636132					0.000636132	0.00445293	0.0101781	1572	mock_rep3	GTCAGCATAGGGTGGCAAAGCCCA	GGGCCA	ATCGCGAGGCTTA	CA	AAVS1	Nsp2Smu nuclease activity
Nme2_A163				0.000805153	0		0.000805153			0.000805153	0					0.000805153		0	0	0			0		0.000322061	0.000805153	1242	mock_rep3	TGTAAGACGAATTGTAGAAAGGAG	AGATCA	TTGACGGAAGAAG	CA	Intergenic	Nsp2Smu nuclease activity
Nme2_A164				0.00121671					0.00202785	0.00027038	0.00013519				0.00040557		0.00081114	0.00040557						0	0.000659051	0.00202785	7397	mock_rep3	GGCAGCGCAAAGTGACAATGGCCA	GGGCCA	CAAGGCCAAGAAG	CA	AAVS1	Nsp2Smu nuclease activity
Nme2_A165	0.00111794													0.00447177					0		0				0.00139743	0.00447177	1789	mock_rep3	ATCTGTCCCCTCCACCCCACAGTG	GGGCCA	TCCGTAAGAGAAG	CA	AAVS1	Nsp2Smu nuclease activity
Nme2_A166				0.000596303	0	0.00298151						0.00536673				0.00238521								0	0.00188829	0.00536673	1677	mock_rep3	CGCAAAGCTGCATCCACCCCCCGA	GGACCA	GGCTACGTAGAAG	CA	LINC01588	inlaid Nme2-ABE
Nme2_A167	0				0.0026643	0.0017762		0.0017762																	0.00155417	0.0026643	1126	mock_rep3	AGGCAAGAGGGCGGCTTTGGGCGG	GGTCCA	ATCCGATAGGAAG	CA	FANCF	inlaid Nme2-ABE
Nme2_A168										0.00540176															0.00540176	0.00540176	1481	mock_rep3	TCCTGTCCCAGGCTGTGCTCCTGG	CGGACA	GATAGGACGGAAG	CA	CLN3	theraputic_cln3 batten ex5 disruption abe
Nme2_A169			0.000925069		0.00277521						0.00462535					0.000925069			0					0.000462535	0.00161887	0.00462535	2162	mock_rep3	CCAGACCTGTAGGGCAGCAGGTGA	AGGCCA	ACATCTCCGGAAG	CA	CLN3	theraputic_cln3 batten ex5 disruption abe
Nme2_A170	0.000434972		0.0030448				0.00652458					0.00565463						0.000869943						0.000434972	0.00282732	0.00652458	2299	mock_rep3	ACACTCACCGTAGGGCCAGCCTCA	GACACA	CAGTATAGCGAAG	CA	TTR	theraputic_TTR ex1 disruption nuc abe
Nme2_A171	0	0	0.00200133		0.00733823				0.00733823					0.006004						0					0.00324026	0.00733823	1499	mock_rep3	AAACACTCACCGTAGGGCCAGCCT	CAGACA	AGAATCTGCGAAG	CA	TTR	theraputic_TTR ex1 disruption nuc abe
Nme2_A172					0.00306279	0.000765697							0.00153139						0						0.00133997	0.00306279	2612	mock_rep3	GCTTAAGCTTCCATGTCCAGCCTT	CAGGCA	GTTGTTCTCGAAG	CA	MeCP2	theraputic_MeCP2 rett c.316C>T correction abe
Nme2_A173				0.0021097																				0.00164088	0.00187529	0.0021097	4266	mock_rep3	TTCACTTCCTGCCGGGGCGTTTGA	TCACCA	CCTCTTGAACAAG	CA	MeCP2	theraputic_MeCP2 rett c.763C>T correction abe
Nme2_A174		0.000465549					0.0018622	0				0.000465549	0		0.00139665										0.000698324	0.0018622	2148	mock_rep3	TAGTGCAAGCTAACAGTTGCTTTT	ATCACA	GTACCACGACAAG	CA	BCL11A	theraputic_BCL11A enhancer disruption SCD-TDT nuc
Nme2_A175	0				0.00202293	0.00134862		0.00269724										0.000674309			0		0		0.000963298	0.00269724	1483	mock_rep3	AGCTAACAGTTGCTTTTATCACAG	GCTCCA	ACGTGGTTACAAG	CA	BCL11A	theraputic_BCL11A enhancer disruption SCD-TDT nuc
Nme2_A176								0.00219941		0.00513196	0.000733138	0	0			0.000733138	0.000733138						0		0.00119135	0.00513196	1364	mock_rep3	GCCTGTGATAAAAGCAACTGTTAG	CTTGCA	ATGGTCACGCAAG	CA	BCL11A	theraputic_BCL11A enhancer disruption SCD-TDT abe
Nme2_A177			0.000610874									0.00183262	0.000610874	0.000610874			0.000610874	0	0			0	0		0.000475124	0.00183262	1637	mock_rep3	GCACTTTTCTTAAAGGAAAGTAAT	GGACCA	CGCACTATGCAAG	CA	SOD1	theraputic_ALS SOD1 ex2 disruption ABE
Nme2_A178		0.000442478				0.00442478									0.00353982			0.00176991						0.000442478	0.00212389	0.00442478	2260	mock_rep3	CACCCACCTGCTGTATTATCTCCA	AACTCA	GAGGAAGATCAAG	CA	SOD1	theraputic_ALS SOD1 ex2 disruption ABE
Nme2_A179			0.00442282		0.00353826	0.00176913		0.00574967				0.00176913									0			0	0.00246414	0.00574967	2261	mock_rep3	GCACAACACCCACCTGCTGTATTA	TCTCCA	TGACAGACTCAAG	CA	SOD1	theraputic_ALS SOD1 ex2 disruption ABE
Nme2_A180	0	0.00201207			0.00603622			0.00603622	0	0	0		0.00201207				0				0	0			0.00146333	0.00603622	497	mock_rep3	AAGCATTAAAaGACTGACTGAAGG	CCTGCA	CGGTTACCATAAG	CA	SOD1	theraputic_ALS SOD1 c.112G>A (p.G38R) correction ABE
Nme2_A181	0.00102775	0.0020555		0.004111				0.00513875				0.0020555	0.004111								0				0.00264278	0.00513875	973	mock_rep3	AaGACTGACTGAAGGCCTGCATGG	ATTCCA	AGTGCGAACTAAG	CA	SOD1	theraputic_ALS SOD1 c.112G>A (p.G38R) correction ABE
Nme2_A182		0.00353669				0.00486295		0.00530504							0.00353669	0		0							0.00287356	0.00530504	2262	mock_rep3	TACTTACAGGCTCCAATAGTGGTC	AGTCCA	TCCAACCACTAAG	CA	DMD	theraputic_ex51 del DMD ex50 disruption ABE
Nme2_A183		0			0.00498132		0.00622665				0.00124533		0.00249066							0	0		0		0.001868	0.00622665	803	mock_rep3	CAGTATACTTACAGGCTCCAATAG	TGGTCA	CATACCGGTTAAG	CA	DMD	theraputic_ex51 del DMD ex50 disruption ABE
Nme2_A184		0	0					0.00335196				0.00335196			0.00335196		0.00446927				0		0.00111732		0.00195531	0.00446927	895	mock_rep3	GAATGGGATCCAGTATACTTACAG	GCTCCA	CAACCAATCAGAG	CA	DMD	theraputic_ex51 del DMD ex50 disruption nuc
Nme2_A185									0.00507218		0.00195084														0.00351151	0.00507218	2563	mock_rep3	TGCCTCGCACAGCTCCCGCGGCTG	CGACCA	TCAGGAGCTAGAG	CA	EMX1	n/a
Nme2_A186						0.00704225			0.00704225																0.00704225	0.00704225	568	mock_rep3	GGCGCACCAGCTGGGCGCCTCCCC	GCTGCA	TGTCGTATAGGAG	CA	EMX1	n/a
Nme2_A187								0.00253727									0.000317158						0		0.000951475	0.00253727	3153	mock_rep3	TTCGGCCACCGCTTCCAGGGTGAG	TGTCCA	GTATCCTATGGAG	CA	EMX1	n/a
Nme2_A188													0.00580945						0.000774593						0.00329202	0.00580945	2582	mock_rep3	CTCTGGGGCTGGAGCTGGATGCCC	GTGTCA	CTCGATTCTCGAG	CA	EMX1	n/a
Nme2_A189										0.00271213			0							0.000387447					0.00103319	0.00271213	2581	mock_rep3	GTTTGCTCTACCAGCCCCCACTGG	CCCTCA	GACGTGTAATGAG	CA	EMX1	n/a
Nme2_A190	0				0.00319744	0.00119904				0.00359712			0.00639488		0.00559552							0.00039968			0.00291196	0.00639488	2502	mock_rep3	ACCCAAGTGATCACACTTGTCACC	ACCCCA	GTAGGTAGGTGAG	CA	CCR5	n/a
Nme2_A191																									#DIV/0!		1555	mock_rep3	TGGGTGGTGGCTGTGTTTGCGTCT	CTCCCA	ACGTCAAGTTGAG	CA	CCR5	n/a
Nme2_A192							0.00241713			0.000690608	0.000690608			0.00103591						0			0		0.000805709	0.00241713	2896	mock_rep3	TCTCCCAGGAATCATCTTTACCAG	ATCTCA	ATGAACCGAACAG	CA	CCR5	n/a
Nme2_A193		0			0.00203666						0.00407332	0								0	0	0			0.000872854	0.00407332	491	mock_rep3	GACTATCTTTAATGTCTGGAAATT	CTTCCA	ACTATGGTGACAG	CA	CCR5	n/a
Nme2_A194																								0	0	0	2445	mock_rep3	GGCTGGTCCTGCCGCTGCTTGTCA	TGGTCA	TATTGGCACACAG	CA	CCR5	n/a
Nme2_A195		0.000392311							0.00117693																0.000784621	0.00117693	2549	mock_rep3	CAGGCCCCAGCCCCTCCTCCCTCG	GACCCA	GCTTACACTACAG	CA	AAVS1	n/a
Nme2_A196	0.000310655								0.00310655									0.000931966						0	0.00108729	0.00310655	3219	mock_rep3	AGGCCCCCAGTCCCTCCACCCTCA	GACCCA	CAATGATGTCCAG	CA	AAVS1	n/a
Nme2_A197	0			0				0	0	0				0			0		0.000696864						8.7108e-05	0.000696864	1435	mock_rep3	ATCAGTGAAACGCACCAGACGGCC	GCGTCA	GTCATAGCCTCAG	CA	AAVS1	n/a
Nme2_A198		0.000486145										0.00340301	0.00145843			0.00097229		0.00145843		0.000486145		0.000486145			0.00125009	0.00340301	2057	mock_rep3	GAGGTTCTGGCAAGGAGAGAGATG	GCTCCA	TTGCGTCCTTCAG	CA	AAVS1	n/a
Nme2_A199				0.000705716	0.00282287																	0			0.00117619	0.00282287	1417	mock_rep3	GGGAACTGCCGCTGGCCCCCCACC	GCCCCA	AACGCACCAATAG	CA	AAVS1	n/a
Nme2_A200	0.000752445		0.00300978				0.00451467								0.00451467	0.00225734							0	0	0.00214984	0.00451467	1329	mock_rep3	ACAGCGACTCCTGGAAGTGGCCAA	GGGCCA	CGTGAATGGATAG	CA	AAVS1	n/a
Nme2_A001			0.0586854											0.21831											0.138498	0.21831	426	Nme2_ABE8e_i1_rep1	GGAGTTTTCTCTTAGGCTTCTCTC	AGGTCC	CGGAGAAGAAGAA	CC	LINC01588	nme2 nuclease activity
Nme2_A002					0.183206	0.0610687	0.0572519						0.20229				0.0496183								0.110687	0.20229	262	Nme2_ABE8e_i1_rep1	CCGCAAAGCTGCATCCACCCCCCG	AGGACC	GAAGACGGAAGAA	CC	LINC01588	nme2 nuclease activity
Nme2_A003		0.108875							0.322049																0.215462	0.322049	1093	Nme2_ABE8e_i1_rep1	TATGTTCCAGCTTCCTGGGTCTGC	AGGTCC	ACTCCGCGAAGAA	CC	LSP1	nme2 nuclease activity
Nme2_A004	0.0184397			0.197163	0.0680851		0.208511			0.319149		0.260993	0.0255319		0.0496454			0.00425532	0		0		0		0.0959811	0.319149	705	Nme2_ABE8e_i1_rep1	AGCAAGAGCACAAGAGGAAGAGAG	AGACCC	TGCTTGGCAAGAA	CC	GAPDH	nme2 nuclease activity
Nme2_A005	0						0.170213						0	0		0.170213					0				0.0567376	0.170213	47	Nme2_ABE8e_i1_rep1	ACCCTCATCTCCAATATGGTATGG	CGGCCC	GCCAAGAAGAGAA	CC	SEC61B	nme2 nuclease activity
Nme2_A006											0.0707224														0.0707224	0.0707224	1315	Nme2_ABE8e_i1_rep1	CTTCCCCTTCATTGCGGCGGGCTG	CGGGCC	ATGGCAGAGAGAA	CC	VEGFA	nme2 nuclease activity
Nme2_A007		0.00518135				0.139896	0.0880829		0.145078																0.0945596	0.145078	193	Nme2_ABE8e_i1_rep1	GAGGCAAGAGGGCGGCTTTGGGCG	GGGTCC	TGACGCCAGAGAA	CC	FancF	nme2 nuclease activity
Nme2_A008		0.00325998			0.116544									0.00814996	0.00407498				0.00651997	0					0.0230916	0.116544	2454	Nme2_ABE8e_i1_rep1	GACCAGCCCCTCGAAGGCAAGGCC	AGGACC	CACTCTTGGAGAA	CC	LINC01588	nme2 nuclease activity
Nme2_A009			0.173606							0.157375		0.0282287													0.119737	0.173606	1417	Nme2_ABE8e_i1_rep1	GGAGTCGCCAGAGGCCGGTGGTGG	ATTTCC	CCTGTCTACAGAA	CC	LINC01588	nme2 nuclease activity
Nme2_A010																	0.20223								0.20223	0.20223	2690	Nme2_ABE8e_i1_rep1	GTGTGTCCCTCTCCCCACCCGTCC	CTGTCC	ATCCGTACCAGAA	CC	VEGFA	nme2 nuclease activity
Nme2_A011													0.213409												0.213409	0.213409	2282	Nme2_ABE8e_i1_rep1	GCGCCTCCCTGCAGGGCTGCTCCC	CAGCCC	GGTACTGTCAGAA	CC	LINC01588	nme2 nuclease activity
Nme2_A012			0.105882						0.182353														0		0.0960784	0.182353	1360	Nme2_ABE8e_i1_rep1	GCATGGGCAGGGGCTGGGGTGCAC	AGGCCC	CTGTAGCTCAGAA	CC	VEGFA	nme2 nuclease activity
Nme2_A013	0.00450635				0.23474				0.256043				0.18558		0.142565		0.0405571		0.000819336		0.000409668		0		0.0961355	0.256043	2441	Nme2_ABE8e_i1_rep1	ACTCACTCACCCACACAGACACAC	ACGTCC	GAGCTACCTAGAA	CC	VEGFA	nme2 nuclease activity
Nme2_A014		0.16609	0		0.321799			0.318339			0.252595		0.301038			0.134948			0	0			0		0.149481	0.321799	289	Nme2_ABE8e_i1_rep1	CAATATCAGGAGACTAGGAAGGAG	GAGGCC	GCTTGAGAAGGAA	CC	AAVS1	nme2 nuclease activity
Nme2_A015		0.00255102	0.00924745					0.050861						0.0103635							0.000159439				0.0146365	0.050861	6272	Nme2_ABE8e_i1_rep1	GAATGGCAGGCGGAGGTTGTACTG	GGGGCC	AGCGATCAAGGAA	CC	VEGFA	nme2 nuclease activity
Nme2_A016	0	0			0.0505676	0.0268318				0.00619195	0.00412797		0.0784314		0.0485036			0.0278638			0				0.0242518	0.0784314	969	Nme2_ABE8e_i1_rep1	AAGGAAGGGAACATATTACTATTG	CTTTCC	TTGCTCTGAGGAA	CC	CYBB	nme2 nuclease activity
Nme2_A017						0.259259	0.12037	0.259259			0.111111	0.0462963	0.0185185			0.037037				0		0.0185185			0.0967078	0.259259	108	Nme2_ABE8e_i1_rep1	TGCCCAAATGAAAGGAGTGAGAGG	TGACCC	CTAGCGACAGGAA	CC	AAVS1	nme2 nuclease activity
Nme2_A018		0.0378096					0.193611				0.217731		0.0625815		0.197523										0.141851	0.217731	1534	Nme2_ABE8e_i1_rep1	GATTCCAGCCAGACACCCGCCCCC	CGGCCC	AAGAGGTACGGAA	CC	LSP1	nme2 nuclease activity
Nme2_A019		0.0484765													0.0457064					0.00415512		0			0.0245845	0.0484765	722	Nme2_ABE8e_i1_rep1	TATCTGTCCCCTCCACCCCACAGT	GGGGCC	TCCTCCATCGGAA	CC	AAVS1	nme2 nuclease activity
Nme2_A020	0.00234742	0.0117371	0.0305164	0.0469484	0.056338						0.07277						0.0328638		0				0		0.028169	0.07277	426	Nme2_ABE8e_i1_rep1	AAAAATTGTGATTTCCAGATCCAC	AAGCCC	CCAATTGGTGGAA	CC	FANCJ	nme2 nuclease activity
Nme2_A021					0.232979											0.146277			0.000531915				0		0.0949468	0.232979	1880	Nme2_ABE8e_i1_rep1	GTGGAGTGGCCTGCTATCAGCTAC	CTATCC	GCGGTTATACGAA	CC	CYBB	nme2 nuclease activity
Nme2_A022	0.00531915	0							0.0398936				0.0292553												0.018617	0.0398936	376	Nme2_ABE8e_i1_rep1	AATCCTGGAGTGACCCCTGGCCTT	CTCCCC	AGTTACAGGCGAA	CC	VEGFA	nme2 nuclease activity
Nme2_A023	0		0.0153602							0.00635593	0		0.0201271	0.00158898											0.0072387	0.0201271	1888	Nme2_ABE8e_i1_rep1	ATACCCTCCAATAATTTGGCTGGC	AATTCC	TAGAATGCGCGAA	CC	AGA	nme2 nuclease activity
Nme2_A024				0.0271411		0.0552875	0.0323683				0.0536791	0.017692													0.0372336	0.0552875	4974	Nme2_ABE8e_i1_rep1	CCTACAACCCAATCCCCTCCGCCC	CGGACC	CATGGACTGCGAA	CC	ARHGEF9	nme2 nuclease activity
Nme2_A025			0.0238399							0.102171															0.0630055	0.102171	2349	Nme2_ABE8e_i1_rep1	GCAGGGGCCAGGTGTCCTTCTCTG	GGGGCC	GTACTGGACCGAA	CC	VEGFA	nme2 nuclease activity
Nme2_A026									0.00830368																0.00830368	0.00830368	843	Nme2_ABE8e_i1_rep1	GGGGGCGCATGGCTCCGCCCCGCC	GGGACC	TGAGCATGCCGAA	CC	VEGFA	nme2 nuclease activity
Nme2_A027		0.0111643				0.092504	0.0964912		0.214514	0.0318979	0.039075				0.023126				0	0.000797448					0.0566188	0.214514	1254	Nme2_ABE8e_i1_rep1	CATGGAACAAACTGACTGAAGGCG	AGGTCC	TTCAGGCGTCGAA	CC	ARHGEF9	nme2 nuclease activity
Nme2_A028	0	0		0.03207	0.0255102											0.0116618	0						0		0.00989171	0.03207	1372	Nme2_ABE8e_i1_rep1	AATAATTTGGCTGGCAATTCCGAG	CAAGCC	CCACAATCGTGAA	CC	AGA	nme2 nuclease activity
Nme2_A029					0.030837											0.0027533			0.00110132						0.0115639	0.030837	1816	Nme2_ABE8e_i1_rep1	TCTCAGTTTTCCTGGATTATGCCT	GGCACC	AACCTCGTGTGAA	CC	CFTR	nme2 nuclease activity
Nme2_A030		0.00152091	0									0.0646388									0			0	0.0132319	0.0646388	1315	Nme2_ABE8e_i1_rep1	CAATGGCCGGGACTCCTGGGAGCA	CTCTCC	GCAAGTCCAACAA	CC	RBM20	eNme2-C abe activity
Nme2_A031	0.0024426	0									0.0302882									0			0		0.00654617	0.0302882	2047	Nme2_ABE8e_i1_rep1	AATGGCCGGGACTCCTGGGAGCAC	TCTCCC	CTTCGCGTAACAA	CC	RBM20	eNme2-C abe activity
Nme2_A032							0.1875																		0.1875	0.1875	48	Nme2_ABE8e_i1_rep1	TGTCCCAGGCTGTGCTCCTGGCGG	ACATCC	TAGGTGAGGACAA	CC	CLN3	theraputic_cln3 batten ex5 disruption abe
Nme2_A033				0.0576369		0.100865						0.0893372					0.0230548			0					0.0541787	0.100865	347	Nme2_ABE8e_i1_rep1	CCCAGACCTGTAGGGCAGCAGGTG	AAGGCC	ACCTAAGGCACAA	CC	CLN3	theraputic_cln3 batten ex5 disruption abe
Nme2_A034				0.00274725																		0		0.000686813	0.00114469	0.00274725	1456	Nme2_ABE8e_i1_rep1	CCCAGGCTGTGCTCCTGGCGGACA	TCCTCC	CCGCCTAATACAA	CC	CLN3	theraputic_cln3 batten ex5 disruption abe
Nme2_A035	0.0153453				0.300512		0.2289			0.231458			0.0294118			0.0997442		0.0358056			0			0	0.104575	0.300512	782	Nme2_ABE8e_i1_rep1	AGGCAGAGGAGGAGCAGACGATGA	GAAGCC	GGCGGATATACAA	CC	TTR	theraputic_TTR ex1 disruption nuc
Nme2_A036	0.0176722						0.351005						0.264473		0.280926		0.294942		0.0438757	0	0		0		0.139211	0.351005	1641	Nme2_ABE8e_i1_rep1	AGGGCCAGCCTCAGACACAAATAC	CAGTCC	GGTAAGTGAGCAA	CC	TTR	theraputic_TTR ex1 disruption nuc
Nme2_A037				0.133291		0.236607		0.0969388	0.0529337	0.0440051		0.195791				0.0108418					0				0.096301	0.236607	1568	Nme2_ABE8e_i1_rep1	GTCACAGAAACACTCACCGTAGGG	CCAGCC	AAGTCCGCAGCAA	CC	TTR	theraputic_TTR ex1 disruption nuc abe
Nme2_A038										0.167117						0.00865333									0.0878853	0.167117	1849	Nme2_ABE8e_i1_rep1	TCTGCTCTCACCGGGAGGGGCTCC	CTCTCC	TACACACAGGCAA	CC	MeCP2	theraputic_MeCP2 rett c.502C>T correction abe
Nme2_A039																0.198058						0			0.0990291	0.198058	1030	Nme2_ABE8e_i1_rep1	GTGGTTTCTGCTCTCACCGGGAGG	GGCTCC	GGATTAACGGCAA	CC	MeCP2	theraputic_MeCP2 rett c.502C>T correction abe
Nme2_A040					0.0696056																				0.0696056	0.0696056	431	Nme2_ABE8e_i1_rep1	TTTCACTTCCTGCCGGGGCGTTTG	ATCACC	ACAGGCTTGGCAA	CC	MeCP2	theraputic_MeCP2 rett c.763C>T correction abe
Nme2_A041								0.229167																0	0.114583	0.229167	48	Nme2_ABE8e_i1_rep1	GGCTTTCAGCCCCGTTTCTTGGGA	ATGGCC	GTGGACAACGCAA	CC	MeCP2	theraputic_MeCP2 rett c.808C>T correction abe
Nme2_A042					0.0834106								0.0111214						0			0			0.023633	0.0834106	2158	Nme2_ABE8e_i1_rep1	TTGCACTTCTTGATGGGGAGTACG	GTCTCC	TGGCAAGTTGCAA	CC	MeCP2	theraputic_MeCP2 rett c.916C>T correction abe
Nme2_A043		0.0141988								0.129817				0.0588235											0.0676133	0.129817	493	Nme2_ABE8e_i1_rep1	GATGGGTCCACCCACCTGGGCTCC	TGAGCC	TCTTCGTCGCCAA	CC	LMNA	theraputic_LMNA progeria c.1824 C>T correction abe
Nme2_A044	0		0			0.180556		0.152778								0.166667				0					0.0833333	0.180556	72	Nme2_ABE8e_i1_rep1	AGAGGAGATGGGTCCACCCACCTG	GGCTCC	GTCCATCTGCCAA	CC	LMNA	theraputic_LMNA progeria c.1824 C>T correction abe
Nme2_A045	0.010101	0				0.030303	0.020202		0.0378788										0.00252525			0		0	0.0126263	0.0378788	396	Nme2_ABE8e_i1_rep1	AAGCTAACAGTTGCTTTTATCACA	GGCTCC	AGGTTGCATCCAA	CC	BCL11A	theraputic_BCL11A enhancer disruption SCD-TDT nuc
Nme2_A046				0.118003			0.140696		0.149773							0.0166415			0.00151286	0					0.0711044	0.149773	661	Nme2_ABE8e_i1_rep1	TTTATCACAGGCTCCAGGAAGGGT	TTGGCC	CACATCACTCCAA	CC	BCL11A	theraputic_BCL11A enhancer disruption SCD-TDT abe
Nme2_A047				0.193548									0.150538	0	0			0	0	0			0	0	0.0382318	0.193548	93	Nme2_ABE8e_i1_rep1	TGCACTTTTCTTAAAGGAAAGTAA	TGGACC	TTCGCTGGATCAA	CC	SOD1	theraputic_ALS SOD1 ex2 disruption ABE
Nme2_A048	0			0.025641		0.217949	0.025641		0.192308				0.0384615									0			0.0714286	0.217949	78	Nme2_ABE8e_i1_rep1	AGCACAACACCCACCTGCTGTATT	ATCTCC	CGATGTGACTCAA	CC	SOD1	theraputic_ALS SOD1 ex2 disruption ABE
Nme2_A049					0.0533333	0.0444444			0.142222			0.111111	0.00888889	0.00444444	0		0.00888889				0				0.0414815	0.142222	225	Nme2_ABE8e_i1_rep1	GGGGAAGCATTAAAaGACTGACTG	AAGGCC	GATCGAAGCTCAA	CC	SOD1	theraputic_ALS SOD1 c.112G>A (p.G38R) correction ABE
Nme2_A050	0.00674916	0.0056243	0.00337458		0.200225				0.149606				0.0123735	0.0146232								0			0.049072	0.200225	889	Nme2_ABE8e_i1_rep1	AAaGACTGACTGAAGGCCTGCATG	GATTCC	GTGTGCTCGATAA	CC	SOD1	theraputic_ALS SOD1 c.112G>A (p.G38R) correction ABE
Nme2_A051				0.314286								0.4			0.2								0		0.228571	0.4	35	Nme2_ABE8e_i1_rep1	TGCATGGGGCCAGGATCCGTGGAG	GTTGCC	CATCAGGAGGTAA	CC	PCSK9	theraputic_PCSK9 ex2 disruption ABE
Nme2_A052	0.00888012												0.172176			0.0108535		0.00937346		0.00049334		0			0.0336293	0.172176	2027	Nme2_ABE8e_i1_rep1	ATGCTGGTGTCTAGGAGATACACC	TCCACC	CGGATCCTGGTAA	CC	PCSK9	PCSK9 validated guide hPCSK9-G4
Nme2_A053	0.0464548		0.315403				0.325183		0.320293							0.132029	0.00977995		0.00488998						0.164862	0.325183	409	Nme2_ABE8e_i1_rep1	ATACTTACAGGCTCCAATAGTGGT	CAGTCC	GAATCGCGCGTAA	CC	DMD	theraputic_ex51 del DMD ex50 disruption ABE
Nme2_A054	0		0	0.028169					0.15493				0.169014			0.211268		0.084507				0		0	0.0719875	0.211268	71	Nme2_ABE8e_i1_rep1	AGAATGGGATCCAGTATACTTACA	GGCTCC	TCTGACCGTGTAA	CC	DMD	theraputic_ex51 del DMD ex50 disruption nuc
Nme2_A055		0.0280374		0.130841	0.0205607		0.115888	0.0803738	0.0934579				0.0841121				0	0							0.0614746	0.130841	535	Nme2_ABE8e_i1_rep1	GACaAGAAAGGGACTGAAGCTGCT	GGGGCC	AGACGAGCACTAA	CC	SERPINA1_piz	theraputic_AATD SERPINA1 PIZ c.1096G>A correction ABE
Nme2_A056			0.0320946		0.106419								0.0726351		0.0878378			0.0101351				0		0	0.0441602	0.106419	1184	Nme2_ABE8e_i1_rep1	GCAGACTTCTCCaCAGGAGTCAGA	TGCACC	TACGGCGACCTAA	CC	HBB_sickle	theraputic_HBB sickle to makassar abe
Nme2_A057						0.00720461							0.00288184		0.000720461	0					0				0.00216138	0.00720461	1388	Nme2_ABE8e_i1_rep1	GTTGGAGCGGGGAGAAGGCCAGGG	GTCACT	CCAAGGATCCTAA	CT	VEGFA	nme2 nuclease activity
Nme2_A058				0.0985915		0.121831	0.034507			0.148592					0.0084507				0.00633803	0		0			0.0522887	0.148592	1420	Nme2_ABE8e_i1_rep1	TGCACAACCAGTGGAGGCAAGAGG	GCGGCT	CGCCTGTGCTTAA	CT	FANCF	eNme2-C abe activity
Nme2_A059			0.00269724	0.00202293	0.00269724					0.00674309		0.00674309		0.00404585		0.000674309									0.00366053	0.00674309	1483	Nme2_ABE8e_i1_rep1	GGAAATGGCACACACATCCCTCGT	GCAGCT	ACGGCTTCCTTAA	CT	MECP2	eNme2-C abe activity
Nme2_A060							0.0401235	0.0185185	0.00102881			0.0195473			0.00308642			0				0			0.0117578	0.0401235	972	Nme2_ABE8e_i1_rep1	CGGCGCAAAGCAGGAGGAGTCAGG	GCTTCT	CGTTGGAAGAAGA	CT	SEC61B	eNme2-C abe activity
Nme2_A061				0.0256674	0.00205339									0.0349076									0		0.0156571	0.0349076	974	Nme2_ABE8e_i1_rep1	GGCAATGGCCGGGACTCCTGGGAG	CACTCT	GAGATCGAGAAGA	CT	RBM20	eNme2-C abe activity
Nme2_A062						0.00655152						0.00297796	0		0.00476474					0.00178678					0.0032162	0.00655152	1679	Nme2_ABE8e_i1_rep1	CCCTCATCTCCAATATGGTATGGC	GGCCCT	GCAGCAAGGAAGA	CT	SEC61B	eNme2-C abe activity
Nme2_A063	0				0.00442733			0.0142445			0.000384986	0	0.000192493		0.000577478	0									0.00247834	0.0142445	5195	Nme2_ABE8e_i1_rep1	ATGGAGGATGAAACAATGTCTTTG	CGCTCT	TTCTACCGGAAGA	CT	MECP2	eNme2-C abe activity
Nme2_A064												0		0						0.00209644	0	0	0.00209644		0.000698812	0.00209644	477	Nme2_ABE8e_i1_rep1	GGGGTGGGGTCAGACGTCCAAAAC	CAGACT	ACTCATGCGAAGA	CT	Intergenic	eNme2-C abe activity
Nme2_A065	0.00561798								0.305618		0.225843				0.00898876			0.0179775			0			0	0.0805778	0.305618	890	Nme2_ABE8e_i1_rep1	ATGGTGGTAGAGGGAGCAGTATGA	GAGTCT	AGCCTACACAAGA	CT	Intergenic	Nsp2Smu nuclease activity
Nme2_A066									0.00710227							0				0					0.00236742	0.00710227	704	Nme2_ABE8e_i1_rep1	TGGGTCTGAGGGTGGAGGGACTGG	GGGCCT	TAACGGTGCAAGA	CT	AAVS1	Nsp2Smu nuclease activity
Nme2_A067							0.00649116						0.00721241												0.00685179	0.00721241	2773	Nme2_ABE8e_i1_rep1	TCTCTGACCTGCATTCTCTCCCCT	GGGCCT	CTGACATCCAAGA	CT	AAVS1	Nsp2Smu nuclease activity
Nme2_A068	0.000551572	0.00165472			0.0126862	0.00496415		0.00717044						0.00275786			0.00165472		0				0	0.00165472	0.00330943	0.0126862	1813	Nme2_ABE8e_i1_rep1	AACCAAGACGGTGACCAGACTCAA	GTTACT	CACGGTCCTAAGA	CT	Intergenic	Nsp2Smu nuclease activity
Nme2_A069						0.026949				0.0202117								0			0			0	0.00943215	0.026949	2078	Nme2_ABE8e_i1_rep1	GCTGCATCCACCCCCCGAGGACCA	GCCCCT	TCCACGGTTAAGA	CT	LINC01588	inlaid Nme2-ABE
Nme2_A070				0.00430334						0.0130535							0.000525963								0.00596092	0.0130535	20914	Nme2_ABE8e_i1_rep1	CCCATGCCTATGTTCCAGCTTCCT	GGGTCT	ACAGTGGAAGAGA	CT	LSP1	inlaid Nme2-ABE
Nme2_A071						0.0052356																		0.000475964	0.00285578	0.0052356	2101	Nme2_ABE8e_i1_rep1	GTCCCAGGCTGTGCTCCTGGCGGA	CATCCT	GTGCGTCAAGAGA	CT	CLN3	theraputic_cln3 batten ex5 disruption abe
Nme2_A072														0.0176715						0					0.00883576	0.0176715	962	Nme2_ABE8e_i1_rep1	GGTTTCTGCTCTCACCGGGAGGGG	CTCCCT	CGACACAGAGAGA	CT	MeCP2	theraputic_MeCP2 rett c.502C>T correction abe
Nme2_A073							0.00745712																0	0	0.00248571	0.00745712	1341	Nme2_ABE8e_i1_rep1	GCTTTCAGCCCCGTTTCTTGGGAA	TGGCCT	TGTGCACCAGAGA	CT	MeCP2	theraputic_MeCP2 rett c.808C>T correction abe
Nme2_A074							0.0122214								0.00287563						0			0	0.00377426	0.0122214	1391	Nme2_ABE8e_i1_rep1	TCTTGCACTTCTTGATGGGGAGTA	CGGTCT	AAGCCGATGGAGA	CT	MeCP2	theraputic_MeCP2 rett c.916C>T correction abe
Nme2_A075							0.0511869				0.0348665													0.00148368	0.029179	0.0511869	1348	Nme2_ABE8e_i1_rep1	GGGTCCACCCACCTGGGCTCCTGA	GCCGCT	GTCATGAGCGAGA	CT	LMNA	theraputic_LMNA progeria c.1824 C>T correction abe
Nme2_A076		0.000547345			0.00821018		0.00985222								0.00930487				0						0.00558292	0.00985222	1827	Nme2_ABE8e_i1_rep1	GAGGAGATGGGTCCACCCACCTGG	GCTCCT	GATTACTCCGAGA	CT	LMNA	theraputic_LMNA progeria c.1824 C>T correction abe
Nme2_A077			0.00782269			0.0123859		0.029987							0.00391134			0	0						0.00901782	0.029987	1534	Nme2_ABE8e_i1_rep1	TTATCACAGGCTCCAGGAAGGGTT	TGGCCT	AGGTGATGTGAGA	CT	BCL11A	theraputic_BCL11A enhancer disruption SCD-TDT abe
Nme2_A078	0		0.000782473	0	0	0			0.000782473	0						0							0		0.000173883	0.000782473	1278	Nme2_ABE8e_i1_rep1	ATAAAAGCAACTGTTAGCTTGCAC	TAGACT	CACTCAGAACAGA	CT	BCL11A	theraputic_BCL11A enhancer disruption SCD-TDT abe
Nme2_A079						0.00127226		0.00890585	0.0019084	0.00254453	0.000636132			0	0.000636132						0				0.00198791	0.00890585	1572	Nme2_ABE8e_i1_rep1	CTGTGATAAAAGCAACTGTTAGCT	TGCACT	AATAGCCGACAGA	CT	BCL11A	theraputic_BCL11A enhancer disruption SCD-TDT abe
Nme2_A080				0.00319675								0.0296425		0.0642255	0.000290613	0.00116245	0.000290613			0	0				0.0123511	0.0642255	3441	Nme2_ABE8e_i1_rep1	TGGAGCCTGTGATAAAAGCAACTG	TTAGCT	TGAGGTGTGCAGA	CT	BCL11A	theraputic_BCL11A enhancer disruption SCD-TDT abe
Nme2_A081	0.000349895	0.000349895		0.0342897				0.0370889									0.0111966			0					0.0138792	0.0370889	2858	Nme2_ABE8e_i1_rep1	AACACCCACCTGCTGTATTATCTC	CAAACT	GTTGCGTATCAGA	CT	SOD1	theraputic_ALS SOD1 ex2 disruption ABE
Nme2_A082	0.0020979		0.0108392			0.102448		0.0776224	0.0325175		0.0671329				0.00699301									0.00034965	0.0375	0.102448	2860	Nme2_ABE8e_i1_rep1	ACAGCACAACACCCACCTGCTGTA	TTATCT	GCACTCCTTCAGA	CT	SOD1	theraputic_ALS SOD1 ex2 disruption ABE
Nme2_A083				0.000744602	0.0014892			0.00335071			0.00670141	0	0	0.000372301		0				0.000372301				0.0014892	0.00145197	0.00670141	2686	Nme2_ABE8e_i1_rep1	GGGAAGCATTAAAaGACTGACTGA	AGGCCT	TCGTGCACATAGA	CT	SOD1	theraputic_ALS SOD1 c.112G>A (p.G38R) correction ABE
Nme2_A084				0.0520231										0.0106714								0	0.000444642		0.0157848	0.0520231	2249	Nme2_ABE8e_i1_rep1	CGCACCTTGGCGCAGCGGTGGAAG	GTGGCT	CCTTCTCGCTAGA	CT	PCSK9	theraputic_PCSK9 ex1 disruption ABE
Nme2_A085			0.00597372								0.0227001			0.00238949								0			0.00776583	0.0227001	1674	Nme2_ABE8e_i1_rep1	GCATGGGGCCAGGATCCGTGGAGG	TTGCCT	ATAATGCCGAGGA	CT	PCSK9	theraputic_PCSK9 ex2 disruption ABE
Nme2_A086				0.0337739			0.10279				0.0712188		0.0807636	0.0212922		0.0168869	0	0				0			0.0363028	0.10279	1362	Nme2_ABE8e_i1_rep1	CTGACCATCGACaAGAAAGGGACT	GAAGCT	AACCAGTCACGGA	CT	SERPINA1_piz	theraputic_AATD SERPINA1 PIZ c.1096G>A correction ABE
Nme2_A087	0.000632111			0.0208597				0.0777497		0.143489	0.0353982		0.00884956	0.00126422	0.000632111				0				0	0	0.0262613	0.143489	1582	Nme2_ABE8e_i1_rep1	ACCATCGACaAGAAAGGGACTGAA	GCTGCT	GGCATATTGCGGA	CT	SERPINA1_piz	theraputic_AATD SERPINA1 PIZ c.1096G>A correction ABE
Nme2_A088													0.0030525									0	0.001221		0.0014245	0.0030525	1638	Nme2_ABE8e_i1_rep1	CCGCTCCGGCCCACGGCGCTCAAC	TACCCT	CAAGATAACCGGA	CT	EMX1	n/a
Nme2_A089	0						0.0898204		0.0798403	0.0419162	0.0139721				0.0279441		0								0.0362133	0.0898204	501	Nme2_ABE8e_i1_rep1	AGGGGTAGAAATGGAGAGGGTCCC	GGTGCT	TGGACCAATCGGA	CT	EMX1	n/a
Nme2_A090									0.00445104	0.00296736															0.0037092	0.00445104	2696	Nme2_ABE8e_i1_rep1	TCCTGCGGAACCGCTTCTTCGGCC	ACCGCT	CTTCTAAGTCGGA	CT	EMX1	n/a
Nme2_A091											0.00400534	0			0		0.000667557						0.000667557		0.00106809	0.00400534	1498	Nme2_ABE8e_i1_rep1	TCTCTCTCTTAATGACACGGGCAT	CCAGCT	CTCAGCTAATGGA	CT	EMX1	n/a
Nme2_A092				0.111663		0.292528	0.105045						0.0537634			0.0623104									0.125062	0.292528	3627	Nme2_ABE8e_i1_rep1	GTGACAAGTGTGATCACTTGGGTG	GTGGCT	GGATCTTCATGGA	CT	CCR5	n/a
Nme2_A093	0.00131406	0.00131406	0.00131406			0.00394218		0.00262812						0.00394218						0	0.00065703			0.00065703	0.00175208	0.00394218	1522	Nme2_ABE8e_i1_rep1	AAATGAGAGCTGCAGGTGTAATGA	AGACCT	CGTGAGGTATGGA	CT	CCR5	n/a
Nme2_A094				0.00660793							0.00807636		0.0146843		0.00367107				0			0.000734214			0.00562898	0.0146843	1362	Nme2_ABE8e_i1_rep1	CTCATTTTCCATACAGTCAGTATC	AATTCT	TAGTTAGGCTGGA	CT	CCR5	n/a
Nme2_A095						0.054878			0.0556402			0.0198171						0.00228659	0.000762195		0			0.000762195	0.0191638	0.0556402	1312	Nme2_ABE8e_i1_rep1	GCGGCAGGACCAGCCCCAAGATGA	CTATCT	AGCGCCATAACGA	CT	CCR5	n/a
Nme2_A096				0.00139958													0.00209937								0.00174948	0.00209937	2858	Nme2_ABE8e_i1_rep1	CTGATCCTGGTGCTGCAGCTTCCT	TACACT	TGTCTCTCTACGA	CT	AAVS1	n/a
Nme2_A097	0.000469484	0.00140845													0.0934272			0.00375587		0		0	0		0.0141516	0.0934272	2130	Nme2_ABE8e_i1_rep1	AATGGGGGTGTGTCACCAGATAAG	GAATCT	GTAACAGTAGCGA	CT	AAVS1	n/a
Nme2_A098				0.0117647						0.069281															0.0405229	0.069281	2295	Nme2_ABE8e_i1_rep1	CCCATCCTTAGGCCTCCTCCTTCC	TAGTCT	TCTAGTAACGCGA	CT	AAVS1	n/a
Nme2_A099				0.00299551			0.00299551	0.00149775											0						0.00187219	0.00299551	2003	Nme2_ABE8e_i1_rep1	GTCACCAATCCTGTCCCTAGTGGC	CCCACT	CCATAACATGCGA	CT	AAVS1	n/a
Nme2_A100															0.0282723								0.00104712	0.00104712	0.0101222	0.0282723	1910	Nme2_ABE8e_i1_rep1	GCCGCTGGCCCCCCACCGCCCCAA	GGATCT	CTGTATTGACCGA	CT	AAVS1	n/a
Nme2_A101	0.000693481								0.0104022	0.00208044		0.00901526			0										0.00443828	0.0104022	1442	Nme2_ABE8e_i1_rep1	ATCTGCCTAACAGGAGGTGGGGGT	TAGACG	ATAGACGCTCCGA	CG	AAVS1	nme2 nuclease activity
Nme2_A102	0							0.0112782				0.00338346													0.00488722	0.0112782	2660	Nme2_ABE8e_i1_rep1	ATCCTGGAGTGACCCCTGGCCTTC	TCCCCG	GACTGGCTATCGA	CG	VEGFA	nme2 nuclease activity
Nme2_A103									0.00065445	0.00065445				0				0.00065445			0.0013089				0.00065445	0.0013089	1528	Nme2_ABE8e_i1_rep1	GCTGGGTGAATGGAGCGAGCAGCG	TCTTCG	GGTGTTCAGTCGA	CG	VEGFA	nme2 nuclease activity
Nme2_A104										0.0131523					0.00636402	0.000848536	0.0012728								0.00540942	0.0131523	2357	Nme2_ABE8e_i1_rep1	CTGCTCCCCAGCCCAAACCGCCGC	GGCGCG	AGGAAGACCTCGA	CG	LINC01588	nme2 nuclease activity
Nme2_A106								0.0161812							0.00194175		0.0012945	0.000647249					0		0.00401294	0.0161812	1545	Nme2_ABE8e_i1_rep1	GCGTTGGAGCGGGGAGAAGGCCAG	GGGTCA	TCGCCATTACTGA	CA	VEGFA	nme2 nuclease activity
Nme2_A107	0												0.00431499	0.00161812						0					0.00148328	0.00431499	1854	Nme2_ABE8e_i1_rep1	AGTCTCCGCTTTAACCCCCACCTC	CAGCCG	ACCTGTCAGCTGA	CG	Intergenic	eNme2-C abe activity
Nme2_A108									0.0138249		0.00460829					0.00368664				0			0.000921659		0.00460829	0.0138249	1085	Nme2_ABE8e_i1_rep1	GGGTGTGCAGACGGCAGTCACTAG	GGGGCG	CATGCCACGTTGA	CG	VEGFA	eNme2-C abe activity
Nme2_A109		0.00181598				0.00484262						0.00544794		0.00242131	0	0.000605327				0		0.000605327			0.00196731	0.00544794	1652	Nme2_ABE8e_i1_rep1	GACCCAGGGGTAGAAATGGAGAGG	GTCCCG	ATAGGACGCTTGA	CG	EMX1	eNme2-C abe activity
Nme2_A110				0.000579039	0.00289519								0.00173712						0.00173712			0	0.00173712	0.000579039	0.00132352	0.00289519	1727	Nme2_ABE8e_i1_rep1	GCGAATGGGGCCATGCCGACCAAA	GCGCCG	AGGACTCGGAACA	CG	FANCF	eNme2-C abe activity
Nme2_A111				0.00367478		0.00643087					0.00367478		0.00597152												0.00493799	0.00643087	2177	Nme2_ABE8e_i1_rep1	TGCAGATCCCACAGGCGCCCTGGC	CAGTCG	CTCGTGTTGAACA	CG	PDCD1	eNme2-C abe activity
Nme2_A112	0		0		0.00542986							0.00180995			0.00180995		0		0.000904977				0	0.000904977	0.00120664	0.00542986	1105	Nme2_ABE8e_i1_rep1	AGATATGGTCCAGTAGATATTGAA	GTTACG	CGAGCCGATAACA	CG	CUL3	eNme2-C abe activity
Nme2_A113							0.0222978		0.0143613	0.00529101				0.00415722					0			0.000377929			0.00774754	0.0222978	2646	Nme2_ABE8e_i1_rep1	TGCTGCAGAAGGGATTCCATGAGG	TGCGCG	CTCAATGCAGACA	CG	FANCF	eNme2-C abe activity
Nme2_A114	0.00177305						0.00319149			0.00319149	0.00141844	0.00141844							0				0		0.00157042	0.00319149	2820	Nme2_ABE8e_i1_rep1	ATGCCGACCAAAGCGCCGATGGAT	GTGGCG	TCGGAATAGGACA	CG	FANCF	eNme2-C abe activity
Nme2_A115	0.000972763									0		0			0.000972763							0			0.000389105	0.000972763	1028	Nme2_ABE8e_i1_rep1	AGCGGCCGGATATCAGCTGCCACG	CCCGCG	ATTCCAGGCGACA	CG	LINC01588	eNme2-C abe activity
Nme2_A116							0.00420673					0.00240385	0	0											0.00165264	0.00420673	1664	Nme2_ABE8e_i1_rep1	CTCCCCAGCCCAAACCGCCGCGGC	GCGACG	TGGCTTACCGACA	CG	LINC01588	eNme2-C abe activity
Nme2_A117				0.00312012			0.00156006							0.00234009										0	0.00175507	0.00312012	2564	Nme2_ABE8e_i1_rep1	TCTACCAGCCCCCACTGGCCCTCA	GAGCCG	TTAAGCCTCGACA	CG	EMX1	eNme2-C abe activity
Nme2_A118	0.0022805		0.00627138				0.0114025					0.00855188						0.00570125		0.000570125			0		0.00496824	0.0114025	1754	Nme2_ABE8e_i1_rep1	AGACTGACTGGATGTGCACAGCAG	TGACCG	GGCTGTAGACACA	CG	Intergenic	Nsp2Smu nuclease activity
Nme2_A119							0.00885609		0.00442804	0			0.00295203					0.000738007				0	0		0.00242488	0.00885609	1355	Nme2_ABE8e_i1_rep1	GGCTGCACAACCAGTGGAGGCAAG	AGGGCG	CAATAGCCGCACA	CG	FANCF	inlaid Nme2-ABE
Nme2_A120				0.000672495				0.00268998								0			0			0.00336247			0.00134499	0.00336247	1487	Nme2_ABE8e_i1_rep1	TGCATCCACCCCCCGAGGACCAGC	CCCTCG	TGTAAGGACCACA	CG	LINC01588	inlaid Nme2-ABE
Nme2_A121	0.00226586													0.00327291											0.00276939	0.00327291	3972	Nme2_ABE8e_i1_rep1	ATTCTCCTGTCCCAGGCTGTGCTC	CTGGCG	ACTGGAACTCACA	CG	CLN3	theraputic_cln3 batten ex5 disruption abe
Nme2_A122	0.000346981								0.0117974				0.00242887												0.00485774	0.0117974	2882	Nme2_ABE8e_i1_rep1	ATGGGTCCACCCACCTGGGCTCCT	GAGCCG	GATCTGGCATACA	CG	LMNA	theraputic_LMNA progeria c.1824 C>T correction abe
Nme2_A123													0.000867453					0.00121443			0	0.000173491			0.000563845	0.00121443	5764	Nme2_ABE8e_i1_rep1	TCGTGTTCCCCGAGGCCATGAACC	ACCCCG	GCTACCTTGTACA	CG	EMX1	n/a
Nme2_A124	0.000116601			5.83005e-05	8.74508e-05			0.000174902											0						8.74508e-05	0.000174902	34305	Nme2_ABE8e_i1_rep1	ATGAACCACCCCGCGCTGACCGTG	CATCCG	AACGACAGCTACA	CG	EMX1	n/a
Nme2_A125						0.0022369						0.000319557							0.000106519						0.000887658	0.0022369	9388	Nme2_ABE8e_i1_rep1	CTTCCAGGGTGAGTGTCCACGCTG	TGCCCG	CCGAGGCATTACA	CG	EMX1	n/a
Nme2_A126		0						0.00288392													0.000720981		0		0.000901226	0.00288392	1387	Nme2_ABE8e_i1_rep1	GAGGGCCAGTGGGGGCTGGTAGAG	CAAACG	GTCTCACCTTACA	CG	EMX1	n/a
Nme2_A127	0					0.003663					0.003663								0.0014652						0.0021978	0.003663	1365	Nme2_ABE8e_i1_rep1	ACCCCACCCCAGGCTCCCAGGCCC	TGAACG	ACGAACTCTAGCA	CG	EMX1	n/a
Nme2_A128				0				0.00272109	0.00136054		0.00136054			0				0		0	0	0			0.000604686	0.00272109	735	Nme2_ABE8e_i1_rep1	GGGAGGGAACACCATTCACAAAGG	CTGACG	TAACCTGAAGGCA	CG	EMX1	n/a
Nme2_A129			0.00331492		0.00441989							0.00165746			0.00220994					0.000552486	0	0			0.00173639	0.00441989	1810	Nme2_ABE8e_i1_rep1	TCACACTTGTCACCACCCCAAAGG	TGACCG	GATGGTTGTGGCA	CG	CCR5	n/a
Nme2_A130				0.00237624			0.00752475																		0.0049505	0.00752475	2525	Nme2_ABE8e_i1_rep1	GTGATCACTTGGGTGGTGGCTGTG	TTTGCG	AATTCGGTTCGCA	CG	CCR5	n/a
Nme2_A131				0.000283742	0.000283742					0.000662064	9.45805e-05	9.45805e-05	9.45805e-05	9.45805e-05											0.000229696	0.000662064	10573	Nme2_ABE8e_i1_rep1	GGGAATCCTAAAAACTCTGCTTCG	GTGTCG	TTGCGAATGTGCA	CG	CCR5	n/a
Nme2_A132			0.00609319			0.00860215	0.00322581					0.00752688			0.0046595				0.000358423						0.00507766	0.00860215	2790	Nme2_ABE8e_i1_rep1	GCATCAACCCCATCATCTATGCCT	TTGTCG	CTATTCAGCACCA	CG	CCR5	n/a
Nme2_A133	0.00164339											0.00739523	0.000821693	0.000821693	0			0.00493016		0					0.00223031	0.00739523	1217	Nme2_ABE8e_i1_rep1	AGTCTTCTTCCAAAAGCACATTGC	CAAACG	AAGGTACTCGCCA	CG	CCR5	n/a
Nme2_A134									0.00944882							0			0	0		0			0.00188976	0.00944882	635	Nme2_ABE8e_i1_rep1	GCTGTTCTATTTTCCAGCAAGAGG	CTCCCG	ATACGGAATGCCA	CG	CCR5	n/a
Nme2_A135		0.00266934		0.00500501		0.00333667		0.0186854														0			0.00593927	0.0186854	2997	Nme2_ABE8e_i1_rep1	CACAGATATTTCCTGCTCCCCAGT	GGATCG	CGTCCATAATCCA	CG	CCR5	n/a
Nme2_A136	0.000289017			0.00317919			0.00375723	0.00260116	0.00144509		0.00433526														0.00260116	0.00433526	3460	Nme2_ABE8e_i1_rep1	AGCAGGAAATATCTGTGGGCTTGT	GACACG	AACAGTTCGTCCA	CG	CCR5	n/a
Nme2_A137			0.00208044					0.00693481							0.00554785										0.00485437	0.00693481	1442	Nme2_ABE8e_i1_rep1	CGAGTCCAGGCCCCAGCCCCTCCT	CCCTCG	TCCTTCGATTCCA	CG	AAVS1	n/a
Nme2_A138		0.00195185																0.00260247							0.00227716	0.00260247	1537	Nme2_ABE8e_i1_rep1	GAGGGGCTGGGGCCTGGACTCCTG	GGTCCG	GTGCAGAGAATCA	CG	AAVS1	n/a
Nme2_A139			0	0.000780031						0.00156006			0.00156006			0.00156006			0			0			0.000780031	0.00156006	1282	Nme2_ABE8e_i1_rep1	GGAAGCTGCAGCACCAGGATCAGT	GAAACG	CCGGTAGCAATCA	CG	AAVS1	n/a
Nme2_A140		0.0048583			0.0161943					0.0178138										0		0			0.00777328	0.0178138	1235	Nme2_ABE8e_i1_rep1	GAGCAGCTCAGGTTCTGGGAGAGG	GTAGCG	GCATATGTGGTCA	CG	AAVS1	n/a
Nme2_A141								0.00134318		0.000671592	0.000335796						0.000335796	0							0.000537273	0.00134318	2978	Nme2_ABE8e_i1_rep1	CCTTGCCAGAACCTCTAAGGTTTG	CTTACG	CACTGAACCGTCA	CG	AAVS1	n/a
Nme2_A142	0.00265957											0.00232713	0.00698138					0.00265957		0.00166223		0			0.00271498	0.00698138	3008	Nme2_ABE8e_i1_rep1	ATGCTGTCCTGAAGTGGACATAGG	GGCCCG	TGAACGTCTGTCA	CG	AAVS1	n/a
Nme2_A143					0.00796601	0.0031864	0.00531067			0.00371747	0.0031864	0.000531067			0.0015932				0.000531067		0.000531067				0.00295037	0.00796601	1883	Nme2_ABE8e_i1_rep1	GCCCAAATGAAAGGAGTGAGAGGT	GACCCG	TCAATACGGCTCA	CG	AAVS1	n/a
Nme2_A144											0.00475587								0.000317058	0.000634115			0.000317058		0.00150602	0.00475587	3154	Nme2_ABE8e_i1_rep1	CTGGCCCCCCACCGCCCCAAGGAT	CTCCCG	CTGGCTCTTCTCA	CG	AAVS1	n/a
Nme2_A145			0.00184049					0.00306748				0.00245399	0		0										0.00147239	0.00306748	1630	Nme2_ABE8e_i1_rep1	CCAGTGGAGGCAAGAGGGCGGCTT	TGGGCG	TGCCACCTATTCA	CG	FANCF	n/a
Nme2_A146		0.000314317																						0	0.000157159	0.000314317	6363	Nme2_ABE8e_i1_rep1	GAGGGCGGCTTTGGGCGGGGTCCA	GTTCCG	GCGCGAGTCAATA	CG	FANCF	n/a
Nme2_A147		0.004095	0.003276								0.00737101	0.004914							0	0					0.003276	0.00737101	1221	Nme2_ABE8e_i1_rep1	GAAGTTCGCTAATCCCGGAACTGG	ACCCCG	CAGGCGTGATATA	CG	FANCF	n/a
Nme2_A148											0														0	0	2972	Nme2_ABE8e_i1_rep1	CCGCCCGGGGAGGTCCTGGCCTTG	CCTTCG	GACAACCTTGGTA	CG	LINC01588	n/a
Nme2_A149				0.00654879	0.000654879				0.0130976	0.00261952					0.00720367			0.00327439							0.00556647	0.0130976	1527	Nme2_ABE8e_i1_rep1	TCGAAGGCAAGGCCAGGACCTCCC	CGGGCG	CGTATTCCACGTA	CG	LINC01588	n/a
Nme2_A150					0.000543183			0.00217273																	0.00135796	0.00217273	1841	Nme2_ABE8e_i1_rep1	GGCCAGGACCTCCCCGGGCGGCTG	CAGCCG	GCATAGTGTCGTA	CG	LINC01588	n/a
Nme2_A151							0.0247132	0.000882613	0.000882613			0.015887			0			0		0.000882613				0.000882613	0.00551633	0.0247132	1133	Nme2_ABE8e_i1_rep1	GGGTCCAAAGCAGGATGACAGGCA	GGGGCA	ACCACAGCATGTA	CA	Intergenic	eNme2-C abe activity
Nme2_A152			0.00140252							0.0203366						0	0	0.000701262	0				0		0.00320577	0.0203366	1426	Nme2_ABE8e_i1_rep1	TGATTGCGTACTTCGAAAAGGTAG	GCGACA	TCAGCGCTGTGTA	CA	MECP2	eNme2-C abe activity
Nme2_A153					0.00342936								0.000685871		0.00137174	0			0		0	0.0240055	0.000685871	0.000685871	0.00342936	0.0240055	1458	Nme2_ABE8e_i1_rep1	GGCCAGGGCTGGAGAAGCAGAAAA	AAAGCA	CTCTCGTACGCTA	CA	LINC01509	eNme2-C abe activity
Nme2_A154		0.0128458		0.0118577								0.0237154		0.00889328			0				0		0		0.00818746	0.0237154	1012	Nme2_ABE8e_i1_rep1	CAGACTTCTCCaCAGGAGTCAGAT	GCACCA	CCTGTGATTGCTA	CA	HBB_sickle	eNme2-C abe activity
Nme2_A155						0.0472637			0.0746269		0.0497512				0.0140962		0.00165837		0		0		0		0.0234245	0.0746269	1206	Nme2_ABE8e_i1_rep1	CTGTTAGCAGACCCAGATAGACAG	GAGACA	GAACGCTAACCTA	CA	FANCF	eNme2-C abe activity
Nme2_A156			0.00173837					0.00434594					0.00217297	0.000434594											0.00217297	0.00434594	2301	Nme2_ABE8e_i1_rep1	GGACCCTAGCCTAATGCCCCCTGC	ACCCCA	TATCCTCGTCCTA	CA	LSP1	eNme2-C abe activity
Nme2_A157							0.0219702		0.0106308			0.00921332	0.00354359		0.00212615										0.00949681	0.0219702	1411	Nme2_ABE8e_i1_rep1	TTGGCTACAGCAACAGGGTGGTGG	ACCTCA	ACGCACCAGTCTA	CA	GAPDH	eNme2-C abe activity
Nme2_A158	0	0.00131926		0.0263852			0.0580475		0.00659631	0.0105541		0.0118734			0.00131926	0		0.00131926		0		0		0	0.00903187	0.0580475	758	Nme2_ABE8e_i1_rep1	AAGAGCACAAGAGGAAGAGAGAGA	CCCTCA	TGAGGCAGTTCTA	CA	GAPDH	eNme2-C abe activity
Nme2_A159												0.00862069		0.00413793						0.000344828					0.00436782	0.00862069	2900	Nme2_ABE8e_i1_rep1	CTGCCCTGCCCACACCCCCACTCC	ACCACA	GCCGTTCGCATTA	CA	LSP1	eNme2-C abe activity
Nme2_A160						0.00458248			0.0086558			0.00560081			0		0.000509165		0.00763747		0	0			0.00337322	0.0086558	1964	Nme2_ABE8e_i1_rep1	CTTCGAGGACCATGAGATAGAAGG	CGCGCA	GCTCCTACAGTTA	CA	SHANK3	eNme2-C abe activity
Nme2_A161						0.131937				0.176614				0.0310646	0.0282723		0.0310646	0.00034904						0.00034904	0.057093	0.176614	2865	Nme2_ABE8e_i1_rep1	TCTGCAGTTAGGGAATAAGCCCCA	GTGTCA	AGTGTCGCCGTTA	CA	GRIN2B	Nsp2Smu nuclease activity
Nme2_A162				0.00498339			0.0138427		0.0138427								0.00055371	0.00055371	0					0.00055371	0.00490429	0.0138427	1806	Nme2_ABE8e_i1_rep1	GTCAGCATAGGGTGGCAAAGCCCA	GGGCCA	ATCGCGAGGCTTA	CA	AAVS1	Nsp2Smu nuclease activity
Nme2_A163				0.135484	0.0290323		0.135484			0.112903	0.106452					0.0903226		0	0	0			0		0.0609677	0.135484	310	Nme2_ABE8e_i1_rep1	TGTAAGACGAATTGTAGAAAGGAG	AGATCA	TTGACGGAAGAAG	CA	Intergenic	Nsp2Smu nuclease activity
Nme2_A164				0.00371402					0.00464253	0.000464253	0.00371402				0.000464253		0.000928505	0.000464253						0.000464253	0.00185701	0.00464253	2154	Nme2_ABE8e_i1_rep1	GGCAGCGCAAAGTGACAATGGCCA	GGGCCA	CAAGGCCAAGAAG	CA	AAVS1	Nsp2Smu nuclease activity
Nme2_A165	0													0.0147804					0		0				0.0036951	0.0147804	2368	Nme2_ABE8e_i1_rep1	ATCTGTCCCCTCCACCCCACAGTG	GGGCCA	TCCGTAAGAGAAG	CA	AAVS1	Nsp2Smu nuclease activity
Nme2_A166				0.00438596	0.00109649	0.00548246						0.0109649				0.00219298								0.000548246	0.00411184	0.0109649	1824	Nme2_ABE8e_i1_rep1	CGCAAAGCTGCATCCACCCCCCGA	GGACCA	GGCTACGTAGAAG	CA	LINC01588	inlaid Nme2-ABE
Nme2_A167	0				0.00410846	0.00164339		0.00328677																	0.00225965	0.00410846	1217	Nme2_ABE8e_i1_rep1	AGGCAAGAGGGCGGCTTTGGGCGG	GGTCCA	ATCCGATAGGAAG	CA	FANCF	inlaid Nme2-ABE
Nme2_A168										0.00501433															0.00501433	0.00501433	1396	Nme2_ABE8e_i1_rep1	TCCTGTCCCAGGCTGTGCTCCTGG	CGGACA	GATAGGACGGAAG	CA	CLN3	theraputic_cln3 batten ex5 disruption abe
Nme2_A169			0.0132325		0.0220542						0.0340265					0.00756144			0					0	0.0128124	0.0340265	1587	Nme2_ABE8e_i1_rep1	CCAGACCTGTAGGGCAGCAGGTGA	AGGCCA	ACATCTCCGGAAG	CA	CLN3	theraputic_cln3 batten ex5 disruption abe
Nme2_A170	0		0.010158				0.0163657					0.0107223						0						0.001693	0.00648984	0.0163657	1772	Nme2_ABE8e_i1_rep1	ACACTCACCGTAGGGCCAGCCTCA	GACACA	CAGTATAGCGAAG	CA	TTR	theraputic_TTR ex1 disruption nuc abe
Nme2_A171	0.000701754	0.000701754	0.0112281		0.0252632				0.0245614					0.0224561						0					0.0121303	0.0252632	1425	Nme2_ABE8e_i1_rep1	AAACACTCACCGTAGGGCCAGCCT	CAGACA	AGAATCTGCGAAG	CA	TTR	theraputic_TTR ex1 disruption nuc abe
Nme2_A172					0.0133739	0.00182371							0.00425532						0						0.00486322	0.0133739	1645	Nme2_ABE8e_i1_rep1	GCTTAAGCTTCCATGTCCAGCCTT	CAGGCA	GTTGTTCTCGAAG	CA	MeCP2	theraputic_MeCP2 rett c.316C>T correction abe
Nme2_A173				0.00465923																				0.000866833	0.00276303	0.00465923	9229	Nme2_ABE8e_i1_rep1	TTCACTTCCTGCCGGGGCGTTTGA	TCACCA	CCTCTTGAACAAG	CA	MeCP2	theraputic_MeCP2 rett c.763C>T correction abe
Nme2_A174		0.000484027					0.00193611	0.000484027				0.000968054	0		0.00145208										0.000887383	0.00193611	2066	Nme2_ABE8e_i1_rep1	TAGTGCAAGCTAACAGTTGCTTTT	ATCACA	GTACCACGACAAG	CA	BCL11A	theraputic_BCL11A enhancer disruption SCD-TDT nuc
Nme2_A175	0.0133955				0.0331974	0.0244613		0.032615										0			0		0		0.0148099	0.0331974	1717	Nme2_ABE8e_i1_rep1	AGCTAACAGTTGCTTTTATCACAG	GCTCCA	ACGTGGTTACAAG	CA	BCL11A	theraputic_BCL11A enhancer disruption SCD-TDT nuc
Nme2_A176								0.00304723		0.0035551	0.000507872	0	0.000507872			0	0						0		0.00095226	0.0035551	1969	Nme2_ABE8e_i1_rep1	GCCTGTGATAAAAGCAACTGTTAG	CTTGCA	ATGGTCACGCAAG	CA	BCL11A	theraputic_BCL11A enhancer disruption SCD-TDT abe
Nme2_A177			0.0149516									0.0114336	0.000879507	0.000879507			0	0.000879507	0			0	0		0.00322486	0.0149516	1137	Nme2_ABE8e_i1_rep1	GCACTTTTCTTAAAGGAAAGTAAT	GGACCA	CGCACTATGCAAG	CA	SOD1	theraputic_ALS SOD1 ex2 disruption ABE
Nme2_A178		0.000365764				0.0153621									0.013899			0.00109729						0.000365764	0.006218	0.0153621	2734	Nme2_ABE8e_i1_rep1	CACCCACCTGCTGTATTATCTCCA	AACTCA	GAGGAAGATCAAG	CA	SOD1	theraputic_ALS SOD1 ex2 disruption ABE
Nme2_A179			0.00800534		0.00800534	0.00200133		0.01501				0.00333556									0			0	0.00519394	0.01501	2998	Nme2_ABE8e_i1_rep1	GCACAACACCCACCTGCTGTATTA	TCTCCA	TGACAGACTCAAG	CA	SOD1	theraputic_ALS SOD1 ex2 disruption ABE
Nme2_A180	0	0			0.00707214			0.00707214	0.00424328	0	0		0				0				0	0.00141443			0.00180018	0.00707214	707	Nme2_ABE8e_i1_rep1	AAGCATTAAAaGACTGACTGAAGG	CCTGCA	CGGTTACCATAAG	CA	SOD1	theraputic_ALS SOD1 c.112G>A (p.G38R) correction ABE
Nme2_A181	0.000830565	0.00498339		0.0174419				0.0207641				0.00166113	0.00166113								0				0.00676317	0.0207641	1204	Nme2_ABE8e_i1_rep1	AaGACTGACTGAAGGCCTGCATGG	ATTCCA	AGTGCGAACTAAG	CA	SOD1	theraputic_ALS SOD1 c.112G>A (p.G38R) correction ABE
Nme2_A182		0.00788288				0.0106982		0.0101351							0.000563063	0		0.00112613							0.00506757	0.0106982	1776	Nme2_ABE8e_i1_rep1	TACTTACAGGCTCCAATAGTGGTC	AGTCCA	TCCAACCACTAAG	CA	DMD	theraputic_ex51 del DMD ex50 disruption ABE
Nme2_A183		0			0.0682353		0.0964706				0.0164706		0.00823529							0.00235294	0		0		0.0239706	0.0964706	850	Nme2_ABE8e_i1_rep1	CAGTATACTTACAGGCTCCAATAG	TGGTCA	CATACCGGTTAAG	CA	DMD	theraputic_ex51 del DMD ex50 disruption ABE
Nme2_A184		0.000738007	0.00221402					0.0118081				0.0095941			0.0103321		0.0132841				0		0		0.00599631	0.0132841	1355	Nme2_ABE8e_i1_rep1	GAATGGGATCCAGTATACTTACAG	GCTCCA	CAACCAATCAGAG	CA	DMD	theraputic_ex51 del DMD ex50 disruption nuc
Nme2_A185									0.00843486		0.00281162														0.00562324	0.00843486	2134	Nme2_ABE8e_i1_rep1	TGCCTCGCACAGCTCCCGCGGCTG	CGACCA	TCAGGAGCTAGAG	CA	EMX1	n/a
Nme2_A186						0.00402414			0.00603622																0.00503018	0.00603622	497	Nme2_ABE8e_i1_rep1	GGCGCACCAGCTGGGCGCCTCCCC	GCTGCA	TGTCGTATAGGAG	CA	EMX1	n/a
Nme2_A187								0.00048187									0.000180701						6.02337e-05		0.000240935	0.00048187	16602	Nme2_ABE8e_i1_rep1	TTCGGCCACCGCTTCCAGGGTGAG	TGTCCA	GTATCCTATGGAG	CA	EMX1	n/a
Nme2_A188													0.0111821						0						0.00559105	0.0111821	1878	Nme2_ABE8e_i1_rep1	CTCTGGGGCTGGAGCTGGATGCCC	GTGTCA	CTCGATTCTCGAG	CA	EMX1	n/a
Nme2_A189										0.00262352			0.00174902							0					0.00145751	0.00262352	2287	Nme2_ABE8e_i1_rep1	GTTTGCTCTACCAGCCCCCACTGG	CCCTCA	GACGTGTAATGAG	CA	EMX1	n/a
Nme2_A190	0.000394477				0.00394477	0.00157791				0.00197239			0.0035503		0.00157791							0			0.00185968	0.00394477	2535	Nme2_ABE8e_i1_rep1	ACCCAAGTGATCACACTTGTCACC	ACCCCA	GTAGGTAGGTGAG	CA	CCR5	n/a
Nme2_A191																									#DIV/0!		3292	Nme2_ABE8e_i1_rep1	TGGGTGGTGGCTGTGTTTGCGTCT	CTCCCA	ACGTCAAGTTGAG	CA	CCR5	n/a
Nme2_A192							0.00339559			0.000848896	0.000424448			0.000424448						0			0		0.000848896	0.00339559	2356	Nme2_ABE8e_i1_rep1	TCTCCCAGGAATCATCTTTACCAG	ATCTCA	ATGAACCGAACAG	CA	CCR5	n/a
Nme2_A193		0			0.00470219						0.0015674	0.0015674								0	0	0			0.00111957	0.00470219	638	Nme2_ABE8e_i1_rep1	GACTATCTTTAATGTCTGGAAATT	CTTCCA	ACTATGGTGACAG	CA	CCR5	n/a
Nme2_A194																								0	0	0	2356	Nme2_ABE8e_i1_rep1	GGCTGGTCCTGCCGCTGCTTGTCA	TGGTCA	TATTGGCACACAG	CA	CCR5	n/a
Nme2_A195		0.000989609							0.00445324																0.00272143	0.00445324	2021	Nme2_ABE8e_i1_rep1	CAGGCCCCAGCCCCTCCTCCCTCG	GACCCA	GCTTACACTACAG	CA	AAVS1	n/a
Nme2_A196	0								0.016703									0.00217865						0.00290487	0.00544662	0.016703	1377	Nme2_ABE8e_i1_rep1	AGGCCCCCAGTCCCTCCACCCTCA	GACCCA	CAATGATGTCCAG	CA	AAVS1	n/a
Nme2_A197	0.000587544			0				0	0	0				0			0		0						7.3443e-05	0.000587544	1702	Nme2_ABE8e_i1_rep1	ATCAGTGAAACGCACCAGACGGCC	GCGTCA	GTCATAGCCTCAG	CA	AAVS1	n/a
Nme2_A198		0.000906618										0.00543971	0			0		0.000906618		0		0			0.00103614	0.00543971	1103	Nme2_ABE8e_i1_rep1	GAGGTTCTGGCAAGGAGAGAGATG	GCTCCA	TTGCGTCCTTCAG	CA	AAVS1	n/a
Nme2_A199				0.00420757	0.00841515																	0			0.00420757	0.00841515	713	Nme2_ABE8e_i1_rep1	GGGAACTGCCGCTGGCCCCCCACC	GCCCCA	AACGCACCAATAG	CA	AAVS1	n/a
Nme2_A200	0		0.000874126				0.0034965								0.00218531	0.000437063							0	0.000437063	0.00106144	0.0034965	2288	Nme2_ABE8e_i1_rep1	ACAGCGACTCCTGGAAGTGGCCAA	GGGCCA	CGTGAATGGATAG	CA	AAVS1	n/a
Nme2_A001			0.0652174											0.326087											0.195652	0.326087	46	Nme2_ABE8e_i1_rep2	GGAGTTTTCTCTTAGGCTTCTCTC	AGGTCC	CGGAGAAGAAGAA	CC	LINC01588	nme2 nuclease activity
Nme2_A002					0.148148	0.037037	0.037037						0.185185				0.037037								0.0888889	0.185185	27	Nme2_ABE8e_i1_rep2	CCGCAAAGCTGCATCCACCCCCCG	AGGACC	GAAGACGGAAGAA	CC	LINC01588	nme2 nuclease activity
Nme2_A003		0.0987654							0.240741																0.169753	0.240741	162	Nme2_ABE8e_i1_rep2	TATGTTCCAGCTTCCTGGGTCTGC	AGGTCC	ACTCCGCGAAGAA	CC	LSP1	nme2 nuclease activity
Nme2_A004	0			0.230769	0		0.102564			0.423077		0.25641	0.025641		0.025641			0.0512821	0		0		0		0.0929487	0.423077	78	Nme2_ABE8e_i1_rep2	AGCAAGAGCACAAGAGGAAGAGAG	AGACCC	TGCTTGGCAAGAA	CC	GAPDH	nme2 nuclease activity
Nme2_A005	0						0.166667						0	0		0					0				0.0277778	0.166667	6	Nme2_ABE8e_i1_rep2	ACCCTCATCTCCAATATGGTATGG	CGGCCC	GCCAAGAAGAGAA	CC	SEC61B	nme2 nuclease activity
Nme2_A006											0.0344828														0.0344828	0.0344828	203	Nme2_ABE8e_i1_rep2	CTTCCCCTTCATTGCGGCGGGCTG	CGGGCC	ATGGCAGAGAGAA	CC	VEGFA	nme2 nuclease activity
Nme2_A007		0				0.08	0.04		0.08																0.05	0.08	25	Nme2_ABE8e_i1_rep2	GAGGCAAGAGGGCGGCTTTGGGCG	GGGTCC	TGACGCCAGAGAA	CC	FancF	nme2 nuclease activity
Nme2_A008		0			0.0336634									0.0019802	0				0	0					0.00594059	0.0336634	505	Nme2_ABE8e_i1_rep2	GACCAGCCCCTCGAAGGCAAGGCC	AGGACC	CACTCTTGGAGAA	CC	LINC01588	nme2 nuclease activity
Nme2_A009			0.134921							0.126984		0.015873													0.0925926	0.134921	126	Nme2_ABE8e_i1_rep2	GGAGTCGCCAGAGGCCGGTGGTGG	ATTTCC	CCTGTCTACAGAA	CC	LINC01588	nme2 nuclease activity
Nme2_A010																	0.167123								0.167123	0.167123	365	Nme2_ABE8e_i1_rep2	GTGTGTCCCTCTCCCCACCCGTCC	CTGTCC	ATCCGTACCAGAA	CC	VEGFA	nme2 nuclease activity
Nme2_A011													0.202532												0.202532	0.202532	237	Nme2_ABE8e_i1_rep2	GCGCCTCCCTGCAGGGCTGCTCCC	CAGCCC	GGTACTGTCAGAA	CC	LINC01588	nme2 nuclease activity
Nme2_A012			0.0901639						0.163934														0.00819672		0.0874317	0.163934	122	Nme2_ABE8e_i1_rep2	GCATGGGCAGGGGCTGGGGTGCAC	AGGCCC	CTGTAGCTCAGAA	CC	VEGFA	nme2 nuclease activity
Nme2_A013	0.0046729				0.247664				0.275701				0.172897		0.224299		0.046729		0.00934579		0.0046729		0		0.109553	0.275701	214	Nme2_ABE8e_i1_rep2	ACTCACTCACCCACACAGACACAC	ACGTCC	GAGCTACCTAGAA	CC	VEGFA	nme2 nuclease activity
Nme2_A014		0.037037	0		0.148148			0.148148			0.0740741		0.0740741			0			0.037037	0			0		0.0518519	0.148148	27	Nme2_ABE8e_i1_rep2	CAATATCAGGAGACTAGGAAGGAG	GAGGCC	GCTTGAGAAGGAA	CC	AAVS1	nme2 nuclease activity
Nme2_A015		0.0533981	0.0533981					0.223301						0.0291262							0				0.0718447	0.223301	206	Nme2_ABE8e_i1_rep2	GAATGGCAGGCGGAGGTTGTACTG	GGGGCC	AGCGATCAAGGAA	CC	VEGFA	nme2 nuclease activity
Nme2_A016	0	0			0.0619469	0.0530973				0.0619469	0.0530973		0.159292		0.168142			0.0707965			0				0.0628319	0.168142	113	Nme2_ABE8e_i1_rep2	AAGGAAGGGAACATATTACTATTG	CTTTCC	TTGCTCTGAGGAA	CC	CYBB	nme2 nuclease activity
Nme2_A017						0.0833333	0	0			0	0	0			0				0		0			0.00925926	0.0833333	12	Nme2_ABE8e_i1_rep2	TGCCCAAATGAAAGGAGTGAGAGG	TGACCC	CTAGCGACAGGAA	CC	AAVS1	nme2 nuclease activity
Nme2_A018		0.046875					0.171875				0.171875		0.119792		0.1875										0.139583	0.1875	192	Nme2_ABE8e_i1_rep2	GATTCCAGCCAGACACCCGCCCCC	CGGCCC	AAGAGGTACGGAA	CC	LSP1	nme2 nuclease activity
Nme2_A019		0.0392157													0.0392157					0		0			0.0196078	0.0392157	51	Nme2_ABE8e_i1_rep2	TATCTGTCCCCTCCACCCCACAGT	GGGGCC	TCCTCCATCGGAA	CC	AAVS1	nme2 nuclease activity
Nme2_A020	0.0338983	0.0508475	0.0169492	0.0338983	0.0508475						0.0847458						0		0				0		0.0301318	0.0847458	59	Nme2_ABE8e_i1_rep2	AAAAATTGTGATTTCCAGATCCAC	AAGCCC	CCAATTGGTGGAA	CC	FANCJ	nme2 nuclease activity
Nme2_A021					0.166667											0.116162			0				0		0.0707071	0.166667	198	Nme2_ABE8e_i1_rep2	GTGGAGTGGCCTGCTATCAGCTAC	CTATCC	GCGGTTATACGAA	CC	CYBB	nme2 nuclease activity
Nme2_A022	0	0							0.0172414				0.0344828												0.012931	0.0344828	58	Nme2_ABE8e_i1_rep2	AATCCTGGAGTGACCCCTGGCCTT	CTCCCC	AGTTACAGGCGAA	CC	VEGFA	nme2 nuclease activity
Nme2_A023	0.00406504		0.00406504							0.00406504	0.00406504		0.00406504	0											0.00338753	0.00406504	246	Nme2_ABE8e_i1_rep2	ATACCCTCCAATAATTTGGCTGGC	AATTCC	TAGAATGCGCGAA	CC	AGA	nme2 nuclease activity
Nme2_A024				0.0383562		0.0931507	0.0328767				0.0575342	0.00821918													0.0460274	0.0931507	365	Nme2_ABE8e_i1_rep2	CCTACAACCCAATCCCCTCCGCCC	CGGACC	CATGGACTGCGAA	CC	ARHGEF9	nme2 nuclease activity
Nme2_A025			0.0218579							0.131148															0.0765027	0.131148	183	Nme2_ABE8e_i1_rep2	GCAGGGGCCAGGTGTCCTTCTCTG	GGGGCC	GTACTGGACCGAA	CC	VEGFA	nme2 nuclease activity
Nme2_A026									0.056338																0.056338	0.056338	71	Nme2_ABE8e_i1_rep2	GGGGGCGCATGGCTCCGCCCCGCC	GGGACC	TGAGCATGCCGAA	CC	VEGFA	nme2 nuclease activity
Nme2_A027		0.04				0.112	0.088		0.232	0.016	0.072				0				0	0					0.0622222	0.232	125	Nme2_ABE8e_i1_rep2	CATGGAACAAACTGACTGAAGGCG	AGGTCC	TTCAGGCGTCGAA	CC	ARHGEF9	nme2 nuclease activity
Nme2_A028	0	0		0.00220264	0.00220264											0	0						0		0.000629327	0.00220264	454	Nme2_ABE8e_i1_rep2	AATAATTTGGCTGGCAATTCCGAG	CAAGCC	CCACAATCGTGAA	CC	AGA	nme2 nuclease activity
Nme2_A029					0.103734											0.0124481			0.00829876						0.0414938	0.103734	241	Nme2_ABE8e_i1_rep2	TCTCAGTTTTCCTGGATTATGCCT	GGCACC	AACCTCGTGTGAA	CC	CFTR	nme2 nuclease activity
Nme2_A030		0.0243902	0									0.0487805									0			0	0.0146341	0.0487805	41	Nme2_ABE8e_i1_rep2	CAATGGCCGGGACTCCTGGGAGCA	CTCTCC	GCAAGTCCAACAA	CC	RBM20	eNme2-C abe activity
Nme2_A031	0.00719424	0.00719424									0.0167866									0.00239808			0		0.00671463	0.0167866	417	Nme2_ABE8e_i1_rep2	AATGGCCGGGACTCCTGGGAGCAC	TCTCCC	CTTCGCGTAACAA	CC	RBM20	eNme2-C abe activity
Nme2_A032							0																		0	0	8	Nme2_ABE8e_i1_rep2	TGTCCCAGGCTGTGCTCCTGGCGG	ACATCC	TAGGTGAGGACAA	CC	CLN3	theraputic_cln3 batten ex5 disruption abe
Nme2_A033				0.0238095		0.142857						0.0714286					0			0					0.047619	0.142857	42	Nme2_ABE8e_i1_rep2	CCCAGACCTGTAGGGCAGCAGGTG	AAGGCC	ACCTAAGGCACAA	CC	CLN3	theraputic_cln3 batten ex5 disruption abe
Nme2_A034				0.010989																		0		0	0.003663	0.010989	91	Nme2_ABE8e_i1_rep2	CCCAGGCTGTGCTCCTGGCGGACA	TCCTCC	CCGCCTAATACAA	CC	CLN3	theraputic_cln3 batten ex5 disruption abe
Nme2_A035	0				0.183333		0.133333			0.0833333			0			0.05		0.0833333			0			0	0.0592593	0.183333	60	Nme2_ABE8e_i1_rep2	AGGCAGAGGAGGAGCAGACGATGA	GAAGCC	GGCGGATATACAA	CC	TTR	theraputic_TTR ex1 disruption nuc
Nme2_A036	0.00149701						0.0718563						0.0583832		0.853293		0.0613772		0.010479	0	0		0		0.117432	0.853293	668	Nme2_ABE8e_i1_rep2	AGGGCCAGCCTCAGACACAAATAC	CAGTCC	GGTAAGTGAGCAA	CC	TTR	theraputic_TTR ex1 disruption nuc
Nme2_A037				0.0740741		0.15873		0.047619	0.042328	0.037037		0.0687831				0.00529101					0				0.0542328	0.15873	189	Nme2_ABE8e_i1_rep2	GTCACAGAAACACTCACCGTAGGG	CCAGCC	AAGTCCGCAGCAA	CC	TTR	theraputic_TTR ex1 disruption nuc abe
Nme2_A038										0.168605						0.0116279									0.0901163	0.168605	172	Nme2_ABE8e_i1_rep2	TCTGCTCTCACCGGGAGGGGCTCC	CTCTCC	TACACACAGGCAA	CC	MeCP2	theraputic_MeCP2 rett c.502C>T correction abe
Nme2_A039																0.240741						0			0.12037	0.240741	108	Nme2_ABE8e_i1_rep2	GTGGTTTCTGCTCTCACCGGGAGG	GGCTCC	GGATTAACGGCAA	CC	MeCP2	theraputic_MeCP2 rett c.502C>T correction abe
Nme2_A040					0.0373832																				0.0373832	0.0373832	107	Nme2_ABE8e_i1_rep2	TTTCACTTCCTGCCGGGGCGTTTG	ATCACC	ACAGGCTTGGCAA	CC	MeCP2	theraputic_MeCP2 rett c.763C>T correction abe
Nme2_A041								0																0	0	0	5	Nme2_ABE8e_i1_rep2	GGCTTTCAGCCCCGTTTCTTGGGA	ATGGCC	GTGGACAACGCAA	CC	MeCP2	theraputic_MeCP2 rett c.808C>T correction abe
Nme2_A042					0.0437018								0.0102828						0			0			0.0134961	0.0437018	389	Nme2_ABE8e_i1_rep2	TTGCACTTCTTGATGGGGAGTACG	GTCTCC	TGGCAAGTTGCAA	CC	MeCP2	theraputic_MeCP2 rett c.916C>T correction abe
Nme2_A043		0.0204082								0.163265				0.122449											0.102041	0.163265	49	Nme2_ABE8e_i1_rep2	GATGGGTCCACCCACCTGGGCTCC	TGAGCC	TCTTCGTCGCCAA	CC	LMNA	theraputic_LMNA progeria c.1824 C>T correction abe
Nme2_A044	0		0			0.142857		0								0.285714				0					0.0714286	0.285714	7	Nme2_ABE8e_i1_rep2	AGAGGAGATGGGTCCACCCACCTG	GGCTCC	GTCCATCTGCCAA	CC	LMNA	theraputic_LMNA progeria c.1824 C>T correction abe
Nme2_A045	0	0				0	0		0.0222222										0			0		0	0.00277778	0.0222222	45	Nme2_ABE8e_i1_rep2	AAGCTAACAGTTGCTTTTATCACA	GGCTCC	AGGTTGCATCCAA	CC	BCL11A	theraputic_BCL11A enhancer disruption SCD-TDT nuc
Nme2_A046				0.142857			0.155844		0.181818							0.025974			0	0					0.0844156	0.181818	77	Nme2_ABE8e_i1_rep2	TTTATCACAGGCTCCAGGAAGGGT	TTGGCC	CACATCACTCCAA	CC	BCL11A	theraputic_BCL11A enhancer disruption SCD-TDT abe
Nme2_A047				0									0	0	0			0	0	0			0.025641	0	0.002849	0.025641	39	Nme2_ABE8e_i1_rep2	TGCACTTTTCTTAAAGGAAAGTAA	TGGACC	TTCGCTGGATCAA	CC	SOD1	theraputic_ALS SOD1 ex2 disruption ABE
Nme2_A048	0			0.0666667		0.133333	0.0666667		0.266667				0.133333									0			0.0952381	0.266667	15	Nme2_ABE8e_i1_rep2	AGCACAACACCCACCTGCTGTATT	ATCTCC	CGATGTGACTCAA	CC	SOD1	theraputic_ALS SOD1 ex2 disruption ABE
Nme2_A049					0.0465116	0			0.186047			0.116279	0	0	0		0				0				0.0387597	0.186047	43	Nme2_ABE8e_i1_rep2	GGGGAAGCATTAAAaGACTGACTG	AAGGCC	GATCGAAGCTCAA	CC	SOD1	theraputic_ALS SOD1 c.112G>A (p.G38R) correction ABE
Nme2_A050	0	0.0133333	0.0133333		0.213333				0.12				0.0266667	0.0133333								0			0.05	0.213333	75	Nme2_ABE8e_i1_rep2	AAaGACTGACTGAAGGCCTGCATG	GATTCC	GTGTGCTCGATAA	CC	SOD1	theraputic_ALS SOD1 c.112G>A (p.G38R) correction ABE
Nme2_A051				0.333333								0.666667			0.333333								0		0.333333	0.666667	6	Nme2_ABE8e_i1_rep2	TGCATGGGGCCAGGATCCGTGGAG	GTTGCC	CATCAGGAGGTAA	CC	PCSK9	theraputic_PCSK9 ex2 disruption ABE
Nme2_A052	0.00621118												0.167702			0.0310559		0.00621118		0.0186335		0			0.0383023	0.167702	161	Nme2_ABE8e_i1_rep2	ATGCTGGTGTCTAGGAGATACACC	TCCACC	CGGATCCTGGTAA	CC	PCSK9	PCSK9 validated guide hPCSK9-G4
Nme2_A053	0.0357143		0.285714				0.339286		0.285714							0.142857	0		0.0178571						0.158163	0.339286	56	Nme2_ABE8e_i1_rep2	ATACTTACAGGCTCCAATAGTGGT	CAGTCC	GAATCGCGCGTAA	CC	DMD	theraputic_ex51 del DMD ex50 disruption ABE
Nme2_A054	0		0	0					0				0.0909091			0.0909091		0				0		0	0.020202	0.0909091	11	Nme2_ABE8e_i1_rep2	AGAATGGGATCCAGTATACTTACA	GGCTCC	TCTGACCGTGTAA	CC	DMD	theraputic_ex51 del DMD ex50 disruption nuc
Nme2_A055		0.0181818		0.145455	0.0181818		0.163636	0.0727273	0.109091				0.0181818				0	0							0.0606061	0.163636	55	Nme2_ABE8e_i1_rep2	GACaAGAAAGGGACTGAAGCTGCT	GGGGCC	AGACGAGCACTAA	CC	SERPINA1_piz	theraputic_AATD SERPINA1 PIZ c.1096G>A correction ABE
Nme2_A056			0.015625		0.101562								0.0546875		0.0703125			0				0		0	0.0345982	0.101562	128	Nme2_ABE8e_i1_rep2	GCAGACTTCTCCaCAGGAGTCAGA	TGCACC	TACGGCGACCTAA	CC	HBB_sickle	theraputic_HBB sickle to makassar abe
Nme2_A057						0.0631579							0		0.0105263	0					0				0.0147368	0.0631579	95	Nme2_ABE8e_i1_rep2	GTTGGAGCGGGGAGAAGGCCAGGG	GTCACT	CCAAGGATCCTAA	CT	VEGFA	nme2 nuclease activity
Nme2_A058				0.125		0.144737	0.0986842			0.164474					0.0460526				0.0131579	0		0			0.0740132	0.164474	152	Nme2_ABE8e_i1_rep2	TGCACAACCAGTGGAGGCAAGAGG	GCGGCT	CGCCTGTGCTTAA	CT	FANCF	eNme2-C abe activity
Nme2_A059			0.016129	0.0268817	0.0376344					0.0537634		0.0376344		0.0322581		0									0.0291859	0.0537634	186	Nme2_ABE8e_i1_rep2	GGAAATGGCACACACATCCCTCGT	GCAGCT	ACGGCTTCCTTAA	CT	MECP2	eNme2-C abe activity
Nme2_A060							0.0576923	0.00641026	0.0320513			0.0384615			0.00641026			0.0128205				0			0.021978	0.0576923	156	Nme2_ABE8e_i1_rep2	CGGCGCAAAGCAGGAGGAGTCAGG	GCTTCT	CGTTGGAAGAAGA	CT	SEC61B	eNme2-C abe activity
Nme2_A061				0.0178571	0.0267857									0.0446429									0		0.0223214	0.0446429	112	Nme2_ABE8e_i1_rep2	GGCAATGGCCGGGACTCCTGGGAG	CACTCT	GAGATCGAGAAGA	CT	RBM20	eNme2-C abe activity
Nme2_A062						0.0241935						0.0241935	0		0.0483871					0.00806452					0.0209677	0.0483871	124	Nme2_ABE8e_i1_rep2	CCCTCATCTCCAATATGGTATGGC	GGCCCT	GCAGCAAGGAAGA	CT	SEC61B	eNme2-C abe activity
Nme2_A063	0				0.0135747			0.0226244			0	0.00452489	0.00452489		0.00904977	0									0.00678733	0.0226244	221	Nme2_ABE8e_i1_rep2	ATGGAGGATGAAACAATGTCTTTG	CGCTCT	TTCTACCGGAAGA	CT	MECP2	eNme2-C abe activity
Nme2_A064												0.0138889		0.0138889						0	0	0	0		0.00462963	0.0138889	72	Nme2_ABE8e_i1_rep2	GGGGTGGGGTCAGACGTCCAAAAC	CAGACT	ACTCATGCGAAGA	CT	Intergenic	eNme2-C abe activity
Nme2_A065	0.0810811								0.333333		0.225225				0.0900901			0.108108			0			0	0.119691	0.333333	111	Nme2_ABE8e_i1_rep2	ATGGTGGTAGAGGGAGCAGTATGA	GAGTCT	AGCCTACACAAGA	CT	Intergenic	Nsp2Smu nuclease activity
Nme2_A066									0.0510204							0.0306122				0					0.0272109	0.0510204	98	Nme2_ABE8e_i1_rep2	TGGGTCTGAGGGTGGAGGGACTGG	GGGCCT	TAACGGTGCAAGA	CT	AAVS1	Nsp2Smu nuclease activity
Nme2_A067							0.0492958						0.0492958												0.0492958	0.0492958	284	Nme2_ABE8e_i1_rep2	TCTCTGACCTGCATTCTCTCCCCT	GGGCCT	CTGACATCCAAGA	CT	AAVS1	Nsp2Smu nuclease activity
Nme2_A068	0	0.0114504			0.0343511	0.0114504		0.0343511						0.00763359			0.0114504		0				0	0	0.0110687	0.0343511	262	Nme2_ABE8e_i1_rep2	AACCAAGACGGTGACCAGACTCAA	GTTACT	CACGGTCCTAAGA	CT	Intergenic	Nsp2Smu nuclease activity
Nme2_A069						0.1				0.104348								0.00434783			0.0478261			0	0.0513043	0.104348	230	Nme2_ABE8e_i1_rep2	GCTGCATCCACCCCCCGAGGACCA	GCCCCT	TCCACGGTTAAGA	CT	LINC01588	inlaid Nme2-ABE
Nme2_A070				0.0243572						0.0568336							0.0121786								0.0311231	0.0568336	739	Nme2_ABE8e_i1_rep2	CCCATGCCTATGTTCCAGCTTCCT	GGGTCT	ACAGTGGAAGAGA	CT	LSP1	inlaid Nme2-ABE
Nme2_A071						0.0631068																		0	0.0315534	0.0631068	206	Nme2_ABE8e_i1_rep2	GTCCCAGGCTGTGCTCCTGGCGGA	CATCCT	GTGCGTCAAGAGA	CT	CLN3	theraputic_cln3 batten ex5 disruption abe
Nme2_A072														0.0212766						0					0.0106383	0.0212766	94	Nme2_ABE8e_i1_rep2	GGTTTCTGCTCTCACCGGGAGGGG	CTCCCT	CGACACAGAGAGA	CT	MeCP2	theraputic_MeCP2 rett c.502C>T correction abe
Nme2_A073							0.0091954																0	0	0.00306513	0.0091954	435	Nme2_ABE8e_i1_rep2	GCTTTCAGCCCCGTTTCTTGGGAA	TGGCCT	TGTGCACCAGAGA	CT	MeCP2	theraputic_MeCP2 rett c.808C>T correction abe
Nme2_A074							0.0433071								0.00787402						0			0	0.0127953	0.0433071	254	Nme2_ABE8e_i1_rep2	TCTTGCACTTCTTGATGGGGAGTA	CGGTCT	AAGCCGATGGAGA	CT	MeCP2	theraputic_MeCP2 rett c.916C>T correction abe
Nme2_A075							0.195652				0.130435													0	0.108696	0.195652	138	Nme2_ABE8e_i1_rep2	GGGTCCACCCACCTGGGCTCCTGA	GCCGCT	GTCATGAGCGAGA	CT	LMNA	theraputic_LMNA progeria c.1824 C>T correction abe
Nme2_A076		0.00813008			0.0894309		0.0894309								0.097561				0.00813008						0.0585366	0.097561	123	Nme2_ABE8e_i1_rep2	GAGGAGATGGGTCCACCCACCTGG	GCTCCT	GATTACTCCGAGA	CT	LMNA	theraputic_LMNA progeria c.1824 C>T correction abe
Nme2_A077			0.032967			0.0659341		0.0769231							0.032967			0.00549451	0.00549451						0.03663	0.0769231	182	Nme2_ABE8e_i1_rep2	TTATCACAGGCTCCAGGAAGGGTT	TGGCCT	AGGTGATGTGAGA	CT	BCL11A	theraputic_BCL11A enhancer disruption SCD-TDT abe
Nme2_A078	0		0.00863931	0.00215983	0.00431965	0.00431965			0.00863931	0.00215983						0							0		0.00335973	0.00863931	463	Nme2_ABE8e_i1_rep2	ATAAAAGCAACTGTTAGCTTGCAC	TAGACT	CACTCAGAACAGA	CT	BCL11A	theraputic_BCL11A enhancer disruption SCD-TDT abe
Nme2_A079						0.0148515		0.0346535	0.0049505	0.0049505	0			0.00990099	0.0049505						0				0.00928218	0.0346535	202	Nme2_ABE8e_i1_rep2	CTGTGATAAAAGCAACTGTTAGCT	TGCACT	AATAGCCGACAGA	CT	BCL11A	theraputic_BCL11A enhancer disruption SCD-TDT abe
Nme2_A080				0.0166667								0.025		0.0583333	0	0.0166667	0			0	0				0.0145833	0.0583333	120	Nme2_ABE8e_i1_rep2	TGGAGCCTGTGATAAAAGCAACTG	TTAGCT	TGAGGTGTGCAGA	CT	BCL11A	theraputic_BCL11A enhancer disruption SCD-TDT abe
Nme2_A081	0.00806452	0.00806452		0.0766129				0.108871									0.0524194			0.00403226					0.0430108	0.108871	248	Nme2_ABE8e_i1_rep2	AACACCCACCTGCTGTATTATCTC	CAAACT	GTTGCGTATCAGA	CT	SOD1	theraputic_ALS SOD1 ex2 disruption ABE
Nme2_A082	0.0033557		0.033557			0.177852		0.147651	0.0436242		0.110738				0.0268456									0	0.067953	0.177852	298	Nme2_ABE8e_i1_rep2	ACAGCACAACACCCACCTGCTGTA	TTATCT	GCACTCCTTCAGA	CT	SOD1	theraputic_ALS SOD1 ex2 disruption ABE
Nme2_A083				0.0131579	0			0.0526316			0.0263158	0	0.0131579	0		0.0131579				0				0	0.0118421	0.0526316	76	Nme2_ABE8e_i1_rep2	GGGAAGCATTAAAaGACTGACTGA	AGGCCT	TCGTGCACATAGA	CT	SOD1	theraputic_ALS SOD1 c.112G>A (p.G38R) correction ABE
Nme2_A084				0.113122										0.0723982								0	0		0.0463801	0.113122	221	Nme2_ABE8e_i1_rep2	CGCACCTTGGCGCAGCGGTGGAAG	GTGGCT	CCTTCTCGCTAGA	CT	PCSK9	theraputic_PCSK9 ex1 disruption ABE
Nme2_A085			0.0738255								0.0939597			0.0671141								0			0.0587248	0.0939597	149	Nme2_ABE8e_i1_rep2	GCATGGGGCCAGGATCCGTGGAGG	TTGCCT	ATAATGCCGAGGA	CT	PCSK9	theraputic_PCSK9 ex2 disruption ABE
Nme2_A086				0.0314961			0.133858				0.11811		0.141732	0.0472441		0.015748	0	0				0			0.0542432	0.141732	127	Nme2_ABE8e_i1_rep2	CTGACCATCGACaAGAAAGGGACT	GAAGCT	AACCAGTCACGGA	CT	SERPINA1_piz	theraputic_AATD SERPINA1 PIZ c.1096G>A correction ABE
Nme2_A087	0.00735294			0.0441176				0.0514706		0.0735294	0.0220588		0.0147059	0.00735294	0.0220588				0				0	0	0.0220588	0.0735294	136	Nme2_ABE8e_i1_rep2	ACCATCGACaAGAAAGGGACTGAA	GCTGCT	GGCATATTGCGGA	CT	SERPINA1_piz	theraputic_AATD SERPINA1 PIZ c.1096G>A correction ABE
Nme2_A088													0.0115607									0	0		0.00385356	0.0115607	173	Nme2_ABE8e_i1_rep2	CCGCTCCGGCCCACGGCGCTCAAC	TACCCT	CAAGATAACCGGA	CT	EMX1	n/a
Nme2_A089	0						0.0714286		0.0535714	0.0357143	0.0357143				0		0								0.0280612	0.0714286	56	Nme2_ABE8e_i1_rep2	AGGGGTAGAAATGGAGAGGGTCCC	GGTGCT	TGGACCAATCGGA	CT	EMX1	n/a
Nme2_A090									0.0313901	0.0313901															0.0313901	0.0313901	223	Nme2_ABE8e_i1_rep2	TCCTGCGGAACCGCTTCTTCGGCC	ACCGCT	CTTCTAAGTCGGA	CT	EMX1	n/a
Nme2_A091											0.0273224	0.010929			0.010929		0.00546448						0		0.010929	0.0273224	183	Nme2_ABE8e_i1_rep2	TCTCTCTCTTAATGACACGGGCAT	CCAGCT	CTCAGCTAATGGA	CT	EMX1	n/a
Nme2_A092				0.0566038		0.0943396	0.0377358						0.0330189			0.0141509									0.0471698	0.0943396	212	Nme2_ABE8e_i1_rep2	GTGACAAGTGTGATCACTTGGGTG	GTGGCT	GGATCTTCATGGA	CT	CCR5	n/a
Nme2_A093	0.0192308	0.0288462	0.0288462			0.0480769		0.0576923						0.0769231						0	0			0	0.0288462	0.0769231	104	Nme2_ABE8e_i1_rep2	AAATGAGAGCTGCAGGTGTAATGA	AGACCT	CGTGAGGTATGGA	CT	CCR5	n/a
Nme2_A094				0.0131579							0.0131579		0.0307018		0.0131579				0.00438596			0.00438596			0.0131579	0.0307018	228	Nme2_ABE8e_i1_rep2	CTCATTTTCCATACAGTCAGTATC	AATTCT	TAGTTAGGCTGGA	CT	CCR5	n/a
Nme2_A095						0.114583			0.09375			0.0208333						0.0104167	0		0			0	0.0342262	0.114583	96	Nme2_ABE8e_i1_rep2	GCGGCAGGACCAGCCCCAAGATGA	CTATCT	AGCGCCATAACGA	CT	CCR5	n/a
Nme2_A096				0.0197628													0.0434783								0.0316206	0.0434783	253	Nme2_ABE8e_i1_rep2	CTGATCCTGGTGCTGCAGCTTCCT	TACACT	TGTCTCTCTACGA	CT	AAVS1	n/a
Nme2_A097	0.00510204	0.00510204													0.0408163			0.0153061		0		0.00510204	0		0.0102041	0.0408163	196	Nme2_ABE8e_i1_rep2	AATGGGGGTGTGTCACCAGATAAG	GAATCT	GTAACAGTAGCGA	CT	AAVS1	n/a
Nme2_A098				0.0452489						0.108597															0.0769231	0.108597	221	Nme2_ABE8e_i1_rep2	CCCATCCTTAGGCCTCCTCCTTCC	TAGTCT	TCTAGTAACGCGA	CT	AAVS1	n/a
Nme2_A099				0.0375723			0.0433526	0.0115607											0.00289017						0.0238439	0.0433526	346	Nme2_ABE8e_i1_rep2	GTCACCAATCCTGTCCCTAGTGGC	CCCACT	CCATAACATGCGA	CT	AAVS1	n/a
Nme2_A100															0.0304878								0	0	0.0101626	0.0304878	164	Nme2_ABE8e_i1_rep2	GCCGCTGGCCCCCCACCGCCCCAA	GGATCT	CTGTATTGACCGA	CT	AAVS1	n/a
Nme2_A101	0.00490196								0.0637255	0.0294118		0.0441176			0										0.0284314	0.0637255	204	Nme2_ABE8e_i1_rep2	ATCTGCCTAACAGGAGGTGGGGGT	TAGACG	ATAGACGCTCCGA	CG	AAVS1	nme2 nuclease activity
Nme2_A102	0.00263158							0.0315789				0.0263158													0.0201754	0.0315789	380	Nme2_ABE8e_i1_rep2	ATCCTGGAGTGACCCCTGGCCTTC	TCCCCG	GACTGGCTATCGA	CG	VEGFA	nme2 nuclease activity
Nme2_A103									0.0225225	0.0135135				0.0045045				0			0				0.00810811	0.0225225	222	Nme2_ABE8e_i1_rep2	GCTGGGTGAATGGAGCGAGCAGCG	TCTTCG	GGTGTTCAGTCGA	CG	VEGFA	nme2 nuclease activity
Nme2_A104										0.056701					0.0309278	0.00515464	0.0103093								0.0257732	0.056701	194	Nme2_ABE8e_i1_rep2	CTGCTCCCCAGCCCAAACCGCCGC	GGCGCG	AGGAAGACCTCGA	CG	LINC01588	nme2 nuclease activity
Nme2_A106								0.0275							0.015		0.0025	0					0		0.009	0.0275	400	Nme2_ABE8e_i1_rep2	GCGTTGGAGCGGGGAGAAGGCCAG	GGGTCA	TCGCCATTACTGA	CA	VEGFA	nme2 nuclease activity
Nme2_A107	0.004329												0.025974	0						0.004329					0.00865801	0.025974	231	Nme2_ABE8e_i1_rep2	AGTCTCCGCTTTAACCCCCACCTC	CAGCCG	ACCTGTCAGCTGA	CG	Intergenic	eNme2-C abe activity
Nme2_A108									0.081761		0.0503145					0.0377358				0			0		0.0339623	0.081761	159	Nme2_ABE8e_i1_rep2	GGGTGTGCAGACGGCAGTCACTAG	GGGGCG	CATGCCACGTTGA	CG	VEGFA	eNme2-C abe activity
Nme2_A109		0.0275862				0.0758621						0.0896552		0.0275862	0	0.00689655				0		0			0.0284483	0.0896552	145	Nme2_ABE8e_i1_rep2	GACCCAGGGGTAGAAATGGAGAGG	GTCCCG	ATAGGACGCTTGA	CG	EMX1	eNme2-C abe activity
Nme2_A110				0.021164	0.026455								0.010582						0			0	0.00529101	0.00529101	0.00982615	0.026455	189	Nme2_ABE8e_i1_rep2	GCGAATGGGGCCATGCCGACCAAA	GCGCCG	AGGACTCGGAACA	CG	FANCF	eNme2-C abe activity
Nme2_A111				0.0471204		0.0732984					0.0575916		0.0471204												0.0562827	0.0732984	191	Nme2_ABE8e_i1_rep2	TGCAGATCCCACAGGCGCCCTGGC	CAGTCG	CTCGTGTTGAACA	CG	PDCD1	eNme2-C abe activity
Nme2_A112	0		0		0.0442478							0.00884956			0.0353982		0		0				0	0.00884956	0.0108161	0.0442478	113	Nme2_ABE8e_i1_rep2	AGATATGGTCCAGTAGATATTGAA	GTTACG	CGAGCCGATAACA	CG	CUL3	eNme2-C abe activity
Nme2_A113							0.226619		0.165468	0.0611511				0.0395683					0.0107914			0			0.0839329	0.226619	278	Nme2_ABE8e_i1_rep2	TGCTGCAGAAGGGATTCCATGAGG	TGCGCG	CTCAATGCAGACA	CG	FANCF	eNme2-C abe activity
Nme2_A114	0.0121951						0.0317073			0.0512195	0.0268293	0.0121951							0.00243902				0		0.0195122	0.0512195	410	Nme2_ABE8e_i1_rep2	ATGCCGACCAAAGCGCCGATGGAT	GTGGCG	TCGGAATAGGACA	CG	FANCF	eNme2-C abe activity
Nme2_A115	0									0.0147059		0.0147059			0.0147059							0			0.00882353	0.0147059	68	Nme2_ABE8e_i1_rep2	AGCGGCCGGATATCAGCTGCCACG	CCCGCG	ATTCCAGGCGACA	CG	LINC01588	eNme2-C abe activity
Nme2_A116							0.0583942					0.0437956	0	0.0145985											0.0291971	0.0583942	137	Nme2_ABE8e_i1_rep2	CTCCCCAGCCCAAACCGCCGCGGC	GCGACG	TGGCTTACCGACA	CG	LINC01588	eNme2-C abe activity
Nme2_A117				0.0318302			0.0185676							0.00795756										0	0.0145889	0.0318302	377	Nme2_ABE8e_i1_rep2	TCTACCAGCCCCCACTGGCCCTCA	GAGCCG	TTAAGCCTCGACA	CG	EMX1	eNme2-C abe activity
Nme2_A118	0		0.010453				0.0487805					0.0348432						0.010453		0.00696864			0		0.0159283	0.0487805	287	Nme2_ABE8e_i1_rep2	AGACTGACTGGATGTGCACAGCAG	TGACCG	GGCTGTAGACACA	CG	Intergenic	Nsp2Smu nuclease activity
Nme2_A119							0.0342857		0.0114286	0.0114286			0.0114286					0.0171429				0.00571429	0		0.0130612	0.0342857	175	Nme2_ABE8e_i1_rep2	GGCTGCACAACCAGTGGAGGCAAG	AGGGCG	CAATAGCCGCACA	CG	FANCF	inlaid Nme2-ABE
Nme2_A120				0.00970874				0.0194175								0			0			0.0291262			0.0116505	0.0291262	103	Nme2_ABE8e_i1_rep2	TGCATCCACCCCCCGAGGACCAGC	CCCTCG	TGTAAGGACCACA	CG	LINC01588	inlaid Nme2-ABE
Nme2_A121	0.0172414													0.0551724											0.0362069	0.0551724	290	Nme2_ABE8e_i1_rep2	ATTCTCCTGTCCCAGGCTGTGCTC	CTGGCG	ACTGGAACTCACA	CG	CLN3	theraputic_cln3 batten ex5 disruption abe
Nme2_A122	0								0.0760456				0.0418251												0.0392902	0.0760456	263	Nme2_ABE8e_i1_rep2	ATGGGTCCACCCACCTGGGCTCCT	GAGCCG	GATCTGGCATACA	CG	LMNA	theraputic_LMNA progeria c.1824 C>T correction abe
Nme2_A123													0.00803213					0.00803213			0	0			0.00401606	0.00803213	249	Nme2_ABE8e_i1_rep2	TCGTGTTCCCCGAGGCCATGAACC	ACCCCG	GCTACCTTGTACA	CG	EMX1	n/a
Nme2_A124	0.0041841			0.00209205	0.0083682			0.0230126											0						0.00753138	0.0230126	478	Nme2_ABE8e_i1_rep2	ATGAACCACCCCGCGCTGACCGTG	CATCCG	AACGACAGCTACA	CG	EMX1	n/a
Nme2_A125						0.0843882						0.0126582							0						0.0323488	0.0843882	237	Nme2_ABE8e_i1_rep2	CTTCCAGGGTGAGTGTCCACGCTG	TGCCCG	CCGAGGCATTACA	CG	EMX1	n/a
Nme2_A126		0.013245						0.0596026													0		0.00662252		0.0198675	0.0596026	151	Nme2_ABE8e_i1_rep2	GAGGGCCAGTGGGGGCTGGTAGAG	CAAACG	GTCTCACCTTACA	CG	EMX1	n/a
Nme2_A127	0					0.030303					0.030303								0						0.0151515	0.030303	66	Nme2_ABE8e_i1_rep2	ACCCCACCCCAGGCTCCCAGGCCC	TGAACG	ACGAACTCTAGCA	CG	EMX1	n/a
Nme2_A128				0.0681818				0.0454545	0.0227273		0.0568182			0.0227273				0.0113636		0	0	0			0.0252525	0.0681818	88	Nme2_ABE8e_i1_rep2	GGGAGGGAACACCATTCACAAAGG	CTGACG	TAACCTGAAGGCA	CG	EMX1	n/a
Nme2_A129			0.0170213		0.0553191							0.0297872			0.012766					0	0	0			0.0164134	0.0553191	235	Nme2_ABE8e_i1_rep2	TCACACTTGTCACCACCCCAAAGG	TGACCG	GATGGTTGTGGCA	CG	CCR5	n/a
Nme2_A130				0.0128205			0.0470085																		0.0299145	0.0470085	234	Nme2_ABE8e_i1_rep2	GTGATCACTTGGGTGGTGGCTGTG	TTTGCG	AATTCGGTTCGCA	CG	CCR5	n/a
Nme2_A131				0.0136054	0.0136054					0.0340136	0	0	0	0											0.00874636	0.0340136	147	Nme2_ABE8e_i1_rep2	GGGAATCCTAAAAACTCTGCTTCG	GTGTCG	TTGCGAATGTGCA	CG	CCR5	n/a
Nme2_A132			0.0106157			0.0191083	0.0106157					0.0169851			0.00849257				0						0.0109696	0.0191083	471	Nme2_ABE8e_i1_rep2	GCATCAACCCCATCATCTATGCCT	TTGTCG	CTATTCAGCACCA	CG	CCR5	n/a
Nme2_A133	0											0.035503	0	0	0			0.0177515		0					0.00760778	0.035503	169	Nme2_ABE8e_i1_rep2	AGTCTTCTTCCAAAAGCACATTGC	CAAACG	AAGGTACTCGCCA	CG	CCR5	n/a
Nme2_A134									0.03							0.01			0	0		0			0.008	0.03	100	Nme2_ABE8e_i1_rep2	GCTGTTCTATTTTCCAGCAAGAGG	CTCCCG	ATACGGAATGCCA	CG	CCR5	n/a
Nme2_A135		0.0218579		0.0163934		0.0163934		0.0874317														0			0.0284153	0.0874317	183	Nme2_ABE8e_i1_rep2	CACAGATATTTCCTGCTCCCCAGT	GGATCG	CGTCCATAATCCA	CG	CCR5	n/a
Nme2_A136	0			0.04			0.0342857	0.0114286	0.0114286		0.0571429														0.0257143	0.0571429	175	Nme2_ABE8e_i1_rep2	AGCAGGAAATATCTGTGGGCTTGT	GACACG	AACAGTTCGTCCA	CG	CCR5	n/a
Nme2_A137			0.0223464					0.0502793							0.0335196										0.0353818	0.0502793	179	Nme2_ABE8e_i1_rep2	CGAGTCCAGGCCCCAGCCCCTCCT	CCCTCG	TCCTTCGATTCCA	CG	AAVS1	n/a
Nme2_A138		0.0125786																0.00628931							0.00943396	0.0125786	159	Nme2_ABE8e_i1_rep2	GAGGGGCTGGGGCCTGGACTCCTG	GGTCCG	GTGCAGAGAATCA	CG	AAVS1	n/a
Nme2_A139			0.0122449	0.0163265						0.0326531			0.0244898			0			0			0			0.0122449	0.0326531	245	Nme2_ABE8e_i1_rep2	GGAAGCTGCAGCACCAGGATCAGT	GAAACG	CCGGTAGCAATCA	CG	AAVS1	n/a
Nme2_A140		0.011236			0.0842697					0.0786517										0		0			0.0348315	0.0842697	178	Nme2_ABE8e_i1_rep2	GAGCAGCTCAGGTTCTGGGAGAGG	GTAGCG	GCATATGTGGTCA	CG	AAVS1	n/a
Nme2_A141								0.00920245		0	0						0.00613497	0							0.00306748	0.00920245	326	Nme2_ABE8e_i1_rep2	CCTTGCCAGAACCTCTAAGGTTTG	CTTACG	CACTGAACCGTCA	CG	AAVS1	n/a
Nme2_A142	0.0106383											0.0141844	0.035461					0.0106383		0.0106383		0.0035461			0.0141844	0.035461	282	Nme2_ABE8e_i1_rep2	ATGCTGTCCTGAAGTGGACATAGG	GGCCCG	TGAACGTCTGTCA	CG	AAVS1	n/a
Nme2_A143					0.102703	0.0918919	0.113514			0.0972973	0.0702703	0.0216216			0.0324324				0		0				0.0588589	0.113514	185	Nme2_ABE8e_i1_rep2	GCCCAAATGAAAGGAGTGAGAGGT	GACCCG	TCAATACGGCTCA	CG	AAVS1	n/a
Nme2_A144											0.0631068								0	0			0		0.0157767	0.0631068	206	Nme2_ABE8e_i1_rep2	CTGGCCCCCCACCGCCCCAAGGAT	CTCCCG	CTGGCTCTTCTCA	CG	AAVS1	n/a
Nme2_A145			0.0315789					0.0631579				0.0473684	0		0										0.0284211	0.0631579	190	Nme2_ABE8e_i1_rep2	CCAGTGGAGGCAAGAGGGCGGCTT	TGGGCG	TGCCACCTATTCA	CG	FANCF	n/a
Nme2_A146		0																						0.00578035	0.00289017	0.00578035	173	Nme2_ABE8e_i1_rep2	GAGGGCGGCTTTGGGCGGGGTCCA	GTTCCG	GCGCGAGTCAATA	CG	FANCF	n/a
Nme2_A147		0	0.0070922								0.035461	0							0	0					0.0070922	0.035461	141	Nme2_ABE8e_i1_rep2	GAAGTTCGCTAATCCCGGAACTGG	ACCCCG	CAGGCGTGATATA	CG	FANCF	n/a
Nme2_A148											0.00769231														0.00769231	0.00769231	260	Nme2_ABE8e_i1_rep2	CCGCCCGGGGAGGTCCTGGCCTTG	CCTTCG	GACAACCTTGGTA	CG	LINC01588	n/a
Nme2_A149				0.00512821	0.00512821				0.0153846	0.0128205					0			0							0.00641026	0.0153846	390	Nme2_ABE8e_i1_rep2	TCGAAGGCAAGGCCAGGACCTCCC	CGGGCG	CGTATTCCACGTA	CG	LINC01588	n/a
Nme2_A150					0.0674157			0.0674157																	0.0674157	0.0674157	89	Nme2_ABE8e_i1_rep2	GGCCAGGACCTCCCCGGGCGGCTG	CAGCCG	GCATAGTGTCGTA	CG	LINC01588	n/a
Nme2_A151							0.14	0.02	0.0233333			0.106667			0.01			0.00666667		0				0	0.0383333	0.14	300	Nme2_ABE8e_i1_rep2	GGGTCCAAAGCAGGATGACAGGCA	GGGGCA	ACCACAGCATGTA	CA	Intergenic	eNme2-C abe activity
Nme2_A152			0							0.0521739						0	0	0	0.00869565				0		0.00869565	0.0521739	115	Nme2_ABE8e_i1_rep2	TGATTGCGTACTTCGAAAAGGTAG	GCGACA	TCAGCGCTGTGTA	CA	MECP2	eNme2-C abe activity
Nme2_A153					0.0200803								0.00401606		0.00401606	0			0		0	0	0	0	0.00312361	0.0200803	249	Nme2_ABE8e_i1_rep2	GGCCAGGGCTGGAGAAGCAGAAAA	AAAGCA	CTCTCGTACGCTA	CA	LINC01509	eNme2-C abe activity
Nme2_A154		0		0.0454545								0.118182		0.172727			0				0		0		0.0480519	0.172727	110	Nme2_ABE8e_i1_rep2	CAGACTTCTCCaCAGGAGTCAGAT	GCACCA	CCTGTGATTGCTA	CA	HBB_sickle	eNme2-C abe activity
Nme2_A155						0.112			0.2		0.12				0.04		0.032		0		0		0		0.063	0.2	125	Nme2_ABE8e_i1_rep2	CTGTTAGCAGACCCAGATAGACAG	GAGACA	GAACGCTAACCTA	CA	FANCF	eNme2-C abe activity
Nme2_A156			0.0419847					0.0534351					0.0229008	0.019084											0.0343511	0.0534351	262	Nme2_ABE8e_i1_rep2	GGACCCTAGCCTAATGCCCCCTGC	ACCCCA	TATCCTCGTCCTA	CA	LSP1	eNme2-C abe activity
Nme2_A157							0.0717949		0.0717949			0.0358974	0.00512821		0.025641										0.0420513	0.0717949	195	Nme2_ABE8e_i1_rep2	TTGGCTACAGCAACAGGGTGGTGG	ACCTCA	ACGCACCAGTCTA	CA	GAPDH	eNme2-C abe activity
Nme2_A158	0	0		0.0121951			0.0487805		0.0487805	0		0			0	0		0		0		0		0	0.00844278	0.0487805	82	Nme2_ABE8e_i1_rep2	AAGAGCACAAGAGGAAGAGAGAGA	CCCTCA	TGAGGCAGTTCTA	CA	GAPDH	eNme2-C abe activity
Nme2_A159												0.054878		0.0396341						0					0.0315041	0.054878	328	Nme2_ABE8e_i1_rep2	CTGCCCTGCCCACACCCCCACTCC	ACCACA	GCCGTTCGCATTA	CA	LSP1	eNme2-C abe activity
Nme2_A160						0.0509804			0.0509804			0.0313725			0.00392157		0.00392157		0.00392157		0	0			0.0181373	0.0509804	255	Nme2_ABE8e_i1_rep2	CTTCGAGGACCATGAGATAGAAGG	CGCGCA	GCTCCTACAGTTA	CA	SHANK3	eNme2-C abe activity
Nme2_A161						0.156398				0.170616				0.028436	0.0189573		0.0379147	0.00473934						0	0.0595802	0.170616	211	Nme2_ABE8e_i1_rep2	TCTGCAGTTAGGGAATAAGCCCCA	GTGTCA	AGTGTCGCCGTTA	CA	GRIN2B	Nsp2Smu nuclease activity
Nme2_A162				0			0.0248963		0.0165975								0.00414938	0	0					0	0.00652045	0.0248963	241	Nme2_ABE8e_i1_rep2	GTCAGCATAGGGTGGCAAAGCCCA	GGGCCA	ATCGCGAGGCTTA	CA	AAVS1	Nsp2Smu nuclease activity
Nme2_A163				0	0		0			0	0					0		0.0555556	0	0			0		0.00555556	0.0555556	54	Nme2_ABE8e_i1_rep2	TGTAAGACGAATTGTAGAAAGGAG	AGATCA	TTGACGGAAGAAG	CA	Intergenic	Nsp2Smu nuclease activity
Nme2_A164				0.03125					0.04375	0.00625	0.00625				0.00625		0.0125	0						0.00625	0.0140625	0.04375	160	Nme2_ABE8e_i1_rep2	GGCAGCGCAAAGTGACAATGGCCA	GGGCCA	CAAGGCCAAGAAG	CA	AAVS1	Nsp2Smu nuclease activity
Nme2_A165	0													0.0263158					0.0131579		0				0.00986842	0.0263158	152	Nme2_ABE8e_i1_rep2	ATCTGTCCCCTCCACCCCACAGTG	GGGCCA	TCCGTAAGAGAAG	CA	AAVS1	Nsp2Smu nuclease activity
Nme2_A166				0.0558376	0.0152284	0.0507614						0.0862944				0.035533								0	0.0406091	0.0862944	197	Nme2_ABE8e_i1_rep2	CGCAAAGCTGCATCCACCCCCCGA	GGACCA	GGCTACGTAGAAG	CA	LINC01588	inlaid Nme2-ABE
Nme2_A167	0				0.0234375	0.0078125		0																	0.0078125	0.0234375	128	Nme2_ABE8e_i1_rep2	AGGCAAGAGGGCGGCTTTGGGCGG	GGTCCA	ATCCGATAGGAAG	CA	FANCF	inlaid Nme2-ABE
Nme2_A168										0.0223881															0.0223881	0.0223881	134	Nme2_ABE8e_i1_rep2	TCCTGTCCCAGGCTGTGCTCCTGG	CGGACA	GATAGGACGGAAG	CA	CLN3	theraputic_cln3 batten ex5 disruption abe
Nme2_A169			0.00574713		0.0517241						0.0632184					0.00574713			0					0	0.0210728	0.0632184	174	Nme2_ABE8e_i1_rep2	CCAGACCTGTAGGGCAGCAGGTGA	AGGCCA	ACATCTCCGGAAG	CA	CLN3	theraputic_cln3 batten ex5 disruption abe
Nme2_A170	0.0175439		0.0935673				0.111111					0.105263						0						0	0.0545809	0.111111	171	Nme2_ABE8e_i1_rep2	ACACTCACCGTAGGGCCAGCCTCA	GACACA	CAGTATAGCGAAG	CA	TTR	theraputic_TTR ex1 disruption nuc abe
Nme2_A171	0	0	0.0134228		0.0738255				0.0805369					0.0671141						0					0.033557	0.0805369	149	Nme2_ABE8e_i1_rep2	AAACACTCACCGTAGGGCCAGCCT	CAGACA	AGAATCTGCGAAG	CA	TTR	theraputic_TTR ex1 disruption nuc abe
Nme2_A172					0.0561798	0.0262172							0.00749064						0						0.0224719	0.0561798	267	Nme2_ABE8e_i1_rep2	GCTTAAGCTTCCATGTCCAGCCTT	CAGGCA	GTTGTTCTCGAAG	CA	MeCP2	theraputic_MeCP2 rett c.316C>T correction abe
Nme2_A173				0.0351438																				0	0.0175719	0.0351438	313	Nme2_ABE8e_i1_rep2	TTCACTTCCTGCCGGGGCGTTTGA	TCACCA	CCTCTTGAACAAG	CA	MeCP2	theraputic_MeCP2 rett c.763C>T correction abe
Nme2_A174		0.0030303					0.00909091	0.0030303				0.0030303	0		0.0030303										0.00353535	0.00909091	330	Nme2_ABE8e_i1_rep2	TAGTGCAAGCTAACAGTTGCTTTT	ATCACA	GTACCACGACAAG	CA	BCL11A	theraputic_BCL11A enhancer disruption SCD-TDT nuc
Nme2_A175	0				0.030303	0.0181818		0.0545455										0			0		0		0.0147186	0.0545455	165	Nme2_ABE8e_i1_rep2	AGCTAACAGTTGCTTTTATCACAG	GCTCCA	ACGTGGTTACAAG	CA	BCL11A	theraputic_BCL11A enhancer disruption SCD-TDT nuc
Nme2_A176								0.0518868		0.0896226	0	0.00471698	0			0	0						0		0.0182783	0.0896226	212	Nme2_ABE8e_i1_rep2	GCCTGTGATAAAAGCAACTGTTAG	CTTGCA	ATGGTCACGCAAG	CA	BCL11A	theraputic_BCL11A enhancer disruption SCD-TDT abe
Nme2_A177			0.0297619									0.0178571	0	0			0	0	0			0	0		0.00529101	0.0297619	168	Nme2_ABE8e_i1_rep2	GCACTTTTCTTAAAGGAAAGTAAT	GGACCA	CGCACTATGCAAG	CA	SOD1	theraputic_ALS SOD1 ex2 disruption ABE
Nme2_A178		0.00384615				0.0615385									0.0653846			0.0192308						0	0.03	0.0653846	260	Nme2_ABE8e_i1_rep2	CACCCACCTGCTGTATTATCTCCA	AACTCA	GAGGAAGATCAAG	CA	SOD1	theraputic_ALS SOD1 ex2 disruption ABE
Nme2_A179			0.0358744		0.0313901	0.0224215		0.0358744				0.0179372									0			0	0.0204997	0.0358744	223	Nme2_ABE8e_i1_rep2	GCACAACACCCACCTGCTGTATTA	TCTCCA	TGACAGACTCAAG	CA	SOD1	theraputic_ALS SOD1 ex2 disruption ABE
Nme2_A180	0	0			0.0588235			0.0588235	0.0117647	0	0		0.0235294				0				0	0			0.0139037	0.0588235	85	Nme2_ABE8e_i1_rep2	AAGCATTAAAaGACTGACTGAAGG	CCTGCA	CGGTTACCATAAG	CA	SOD1	theraputic_ALS SOD1 c.112G>A (p.G38R) correction ABE
Nme2_A181	0	0.00847458		0.0847458				0.0847458				0	0.0169492								0				0.027845	0.0847458	118	Nme2_ABE8e_i1_rep2	AaGACTGACTGAAGGCCTGCATGG	ATTCCA	AGTGCGAACTAAG	CA	SOD1	theraputic_ALS SOD1 c.112G>A (p.G38R) correction ABE
Nme2_A182		0.0249221				0.046729		0.046729							0.0124611	0		0							0.0218069	0.046729	321	Nme2_ABE8e_i1_rep2	TACTTACAGGCTCCAATAGTGGTC	AGTCCA	TCCAACCACTAAG	CA	DMD	theraputic_ex51 del DMD ex50 disruption ABE
Nme2_A183		0			0.15625		0.15625				0.0520833		0.03125							0	0		0		0.0494792	0.15625	96	Nme2_ABE8e_i1_rep2	CAGTATACTTACAGGCTCCAATAG	TGGTCA	CATACCGGTTAAG	CA	DMD	theraputic_ex51 del DMD ex50 disruption ABE
Nme2_A184		0	0.019802					0.039604				0.0594059			0.039604		0.029703				0		0		0.0235149	0.0594059	101	Nme2_ABE8e_i1_rep2	GAATGGGATCCAGTATACTTACAG	GCTCCA	CAACCAATCAGAG	CA	DMD	theraputic_ex51 del DMD ex50 disruption nuc
Nme2_A185									0.0458015		0.0267176														0.0362595	0.0458015	262	Nme2_ABE8e_i1_rep2	TGCCTCGCACAGCTCCCGCGGCTG	CGACCA	TCAGGAGCTAGAG	CA	EMX1	n/a
Nme2_A186						0.0454545			0.0340909																0.0397727	0.0454545	88	Nme2_ABE8e_i1_rep2	GGCGCACCAGCTGGGCGCCTCCCC	GCTGCA	TGTCGTATAGGAG	CA	EMX1	n/a
Nme2_A187								0.028777									0.00359712						0		0.0107914	0.028777	278	Nme2_ABE8e_i1_rep2	TTCGGCCACCGCTTCCAGGGTGAG	TGTCCA	GTATCCTATGGAG	CA	EMX1	n/a
Nme2_A188													0.0339623						0						0.0169811	0.0339623	265	Nme2_ABE8e_i1_rep2	CTCTGGGGCTGGAGCTGGATGCCC	GTGTCA	CTCGATTCTCGAG	CA	EMX1	n/a
Nme2_A189										0.0392857			0.00714286							0					0.0154762	0.0392857	280	Nme2_ABE8e_i1_rep2	GTTTGCTCTACCAGCCCCCACTGG	CCCTCA	GACGTGTAATGAG	CA	EMX1	n/a
Nme2_A190	0				0.039886	0.031339				0.034188			0.039886		0.022792							0			0.024013	0.039886	351	Nme2_ABE8e_i1_rep2	ACCCAAGTGATCACACTTGTCACC	ACCCCA	GTAGGTAGGTGAG	CA	CCR5	n/a
Nme2_A191																									#DIV/0!		130	Nme2_ABE8e_i1_rep2	TGGGTGGTGGCTGTGTTTGCGTCT	CTCCCA	ACGTCAAGTTGAG	CA	CCR5	n/a
Nme2_A192							0.0194553			0.0077821	0			0.00389105						0			0		0.00518807	0.0194553	257	Nme2_ABE8e_i1_rep2	TCTCCCAGGAATCATCTTTACCAG	ATCTCA	ATGAACCGAACAG	CA	CCR5	n/a
Nme2_A193		0			0.0243902						0.0121951	0								0	0	0			0.00522648	0.0243902	82	Nme2_ABE8e_i1_rep2	GACTATCTTTAATGTCTGGAAATT	CTTCCA	ACTATGGTGACAG	CA	CCR5	n/a
Nme2_A194																								0	0	0	325	Nme2_ABE8e_i1_rep2	GGCTGGTCCTGCCGCTGCTTGTCA	TGGTCA	TATTGGCACACAG	CA	CCR5	n/a
Nme2_A195		0							0.0295359																0.0147679	0.0295359	237	Nme2_ABE8e_i1_rep2	CAGGCCCCAGCCCCTCCTCCCTCG	GACCCA	GCTTACACTACAG	CA	AAVS1	n/a
Nme2_A196	0								0.0451977									0.0282486						0	0.0183616	0.0451977	177	Nme2_ABE8e_i1_rep2	AGGCCCCCAGTCCCTCCACCCTCA	GACCCA	CAATGATGTCCAG	CA	AAVS1	n/a
Nme2_A197	0			0				0	0	0				0			0		0						0	0	230	Nme2_ABE8e_i1_rep2	ATCAGTGAAACGCACCAGACGGCC	GCGTCA	GTCATAGCCTCAG	CA	AAVS1	n/a
Nme2_A198		0										0.0295082	0			0.00327869		0.00327869		0		0			0.00515222	0.0295082	305	Nme2_ABE8e_i1_rep2	GAGGTTCTGGCAAGGAGAGAGATG	GCTCCA	TTGCGTCCTTCAG	CA	AAVS1	n/a
Nme2_A199				0.0162602	0.0325203																	0.0162602			0.0216802	0.0325203	123	Nme2_ABE8e_i1_rep2	GGGAACTGCCGCTGGCCCCCCACC	GCCCCA	AACGCACCAATAG	CA	AAVS1	n/a
Nme2_A200	0		0.0689655				0.103448								0.00862069	0							0	0	0.0258621	0.103448	116	Nme2_ABE8e_i1_rep2	ACAGCGACTCCTGGAAGTGGCCAA	GGGCCA	CGTGAATGGATAG	CA	AAVS1	n/a
Nme2_A001			0.0365854											0.268293											0.152439	0.268293	82	Nme2_ABE8e_i1_rep3	GGAGTTTTCTCTTAGGCTTCTCTC	AGGTCC	CGGAGAAGAAGAA	CC	LINC01588	nme2 nuclease activity
Nme2_A002					0.192308	0.0384615	0.115385						0.230769				0.0384615								0.123077	0.230769	26	Nme2_ABE8e_i1_rep3	CCGCAAAGCTGCATCCACCCCCCG	AGGACC	GAAGACGGAAGAA	CC	LINC01588	nme2 nuclease activity
Nme2_A003		0.136612							0.306011																0.221311	0.306011	183	Nme2_ABE8e_i1_rep3	TATGTTCCAGCTTCCTGGGTCTGC	AGGTCC	ACTCCGCGAAGAA	CC	LSP1	nme2 nuclease activity
Nme2_A004	0.0212766			0.159574	0.0531915		0.138298			0.234043		0.0851064	0		0.0319149			0	0		0		0		0.0602837	0.234043	94	Nme2_ABE8e_i1_rep3	AGCAAGAGCACAAGAGGAAGAGAG	AGACCC	TGCTTGGCAAGAA	CC	GAPDH	nme2 nuclease activity
Nme2_A005	0						0						0	0		0					0				0	0	4	Nme2_ABE8e_i1_rep3	ACCCTCATCTCCAATATGGTATGG	CGGCCC	GCCAAGAAGAGAA	CC	SEC61B	nme2 nuclease activity
Nme2_A006											0.0697674														0.0697674	0.0697674	129	Nme2_ABE8e_i1_rep3	CTTCCCCTTCATTGCGGCGGGCTG	CGGGCC	ATGGCAGAGAGAA	CC	VEGFA	nme2 nuclease activity
Nme2_A007		0				0.2	0.15		0.15																0.125	0.2	20	Nme2_ABE8e_i1_rep3	GAGGCAAGAGGGCGGCTTTGGGCG	GGGTCC	TGACGCCAGAGAA	CC	FancF	nme2 nuclease activity
Nme2_A008		0.00314465			0.0974843									0.00628931	0				0.00628931	0					0.0188679	0.0974843	318	Nme2_ABE8e_i1_rep3	GACCAGCCCCTCGAAGGCAAGGCC	AGGACC	CACTCTTGGAGAA	CC	LINC01588	nme2 nuclease activity
Nme2_A009			0.208333							0.141667		0.0583333													0.136111	0.208333	120	Nme2_ABE8e_i1_rep3	GGAGTCGCCAGAGGCCGGTGGTGG	ATTTCC	CCTGTCTACAGAA	CC	LINC01588	nme2 nuclease activity
Nme2_A010																	0.161905								0.161905	0.161905	210	Nme2_ABE8e_i1_rep3	GTGTGTCCCTCTCCCCACCCGTCC	CTGTCC	ATCCGTACCAGAA	CC	VEGFA	nme2 nuclease activity
Nme2_A011													0.104317												0.104317	0.104317	278	Nme2_ABE8e_i1_rep3	GCGCCTCCCTGCAGGGCTGCTCCC	CAGCCC	GGTACTGTCAGAA	CC	LINC01588	nme2 nuclease activity
Nme2_A012			0.0409836						0.0655738														0		0.0355191	0.0655738	122	Nme2_ABE8e_i1_rep3	GCATGGGCAGGGGCTGGGGTGCAC	AGGCCC	CTGTAGCTCAGAA	CC	VEGFA	nme2 nuclease activity
Nme2_A013	0				0.236607				0.25				0.169643		0.15625		0.0357143		0.00446429		0		0		0.0947421	0.25	224	Nme2_ABE8e_i1_rep3	ACTCACTCACCCACACAGACACAC	ACGTCC	GAGCTACCTAGAA	CC	VEGFA	nme2 nuclease activity
Nme2_A014		0.0952381	0		0.333333			0.309524			0.261905		0.214286			0.047619			0	0			0		0.12619	0.333333	42	Nme2_ABE8e_i1_rep3	CAATATCAGGAGACTAGGAAGGAG	GAGGCC	GCTTGAGAAGGAA	CC	AAVS1	nme2 nuclease activity
Nme2_A015		0.0551724	0.0896552					0.317241						0.0275862							0.00689655				0.0993103	0.317241	145	Nme2_ABE8e_i1_rep3	GAATGGCAGGCGGAGGTTGTACTG	GGGGCC	AGCGATCAAGGAA	CC	VEGFA	nme2 nuclease activity
Nme2_A016	0	0			0.0681818	0.0113636				0.0113636	0		0.0795455		0.0340909			0			0				0.0204545	0.0795455	88	Nme2_ABE8e_i1_rep3	AAGGAAGGGAACATATTACTATTG	CTTTCC	TTGCTCTGAGGAA	CC	CYBB	nme2 nuclease activity
Nme2_A017						0.0232558	0	0			0	0	0			0.0232558				0		0			0.00516796	0.0232558	43	Nme2_ABE8e_i1_rep3	TGCCCAAATGAAAGGAGTGAGAGG	TGACCC	CTAGCGACAGGAA	CC	AAVS1	nme2 nuclease activity
Nme2_A018		0.0202703					0.189189				0.216216		0.121622		0.202703										0.15	0.216216	148	Nme2_ABE8e_i1_rep3	GATTCCAGCCAGACACCCGCCCCC	CGGCCC	AAGAGGTACGGAA	CC	LSP1	nme2 nuclease activity
Nme2_A019		0													0					0		0			0	0	95	Nme2_ABE8e_i1_rep3	TATCTGTCCCCTCCACCCCACAGT	GGGGCC	TCCTCCATCGGAA	CC	AAVS1	nme2 nuclease activity
Nme2_A020	0	0	0.0136986	0	0.0273973						0.0136986						0		0				0		0.00608828	0.0273973	73	Nme2_ABE8e_i1_rep3	AAAAATTGTGATTTCCAGATCCAC	AAGCCC	CCAATTGGTGGAA	CC	FANCJ	nme2 nuclease activity
Nme2_A021					0.27											0.175			0.01				0		0.11375	0.27	200	Nme2_ABE8e_i1_rep3	GTGGAGTGGCCTGCTATCAGCTAC	CTATCC	GCGGTTATACGAA	CC	CYBB	nme2 nuclease activity
Nme2_A022	0	0							0.0238095				0												0.00595238	0.0238095	42	Nme2_ABE8e_i1_rep3	AATCCTGGAGTGACCCCTGGCCTT	CTCCCC	AGTTACAGGCGAA	CC	VEGFA	nme2 nuclease activity
Nme2_A023	0		0							0.0052356	0		0.0104712	0											0.0026178	0.0104712	191	Nme2_ABE8e_i1_rep3	ATACCCTCCAATAATTTGGCTGGC	AATTCC	TAGAATGCGCGAA	CC	AGA	nme2 nuclease activity
Nme2_A024				0.0674157		0.157303	0.0617978				0.0955056	0.0168539													0.0797753	0.157303	178	Nme2_ABE8e_i1_rep3	CCTACAACCCAATCCCCTCCGCCC	CGGACC	CATGGACTGCGAA	CC	ARHGEF9	nme2 nuclease activity
Nme2_A025			0.0046729							0.126168															0.0654206	0.126168	214	Nme2_ABE8e_i1_rep3	GCAGGGGCCAGGTGTCCTTCTCTG	GGGGCC	GTACTGGACCGAA	CC	VEGFA	nme2 nuclease activity
Nme2_A026									0																0	0	51	Nme2_ABE8e_i1_rep3	GGGGGCGCATGGCTCCGCCCCGCC	GGGACC	TGAGCATGCCGAA	CC	VEGFA	nme2 nuclease activity
Nme2_A027		0.0397351				0.0993377	0.13245		0.238411	0.0529801	0.139073				0.0331126				0	0					0.0816777	0.238411	151	Nme2_ABE8e_i1_rep3	CATGGAACAAACTGACTGAAGGCG	AGGTCC	TTCAGGCGTCGAA	CC	ARHGEF9	nme2 nuclease activity
Nme2_A028	0	0.0140845		0.084507	0.028169											0.0140845	0						0		0.0201207	0.084507	71	Nme2_ABE8e_i1_rep3	AATAATTTGGCTGGCAATTCCGAG	CAAGCC	CCACAATCGTGAA	CC	AGA	nme2 nuclease activity
Nme2_A029					0.139785											0.0358423			0.0143369						0.0633214	0.139785	279	Nme2_ABE8e_i1_rep3	TCTCAGTTTTCCTGGATTATGCCT	GGCACC	AACCTCGTGTGAA	CC	CFTR	nme2 nuclease activity
Nme2_A030		0.0344828	0									0.103448									0			0	0.0275862	0.103448	29	Nme2_ABE8e_i1_rep3	CAATGGCCGGGACTCCTGGGAGCA	CTCTCC	GCAAGTCCAACAA	CC	RBM20	eNme2-C abe activity
Nme2_A031	0.00719424	0.00719424									0.0647482									0			0		0.0158273	0.0647482	139	Nme2_ABE8e_i1_rep3	AATGGCCGGGACTCCTGGGAGCAC	TCTCCC	CTTCGCGTAACAA	CC	RBM20	eNme2-C abe activity
Nme2_A032							0.2																		0.2	0.2	5	Nme2_ABE8e_i1_rep3	TGTCCCAGGCTGTGCTCCTGGCGG	ACATCC	TAGGTGAGGACAA	CC	CLN3	theraputic_cln3 batten ex5 disruption abe
Nme2_A033				0.025		0.025						0.075					0.025			0					0.03	0.075	40	Nme2_ABE8e_i1_rep3	CCCAGACCTGTAGGGCAGCAGGTG	AAGGCC	ACCTAAGGCACAA	CC	CLN3	theraputic_cln3 batten ex5 disruption abe
Nme2_A034				0.03																		0		0	0.01	0.03	100	Nme2_ABE8e_i1_rep3	CCCAGGCTGTGCTCCTGGCGGACA	TCCTCC	CCGCCTAATACAA	CC	CLN3	theraputic_cln3 batten ex5 disruption abe
Nme2_A035	0				0.307692		0.276923			0.230769			0.0461538			0.107692		0.0461538			0			0	0.112821	0.307692	65	Nme2_ABE8e_i1_rep3	AGGCAGAGGAGGAGCAGACGATGA	GAAGCC	GGCGGATATACAA	CC	TTR	theraputic_TTR ex1 disruption nuc
Nme2_A036	0						0.245098						0.186275		0.166667		0.254902		0.0490196	0	0		0		0.100218	0.254902	102	Nme2_ABE8e_i1_rep3	AGGGCCAGCCTCAGACACAAATAC	CAGTCC	GGTAAGTGAGCAA	CC	TTR	theraputic_TTR ex1 disruption nuc
Nme2_A037				0.105263		0.175439		0.0584795	0.0467836	0.0467836		0.140351				0.0116959					0				0.0730994	0.175439	171	Nme2_ABE8e_i1_rep3	GTCACAGAAACACTCACCGTAGGG	CCAGCC	AAGTCCGCAGCAA	CC	TTR	theraputic_TTR ex1 disruption nuc abe
Nme2_A038										0.220126						0.0314465									0.125786	0.220126	159	Nme2_ABE8e_i1_rep3	TCTGCTCTCACCGGGAGGGGCTCC	CTCTCC	TACACACAGGCAA	CC	MeCP2	theraputic_MeCP2 rett c.502C>T correction abe
Nme2_A039																0.237705						0			0.118852	0.237705	122	Nme2_ABE8e_i1_rep3	GTGGTTTCTGCTCTCACCGGGAGG	GGCTCC	GGATTAACGGCAA	CC	MeCP2	theraputic_MeCP2 rett c.502C>T correction abe
Nme2_A040					0.142857																				0.142857	0.142857	28	Nme2_ABE8e_i1_rep3	TTTCACTTCCTGCCGGGGCGTTTG	ATCACC	ACAGGCTTGGCAA	CC	MeCP2	theraputic_MeCP2 rett c.763C>T correction abe
Nme2_A041								0																0	0	0	7	Nme2_ABE8e_i1_rep3	GGCTTTCAGCCCCGTTTCTTGGGA	ATGGCC	GTGGACAACGCAA	CC	MeCP2	theraputic_MeCP2 rett c.808C>T correction abe
Nme2_A042					0.052356								0.0104712						0.0104712			0			0.0183246	0.052356	191	Nme2_ABE8e_i1_rep3	TTGCACTTCTTGATGGGGAGTACG	GTCTCC	TGGCAAGTTGCAA	CC	MeCP2	theraputic_MeCP2 rett c.916C>T correction abe
Nme2_A043		0.0434783								0.0652174				0.0434783											0.0507246	0.0652174	46	Nme2_ABE8e_i1_rep3	GATGGGTCCACCCACCTGGGCTCC	TGAGCC	TCTTCGTCGCCAA	CC	LMNA	theraputic_LMNA progeria c.1824 C>T correction abe
Nme2_A044	0.0833333		0			0.0833333		0.0833333								0				0					0.0416667	0.0833333	12	Nme2_ABE8e_i1_rep3	AGAGGAGATGGGTCCACCCACCTG	GGCTCC	GTCCATCTGCCAA	CC	LMNA	theraputic_LMNA progeria c.1824 C>T correction abe
Nme2_A045	0.011236	0.00561798				0.129213	0.0674157		0.179775										0.00561798			0		0	0.0498596	0.179775	178	Nme2_ABE8e_i1_rep3	AAGCTAACAGTTGCTTTTATCACA	GGCTCC	AGGTTGCATCCAA	CC	BCL11A	theraputic_BCL11A enhancer disruption SCD-TDT nuc
Nme2_A046				0.102041			0.102041		0.102041							0.0408163			0	0					0.0578231	0.102041	49	Nme2_ABE8e_i1_rep3	TTTATCACAGGCTCCAGGAAGGGT	TTGGCC	CACATCACTCCAA	CC	BCL11A	theraputic_BCL11A enhancer disruption SCD-TDT abe
Nme2_A047				0									0	0	0			0	0	0			0	0	0	0	9	Nme2_ABE8e_i1_rep3	TGCACTTTTCTTAAAGGAAAGTAA	TGGACC	TTCGCTGGATCAA	CC	SOD1	theraputic_ALS SOD1 ex2 disruption ABE
Nme2_A048	0			0		0	0		0				0									0			0	0	9	Nme2_ABE8e_i1_rep3	AGCACAACACCCACCTGCTGTATT	ATCTCC	CGATGTGACTCAA	CC	SOD1	theraputic_ALS SOD1 ex2 disruption ABE
Nme2_A049					0.0204082	0			0.204082			0.163265	0	0	0		0.0204082				0				0.0453515	0.204082	49	Nme2_ABE8e_i1_rep3	GGGGAAGCATTAAAaGACTGACTG	AAGGCC	GATCGAAGCTCAA	CC	SOD1	theraputic_ALS SOD1 c.112G>A (p.G38R) correction ABE
Nme2_A050	0.0114943	0	0		0.229885				0.126437				0	0.0114943								0			0.0474138	0.229885	87	Nme2_ABE8e_i1_rep3	AAaGACTGACTGAAGGCCTGCATG	GATTCC	GTGTGCTCGATAA	CC	SOD1	theraputic_ALS SOD1 c.112G>A (p.G38R) correction ABE
Nme2_A051				0.222222								0.222222			0.111111								0		0.138889	0.222222	9	Nme2_ABE8e_i1_rep3	TGCATGGGGCCAGGATCCGTGGAG	GTTGCC	CATCAGGAGGTAA	CC	PCSK9	theraputic_PCSK9 ex2 disruption ABE
Nme2_A052	0.00526316												0.115789			0		0.00526316		0.00526316		0			0.0219298	0.115789	190	Nme2_ABE8e_i1_rep3	ATGCTGGTGTCTAGGAGATACACC	TCCACC	CGGATCCTGGTAA	CC	PCSK9	PCSK9 validated guide hPCSK9-G4
Nme2_A053	0		0.236842				0.263158		0.263158							0.0263158	0		0.0263158						0.116541	0.263158	38	Nme2_ABE8e_i1_rep3	ATACTTACAGGCTCCAATAGTGGT	CAGTCC	GAATCGCGCGTAA	CC	DMD	theraputic_ex51 del DMD ex50 disruption ABE
Nme2_A054	0		0	0					0				0			0		0				0		0	0	0	5	Nme2_ABE8e_i1_rep3	AGAATGGGATCCAGTATACTTACA	GGCTCC	TCTGACCGTGTAA	CC	DMD	theraputic_ex51 del DMD ex50 disruption nuc
Nme2_A055		0.0491803		0.229508	0		0.196721	0.147541	0.147541				0.114754				0.0163934	0.0163934							0.102004	0.229508	61	Nme2_ABE8e_i1_rep3	GACaAGAAAGGGACTGAAGCTGCT	GGGGCC	AGACGAGCACTAA	CC	SERPINA1_piz	theraputic_AATD SERPINA1 PIZ c.1096G>A correction ABE
Nme2_A056			0.0301724		0.112069								0.0560345		0.0215517			0				0		0	0.0314039	0.112069	232	Nme2_ABE8e_i1_rep3	GCAGACTTCTCCaCAGGAGTCAGA	TGCACC	TACGGCGACCTAA	CC	HBB_sickle	theraputic_HBB sickle to makassar abe
Nme2_A057						0.0175439							0.0175439		0.0175439	0					0				0.0105263	0.0175439	114	Nme2_ABE8e_i1_rep3	GTTGGAGCGGGGAGAAGGCCAGGG	GTCACT	CCAAGGATCCTAA	CT	VEGFA	nme2 nuclease activity
Nme2_A058				0.0948905		0.160584	0.109489			0.167883					0.0145985				0.00729927	0		0			0.0693431	0.167883	137	Nme2_ABE8e_i1_rep3	TGCACAACCAGTGGAGGCAAGAGG	GCGGCT	CGCCTGTGCTTAA	CT	FANCF	eNme2-C abe activity
Nme2_A059			0.00529101	0.015873	0.010582					0.026455		0.026455		0.026455		0.00529101									0.0166289	0.026455	189	Nme2_ABE8e_i1_rep3	GGAAATGGCACACACATCCCTCGT	GCAGCT	ACGGCTTCCTTAA	CT	MECP2	eNme2-C abe activity
Nme2_A060							0.059322	0	0			0.0677966			0.00847458			0.00847458				0			0.0205811	0.0677966	118	Nme2_ABE8e_i1_rep3	CGGCGCAAAGCAGGAGGAGTCAGG	GCTTCT	CGTTGGAAGAAGA	CT	SEC61B	eNme2-C abe activity
Nme2_A061				0.0163934	0.0163934									0.0327869									0		0.0163934	0.0327869	61	Nme2_ABE8e_i1_rep3	GGCAATGGCCGGGACTCCTGGGAG	CACTCT	GAGATCGAGAAGA	CT	RBM20	eNme2-C abe activity
Nme2_A062						0.0734463						0.0451977	0		0.079096					0					0.039548	0.079096	177	Nme2_ABE8e_i1_rep3	CCCTCATCTCCAATATGGTATGGC	GGCCCT	GCAGCAAGGAAGA	CT	SEC61B	eNme2-C abe activity
Nme2_A063	0				0.00571429			0.0285714			0	0	0		0.00571429	0.0114286									0.00642857	0.0285714	175	Nme2_ABE8e_i1_rep3	ATGGAGGATGAAACAATGTCTTTG	CGCTCT	TTCTACCGGAAGA	CT	MECP2	eNme2-C abe activity
Nme2_A064												0.0169492		0						0	0	0	0		0.00282486	0.0169492	59	Nme2_ABE8e_i1_rep3	GGGGTGGGGTCAGACGTCCAAAAC	CAGACT	ACTCATGCGAAGA	CT	Intergenic	eNme2-C abe activity
Nme2_A065	0.0526316								0.210526		0.157895				0			0.0394737			0.0131579			0	0.0676692	0.210526	76	Nme2_ABE8e_i1_rep3	ATGGTGGTAGAGGGAGCAGTATGA	GAGTCT	AGCCTACACAAGA	CT	Intergenic	Nsp2Smu nuclease activity
Nme2_A066									0.0431034							0				0					0.0143678	0.0431034	116	Nme2_ABE8e_i1_rep3	TGGGTCTGAGGGTGGAGGGACTGG	GGGCCT	TAACGGTGCAAGA	CT	AAVS1	Nsp2Smu nuclease activity
Nme2_A067							0.0120586						0.0137812												0.0129199	0.0137812	1161	Nme2_ABE8e_i1_rep3	TCTCTGACCTGCATTCTCTCCCCT	GGGCCT	CTGACATCCAAGA	CT	AAVS1	Nsp2Smu nuclease activity
Nme2_A068	0	0.013245			0.0728477	0.0331126		0.0529801						0.00662252			0		0				0	0	0.0178808	0.0728477	151	Nme2_ABE8e_i1_rep3	AACCAAGACGGTGACCAGACTCAA	GTTACT	CACGGTCCTAAGA	CT	Intergenic	Nsp2Smu nuclease activity
Nme2_A069						0.0742574				0.0742574								0			0			0	0.029703	0.0742574	202	Nme2_ABE8e_i1_rep3	GCTGCATCCACCCCCCGAGGACCA	GCCCCT	TCCACGGTTAAGA	CT	LINC01588	inlaid Nme2-ABE
Nme2_A070				0.0252525						0.0505051							0.0151515								0.030303	0.0505051	396	Nme2_ABE8e_i1_rep3	CCCATGCCTATGTTCCAGCTTCCT	GGGTCT	ACAGTGGAAGAGA	CT	LSP1	inlaid Nme2-ABE
Nme2_A071						0.0577778																		0	0.0288889	0.0577778	225	Nme2_ABE8e_i1_rep3	GTCCCAGGCTGTGCTCCTGGCGGA	CATCCT	GTGCGTCAAGAGA	CT	CLN3	theraputic_cln3 batten ex5 disruption abe
Nme2_A072														0.02						0					0.01	0.02	100	Nme2_ABE8e_i1_rep3	GGTTTCTGCTCTCACCGGGAGGGG	CTCCCT	CGACACAGAGAGA	CT	MeCP2	theraputic_MeCP2 rett c.502C>T correction abe
Nme2_A073							0.0277778																0	0	0.00925926	0.0277778	144	Nme2_ABE8e_i1_rep3	GCTTTCAGCCCCGTTTCTTGGGAA	TGGCCT	TGTGCACCAGAGA	CT	MeCP2	theraputic_MeCP2 rett c.808C>T correction abe
Nme2_A074							0.0204678								0						0			0	0.00511696	0.0204678	342	Nme2_ABE8e_i1_rep3	TCTTGCACTTCTTGATGGGGAGTA	CGGTCT	AAGCCGATGGAGA	CT	MeCP2	theraputic_MeCP2 rett c.916C>T correction abe
Nme2_A075							0.161017				0.110169													0	0.0903955	0.161017	118	Nme2_ABE8e_i1_rep3	GGGTCCACCCACCTGGGCTCCTGA	GCCGCT	GTCATGAGCGAGA	CT	LMNA	theraputic_LMNA progeria c.1824 C>T correction abe
Nme2_A076		0			0.0551724		0.0689655								0.0896552				0.00689655						0.0441379	0.0896552	145	Nme2_ABE8e_i1_rep3	GAGGAGATGGGTCCACCCACCTGG	GCTCCT	GATTACTCCGAGA	CT	LMNA	theraputic_LMNA progeria c.1824 C>T correction abe
Nme2_A077			0.047619			0.0555556		0.0714286							0.015873			0.00793651	0						0.0330688	0.0714286	126	Nme2_ABE8e_i1_rep3	TTATCACAGGCTCCAGGAAGGGTT	TGGCCT	AGGTGATGTGAGA	CT	BCL11A	theraputic_BCL11A enhancer disruption SCD-TDT abe
Nme2_A078	0.00689655		0.0344828	0.0206897	0	0.00689655			0.0206897	0.00689655						0							0		0.010728	0.0344828	145	Nme2_ABE8e_i1_rep3	ATAAAAGCAACTGTTAGCTTGCAC	TAGACT	CACTCAGAACAGA	CT	BCL11A	theraputic_BCL11A enhancer disruption SCD-TDT abe
Nme2_A079						0.0133333		0.04	0.00666667	0.00666667	0			0.0133333	0						0				0.01	0.04	150	Nme2_ABE8e_i1_rep3	CTGTGATAAAAGCAACTGTTAGCT	TGCACT	AATAGCCGACAGA	CT	BCL11A	theraputic_BCL11A enhancer disruption SCD-TDT abe
Nme2_A080				0								0		0.0169492	0	0.00847458	0			0	0				0.00317797	0.0169492	118	Nme2_ABE8e_i1_rep3	TGGAGCCTGTGATAAAAGCAACTG	TTAGCT	TGAGGTGTGCAGA	CT	BCL11A	theraputic_BCL11A enhancer disruption SCD-TDT abe
Nme2_A081	0.00420168	0.00840336		0.0378151				0.0462185									0.012605			0.00420168					0.0189076	0.0462185	238	Nme2_ABE8e_i1_rep3	AACACCCACCTGCTGTATTATCTC	CAAACT	GTTGCGTATCAGA	CT	SOD1	theraputic_ALS SOD1 ex2 disruption ABE
Nme2_A082	0		0.00712106			0.0305188		0.0244151	0.00610376		0.0162767				0.00712106									0	0.0114446	0.0305188	983	Nme2_ABE8e_i1_rep3	ACAGCACAACACCCACCTGCTGTA	TTATCT	GCACTCCTTCAGA	CT	SOD1	theraputic_ALS SOD1 ex2 disruption ABE
Nme2_A083				0.0027248	0.00544959			0.00817439			0.00544959	0.00544959	0	0		0.00544959				0				0.00544959	0.00381471	0.00817439	367	Nme2_ABE8e_i1_rep3	GGGAAGCATTAAAaGACTGACTGA	AGGCCT	TCGTGCACATAGA	CT	SOD1	theraputic_ALS SOD1 c.112G>A (p.G38R) correction ABE
Nme2_A084				0.0501792										0.0322581								0	0		0.0206093	0.0501792	279	Nme2_ABE8e_i1_rep3	CGCACCTTGGCGCAGCGGTGGAAG	GTGGCT	CCTTCTCGCTAGA	CT	PCSK9	theraputic_PCSK9 ex1 disruption ABE
Nme2_A085			0.0432099								0.0617284			0.0308642								0			0.0339506	0.0617284	162	Nme2_ABE8e_i1_rep3	GCATGGGGCCAGGATCCGTGGAGG	TTGCCT	ATAATGCCGAGGA	CT	PCSK9	theraputic_PCSK9 ex2 disruption ABE
Nme2_A086				0.0416667			0.104167				0.0833333		0.0972222	0		0.0138889	0.00694444	0				0			0.0385802	0.104167	144	Nme2_ABE8e_i1_rep3	CTGACCATCGACaAGAAAGGGACT	GAAGCT	AACCAGTCACGGA	CT	SERPINA1_piz	theraputic_AATD SERPINA1 PIZ c.1096G>A correction ABE
Nme2_A087	0			0.00636943				0.044586		0.0573248	0		0.0127389	0	0.00636943				0				0	0	0.0115808	0.0573248	157	Nme2_ABE8e_i1_rep3	ACCATCGACaAGAAAGGGACTGAA	GCTGCT	GGCATATTGCGGA	CT	SERPINA1_piz	theraputic_AATD SERPINA1 PIZ c.1096G>A correction ABE
Nme2_A088													0.0180723									0	0		0.0060241	0.0180723	166	Nme2_ABE8e_i1_rep3	CCGCTCCGGCCCACGGCGCTCAAC	TACCCT	CAAGATAACCGGA	CT	EMX1	n/a
Nme2_A089	0						0.0275229		0.00917431	0	0.00917431				0		0.00917431								0.0078637	0.0275229	109	Nme2_ABE8e_i1_rep3	AGGGGTAGAAATGGAGAGGGTCCC	GGTGCT	TGGACCAATCGGA	CT	EMX1	n/a
Nme2_A090									0.0182648	0.0228311															0.0205479	0.0228311	219	Nme2_ABE8e_i1_rep3	TCCTGCGGAACCGCTTCTTCGGCC	ACCGCT	CTTCTAAGTCGGA	CT	EMX1	n/a
Nme2_A091											0.0143541	0.0143541			0		0						0		0.00574163	0.0143541	209	Nme2_ABE8e_i1_rep3	TCTCTCTCTTAATGACACGGGCAT	CCAGCT	CTCAGCTAATGGA	CT	EMX1	n/a
Nme2_A092				0.0427184		0.0737864	0.0271845						0.00582524			0.00582524									0.031068	0.0737864	515	Nme2_ABE8e_i1_rep3	GTGACAAGTGTGATCACTTGGGTG	GTGGCT	GGATCTTCATGGA	CT	CCR5	n/a
Nme2_A093	0.015873	0.00793651	0.0238095			0.0634921		0.015873						0.0396825						0.00793651	0			0	0.0194004	0.0634921	126	Nme2_ABE8e_i1_rep3	AAATGAGAGCTGCAGGTGTAATGA	AGACCT	CGTGAGGTATGGA	CT	CCR5	n/a
Nme2_A094				0.0387097							0.0645161		0.0645161		0.0387097				0			0			0.0344086	0.0645161	155	Nme2_ABE8e_i1_rep3	CTCATTTTCCATACAGTCAGTATC	AATTCT	TAGTTAGGCTGGA	CT	CCR5	n/a
Nme2_A095						0.142857			0.0982143			0.0357143						0	0		0			0	0.0395408	0.142857	112	Nme2_ABE8e_i1_rep3	GCGGCAGGACCAGCCCCAAGATGA	CTATCT	AGCGCCATAACGA	CT	CCR5	n/a
Nme2_A096				0.0191571													0.0344828								0.0268199	0.0344828	261	Nme2_ABE8e_i1_rep3	CTGATCCTGGTGCTGCAGCTTCCT	TACACT	TGTCTCTCTACGA	CT	AAVS1	n/a
Nme2_A097	0.00862069	0.0172414													0.0431034			0		0		0	0.00862069		0.0110837	0.0431034	116	Nme2_ABE8e_i1_rep3	AATGGGGGTGTGTCACCAGATAAG	GAATCT	GTAACAGTAGCGA	CT	AAVS1	n/a
Nme2_A098				0.0560345						0.116379															0.0862069	0.116379	232	Nme2_ABE8e_i1_rep3	CCCATCCTTAGGCCTCCTCCTTCC	TAGTCT	TCTAGTAACGCGA	CT	AAVS1	n/a
Nme2_A099				0.0392157			0.0392157	0.0196078											0						0.0245098	0.0392157	255	Nme2_ABE8e_i1_rep3	GTCACCAATCCTGTCCCTAGTGGC	CCCACT	CCATAACATGCGA	CT	AAVS1	n/a
Nme2_A100															0.0301205								0	0	0.0100402	0.0301205	166	Nme2_ABE8e_i1_rep3	GCCGCTGGCCCCCCACCGCCCCAA	GGATCT	CTGTATTGACCGA	CT	AAVS1	n/a
Nme2_A101	0								0.0144144	0.0036036		0.00720721			0.0036036										0.00576577	0.0144144	555	Nme2_ABE8e_i1_rep3	ATCTGCCTAACAGGAGGTGGGGGT	TAGACG	ATAGACGCTCCGA	CG	AAVS1	nme2 nuclease activity
Nme2_A102	0							0.00424028				0.00353357													0.00259128	0.00424028	1415	Nme2_ABE8e_i1_rep3	ATCCTGGAGTGACCCCTGGCCTTC	TCCCCG	GACTGGCTATCGA	CG	VEGFA	nme2 nuclease activity
Nme2_A103									0.0193548	0.00645161				0.00645161				0			0				0.00645161	0.0193548	155	Nme2_ABE8e_i1_rep3	GCTGGGTGAATGGAGCGAGCAGCG	TCTTCG	GGTGTTCAGTCGA	CG	VEGFA	nme2 nuclease activity
Nme2_A104										0.0348837					0.0232558	0.0174419	0								0.0188953	0.0348837	344	Nme2_ABE8e_i1_rep3	CTGCTCCCCAGCCCAAACCGCCGC	GGCGCG	AGGAAGACCTCGA	CG	LINC01588	nme2 nuclease activity
Nme2_A106								0.0925926							0.037037		0	0					0		0.0259259	0.0925926	162	Nme2_ABE8e_i1_rep3	GCGTTGGAGCGGGGAGAAGGCCAG	GGGTCA	TCGCCATTACTGA	CA	VEGFA	nme2 nuclease activity
Nme2_A107	0.0148515												0.0346535	0.0148515						0					0.0160891	0.0346535	202	Nme2_ABE8e_i1_rep3	AGTCTCCGCTTTAACCCCCACCTC	CAGCCG	ACCTGTCAGCTGA	CG	Intergenic	eNme2-C abe activity
Nme2_A108									0.0434783		0.0144928					0.0217391				0			0		0.015942	0.0434783	138	Nme2_ABE8e_i1_rep3	GGGTGTGCAGACGGCAGTCACTAG	GGGGCG	CATGCCACGTTGA	CG	VEGFA	eNme2-C abe activity
Nme2_A109		0.0133333				0.04						0.0533333		0.0133333	0.00666667	0				0		0			0.0158333	0.0533333	150	Nme2_ABE8e_i1_rep3	GACCCAGGGGTAGAAATGGAGAGG	GTCCCG	ATAGGACGCTTGA	CG	EMX1	eNme2-C abe activity
Nme2_A110				0.00613497	0.0184049								0.00613497						0			0	0	0	0.00438212	0.0184049	163	Nme2_ABE8e_i1_rep3	GCGAATGGGGCCATGCCGACCAAA	GCGCCG	AGGACTCGGAACA	CG	FANCF	eNme2-C abe activity
Nme2_A111				0.01002		0.0220441					0.0200401		0.0140281												0.0165331	0.0220441	499	Nme2_ABE8e_i1_rep3	TGCAGATCCCACAGGCGCCCTGGC	CAGTCG	CTCGTGTTGAACA	CG	PDCD1	eNme2-C abe activity
Nme2_A112	0		0		0.0347826							0.0173913			0.0173913		0.00869565		0				0	0	0.00869565	0.0347826	115	Nme2_ABE8e_i1_rep3	AGATATGGTCCAGTAGATATTGAA	GTTACG	CGAGCCGATAACA	CG	CUL3	eNme2-C abe activity
Nme2_A113							0.137255		0.0980392	0.0235294				0.0235294					0.00392157			0			0.0477124	0.137255	255	Nme2_ABE8e_i1_rep3	TGCTGCAGAAGGGATTCCATGAGG	TGCGCG	CTCAATGCAGACA	CG	FANCF	eNme2-C abe activity
Nme2_A114	0.00478469						0.0430622			0.0526316	0.0239234	0.0143541							0				0		0.0198223	0.0526316	209	Nme2_ABE8e_i1_rep3	ATGCCGACCAAAGCGCCGATGGAT	GTGGCG	TCGGAATAGGACA	CG	FANCF	eNme2-C abe activity
Nme2_A115	0									0		0			0							0			0	0	92	Nme2_ABE8e_i1_rep3	AGCGGCCGGATATCAGCTGCCACG	CCCGCG	ATTCCAGGCGACA	CG	LINC01588	eNme2-C abe activity
Nme2_A116							0.030303					0.020202	0	0.010101											0.0151515	0.030303	99	Nme2_ABE8e_i1_rep3	CTCCCCAGCCCAAACCGCCGCGGC	GCGACG	TGGCTTACCGACA	CG	LINC01588	eNme2-C abe activity
Nme2_A117				0.0401786			0.0223214							0.0133929										0	0.0189732	0.0401786	224	Nme2_ABE8e_i1_rep3	TCTACCAGCCCCCACTGGCCCTCA	GAGCCG	TTAAGCCTCGACA	CG	EMX1	eNme2-C abe activity
Nme2_A118	0.00609756		0.0426829				0.0670732					0.054878						0.0304878		0.00609756			0		0.0296167	0.0670732	164	Nme2_ABE8e_i1_rep3	AGACTGACTGGATGTGCACAGCAG	TGACCG	GGCTGTAGACACA	CG	Intergenic	Nsp2Smu nuclease activity
Nme2_A119							0.0784314		0.0326797	0.0261438			0.0261438					0				0.00653595	0		0.0242764	0.0784314	153	Nme2_ABE8e_i1_rep3	GGCTGCACAACCAGTGGAGGCAAG	AGGGCG	CAATAGCCGCACA	CG	FANCF	inlaid Nme2-ABE
Nme2_A120				0				0								0			0			0.00970874			0.00194175	0.00970874	103	Nme2_ABE8e_i1_rep3	TGCATCCACCCCCCGAGGACCAGC	CCCTCG	TGTAAGGACCACA	CG	LINC01588	inlaid Nme2-ABE
Nme2_A121	0.0285714													0.0357143											0.0321429	0.0357143	280	Nme2_ABE8e_i1_rep3	ATTCTCCTGTCCCAGGCTGTGCTC	CTGGCG	ACTGGAACTCACA	CG	CLN3	theraputic_cln3 batten ex5 disruption abe
Nme2_A122	0.00381679								0.0419847				0.0305344												0.0254453	0.0419847	262	Nme2_ABE8e_i1_rep3	ATGGGTCCACCCACCTGGGCTCCT	GAGCCG	GATCTGGCATACA	CG	LMNA	theraputic_LMNA progeria c.1824 C>T correction abe
Nme2_A123													0.0101523					0.0101523			0	0			0.00507614	0.0101523	197	Nme2_ABE8e_i1_rep3	TCGTGTTCCCCGAGGCCATGAACC	ACCCCG	GCTACCTTGTACA	CG	EMX1	n/a
Nme2_A124	0.00847458			0.00847458	0.029661			0.0423729											0						0.0177966	0.0423729	236	Nme2_ABE8e_i1_rep3	ATGAACCACCCCGCGCTGACCGTG	CATCCG	AACGACAGCTACA	CG	EMX1	n/a
Nme2_A125						0.0358744						0.0044843							0						0.0134529	0.0358744	446	Nme2_ABE8e_i1_rep3	CTTCCAGGGTGAGTGTCCACGCTG	TGCCCG	CCGAGGCATTACA	CG	EMX1	n/a
Nme2_A126		0.000568828						0.00227531													0		0.000568828		0.000853242	0.00227531	1758	Nme2_ABE8e_i1_rep3	GAGGGCCAGTGGGGGCTGGTAGAG	CAAACG	GTCTCACCTTACA	CG	EMX1	n/a
Nme2_A127	0					0.027027					0.027027								0						0.0135135	0.027027	111	Nme2_ABE8e_i1_rep3	ACCCCACCCCAGGCTCCCAGGCCC	TGAACG	ACGAACTCTAGCA	CG	EMX1	n/a
Nme2_A128				0.0294118				0.0294118	0.0294118		0.0294118			0.0294118				0.0294118		0	0	0			0.0196078	0.0294118	68	Nme2_ABE8e_i1_rep3	GGGAGGGAACACCATTCACAAAGG	CTGACG	TAACCTGAAGGCA	CG	EMX1	n/a
Nme2_A129			0.0513834		0.055336							0.0355731			0.00790514					0	0	0			0.0214568	0.055336	253	Nme2_ABE8e_i1_rep3	TCACACTTGTCACCACCCCAAAGG	TGACCG	GATGGTTGTGGCA	CG	CCR5	n/a
Nme2_A130				0.0125523			0.0251046																		0.0188285	0.0251046	239	Nme2_ABE8e_i1_rep3	GTGATCACTTGGGTGGTGGCTGTG	TTTGCG	AATTCGGTTCGCA	CG	CCR5	n/a
Nme2_A131				0.0108108	0.00540541					0.0162162	0	0	0	0											0.0046332	0.0162162	185	Nme2_ABE8e_i1_rep3	GGGAATCCTAAAAACTCTGCTTCG	GTGTCG	TTGCGAATGTGCA	CG	CCR5	n/a
Nme2_A132			0.0121457			0.00809717	0.00607287					0.00809717			0.00404858				0.00202429						0.00674764	0.0121457	494	Nme2_ABE8e_i1_rep3	GCATCAACCCCATCATCTATGCCT	TTGTCG	CTATTCAGCACCA	CG	CCR5	n/a
Nme2_A133	0.00546448											0.010929	0	0.00546448	0			0		0.00546448					0.0039032	0.010929	183	Nme2_ABE8e_i1_rep3	AGTCTTCTTCCAAAAGCACATTGC	CAAACG	AAGGTACTCGCCA	CG	CCR5	n/a
Nme2_A134									0.0421053							0			0	0		0			0.00842105	0.0421053	95	Nme2_ABE8e_i1_rep3	GCTGTTCTATTTTCCAGCAAGAGG	CTCCCG	ATACGGAATGCCA	CG	CCR5	n/a
Nme2_A135		0.00537634		0		0.0107527		0.0376344														0			0.0107527	0.0376344	186	Nme2_ABE8e_i1_rep3	CACAGATATTTCCTGCTCCCCAGT	GGATCG	CGTCCATAATCCA	CG	CCR5	n/a
Nme2_A136	0			0.0284091			0.0284091	0.0170455	0.0113636		0.0625														0.0246212	0.0625	176	Nme2_ABE8e_i1_rep3	AGCAGGAAATATCTGTGGGCTTGT	GACACG	AACAGTTCGTCCA	CG	CCR5	n/a
Nme2_A137			0.0106383					0.0319149							0.0425532										0.0283688	0.0425532	188	Nme2_ABE8e_i1_rep3	CGAGTCCAGGCCCCAGCCCCTCCT	CCCTCG	TCCTTCGATTCCA	CG	AAVS1	n/a
Nme2_A138		0.00877193																0.00877193							0.00877193	0.00877193	114	Nme2_ABE8e_i1_rep3	GAGGGGCTGGGGCCTGGACTCCTG	GGTCCG	GTGCAGAGAATCA	CG	AAVS1	n/a
Nme2_A139			0.00632911	0						0.0126582			0.00632911			0			0			0			0.00361664	0.0126582	158	Nme2_ABE8e_i1_rep3	GGAAGCTGCAGCACCAGGATCAGT	GAAACG	CCGGTAGCAATCA	CG	AAVS1	n/a
Nme2_A140		0.0121951			0.0426829					0.0426829										0		0			0.0195122	0.0426829	164	Nme2_ABE8e_i1_rep3	GAGCAGCTCAGGTTCTGGGAGAGG	GTAGCG	GCATATGTGGTCA	CG	AAVS1	n/a
Nme2_A141								0.0107143		0	0.00357143						0	0							0.00285714	0.0107143	280	Nme2_ABE8e_i1_rep3	CCTTGCCAGAACCTCTAAGGTTTG	CTTACG	CACTGAACCGTCA	CG	AAVS1	n/a
Nme2_A142	0.00996678											0.0332226	0.0232558					0.013289		0.00996678		0			0.0149502	0.0332226	301	Nme2_ABE8e_i1_rep3	ATGCTGTCCTGAAGTGGACATAGG	GGCCCG	TGAACGTCTGTCA	CG	AAVS1	n/a
Nme2_A143					0.0282486	0.0282486	0.039548			0.0169492	0.0112994	0.0169492			0.00564972				0		0				0.0163214	0.039548	177	Nme2_ABE8e_i1_rep3	GCCCAAATGAAAGGAGTGAGAGGT	GACCCG	TCAATACGGCTCA	CG	AAVS1	n/a
Nme2_A144											0.00414079								0	0			0		0.0010352	0.00414079	483	Nme2_ABE8e_i1_rep3	CTGGCCCCCCACCGCCCCAAGGAT	CTCCCG	CTGGCTCTTCTCA	CG	AAVS1	n/a
Nme2_A145			0.00401606					0.0107095				0.00937082	0		0.00133869										0.00508701	0.0107095	747	Nme2_ABE8e_i1_rep3	CCAGTGGAGGCAAGAGGGCGGCTT	TGGGCG	TGCCACCTATTCA	CG	FANCF	n/a
Nme2_A146		0																						0	0	0	334	Nme2_ABE8e_i1_rep3	GAGGGCGGCTTTGGGCGGGGTCCA	GTTCCG	GCGCGAGTCAATA	CG	FANCF	n/a
Nme2_A147		0.0246914	0.00617284								0.037037	0.0246914							0	0					0.0154321	0.037037	162	Nme2_ABE8e_i1_rep3	GAAGTTCGCTAATCCCGGAACTGG	ACCCCG	CAGGCGTGATATA	CG	FANCF	n/a
Nme2_A148											0														0	0	255	Nme2_ABE8e_i1_rep3	CCGCCCGGGGAGGTCCTGGCCTTG	CCTTCG	GACAACCTTGGTA	CG	LINC01588	n/a
Nme2_A149				0.0185185	0.00925926				0.037037	0.037037					0.0185185			0.0185185							0.0231481	0.037037	108	Nme2_ABE8e_i1_rep3	TCGAAGGCAAGGCCAGGACCTCCC	CGGGCG	CGTATTCCACGTA	CG	LINC01588	n/a
Nme2_A150					0.0188679			0.00943396																	0.0141509	0.0188679	106	Nme2_ABE8e_i1_rep3	GGCCAGGACCTCCCCGGGCGGCTG	CAGCCG	GCATAGTGTCGTA	CG	LINC01588	n/a
Nme2_A151							0.0692308	0.0153846	0.0230769			0.0538462			0.0153846			0		0				0	0.0221154	0.0692308	130	Nme2_ABE8e_i1_rep3	GGGTCCAAAGCAGGATGACAGGCA	GGGGCA	ACCACAGCATGTA	CA	Intergenic	eNme2-C abe activity
Nme2_A152			0							0.0403226						0	0	0	0				0		0.00576037	0.0403226	124	Nme2_ABE8e_i1_rep3	TGATTGCGTACTTCGAAAAGGTAG	GCGACA	TCAGCGCTGTGTA	CA	MECP2	eNme2-C abe activity
Nme2_A153					0.0137615								0.0137615		0.0137615	0.00458716			0.00917431		0	0	0	0.0137615	0.00764526	0.0137615	218	Nme2_ABE8e_i1_rep3	GGCCAGGGCTGGAGAAGCAGAAAA	AAAGCA	CTCTCGTACGCTA	CA	LINC01509	eNme2-C abe activity
Nme2_A154		0.0210526		0.0315789								0.0526316		0.0105263			0.0105263				0		0		0.0180451	0.0526316	95	Nme2_ABE8e_i1_rep3	CAGACTTCTCCaCAGGAGTCAGAT	GCACCA	CCTGTGATTGCTA	CA	HBB_sickle	eNme2-C abe activity
Nme2_A155						0.0277778			0.0462963		0.037037				0.037037		0.00925926		0		0		0		0.0196759	0.0462963	108	Nme2_ABE8e_i1_rep3	CTGTTAGCAGACCCAGATAGACAG	GAGACA	GAACGCTAACCTA	CA	FANCF	eNme2-C abe activity
Nme2_A156			0.008					0.02					0.004	0.004											0.009	0.02	250	Nme2_ABE8e_i1_rep3	GGACCCTAGCCTAATGCCCCCTGC	ACCCCA	TATCCTCGTCCTA	CA	LSP1	eNme2-C abe activity
Nme2_A157							0.0333333		0.0333333			0.0333333	0.0166667		0.0111111										0.0255556	0.0333333	180	Nme2_ABE8e_i1_rep3	TTGGCTACAGCAACAGGGTGGTGG	ACCTCA	ACGCACCAGTCTA	CA	GAPDH	eNme2-C abe activity
Nme2_A158	0	0		0			0.0384615		0.0384615	0.0128205		0			0	0		0		0		0		0	0.00690335	0.0384615	78	Nme2_ABE8e_i1_rep3	AAGAGCACAAGAGGAAGAGAGAGA	CCCTCA	TGAGGCAGTTCTA	CA	GAPDH	eNme2-C abe activity
Nme2_A159												0.0504587		0.0458716						0					0.0321101	0.0504587	218	Nme2_ABE8e_i1_rep3	CTGCCCTGCCCACACCCCCACTCC	ACCACA	GCCGTTCGCATTA	CA	LSP1	eNme2-C abe activity
Nme2_A160						0.0406504			0.0487805			0.0406504			0		0		0		0	0			0.0162602	0.0487805	123	Nme2_ABE8e_i1_rep3	CTTCGAGGACCATGAGATAGAAGG	CGCGCA	GCTCCTACAGTTA	CA	SHANK3	eNme2-C abe activity
Nme2_A161						0.0995935				0.117886				0.0345528	0.00406504		0.0121951	0						0	0.0383275	0.117886	492	Nme2_ABE8e_i1_rep3	TCTGCAGTTAGGGAATAAGCCCCA	GTGTCA	AGTGTCGCCGTTA	CA	GRIN2B	Nsp2Smu nuclease activity
Nme2_A162				0.0543478			0.0652174		0.0652174								0	0	0					0	0.0263975	0.0652174	184	Nme2_ABE8e_i1_rep3	GTCAGCATAGGGTGGCAAAGCCCA	GGGCCA	ATCGCGAGGCTTA	CA	AAVS1	Nsp2Smu nuclease activity
Nme2_A163				0.208333	0.0625		0.229167			0.104167	0.145833					0.208333		0	0	0			0		0.0958333	0.229167	48	Nme2_ABE8e_i1_rep3	TGTAAGACGAATTGTAGAAAGGAG	AGATCA	TTGACGGAAGAAG	CA	Intergenic	Nsp2Smu nuclease activity
Nme2_A164				0.0540541					0.0608108	0.0135135	0.0135135				0.0135135		0.0135135	0						0	0.0211149	0.0608108	148	Nme2_ABE8e_i1_rep3	GGCAGCGCAAAGTGACAATGGCCA	GGGCCA	CAAGGCCAAGAAG	CA	AAVS1	Nsp2Smu nuclease activity
Nme2_A165	0													0.0506329					0.00632911		0				0.0142405	0.0506329	158	Nme2_ABE8e_i1_rep3	ATCTGTCCCCTCCACCCCACAGTG	GGGCCA	TCCGTAAGAGAAG	CA	AAVS1	Nsp2Smu nuclease activity
Nme2_A166				0.0518868	0.0330189	0.0377358						0.0849057				0.0424528								0.00471698	0.0424528	0.0849057	212	Nme2_ABE8e_i1_rep3	CGCAAAGCTGCATCCACCCCCCGA	GGACCA	GGCTACGTAGAAG	CA	LINC01588	inlaid Nme2-ABE
Nme2_A167	0				0	0		0																	0	0	76	Nme2_ABE8e_i1_rep3	AGGCAAGAGGGCGGCTTTGGGCGG	GGTCCA	ATCCGATAGGAAG	CA	FANCF	inlaid Nme2-ABE
Nme2_A168										0.00692042															0.00692042	0.00692042	289	Nme2_ABE8e_i1_rep3	TCCTGTCCCAGGCTGTGCTCCTGG	CGGACA	GATAGGACGGAAG	CA	CLN3	theraputic_cln3 batten ex5 disruption abe
Nme2_A169			0.015873		0.0634921						0.0634921					0.031746			0					0	0.0291005	0.0634921	126	Nme2_ABE8e_i1_rep3	CCAGACCTGTAGGGCAGCAGGTGA	AGGCCA	ACATCTCCGGAAG	CA	CLN3	theraputic_cln3 batten ex5 disruption abe
Nme2_A170	0.00546448		0.0546448				0.0655738					0.0601093						0.00546448						0	0.0318761	0.0655738	183	Nme2_ABE8e_i1_rep3	ACACTCACCGTAGGGCCAGCCTCA	GACACA	CAGTATAGCGAAG	CA	TTR	theraputic_TTR ex1 disruption nuc abe
Nme2_A171	0	0	0.0047619		0.00952381				0.0107143					0.00833333						0					0.0047619	0.0107143	840	Nme2_ABE8e_i1_rep3	AAACACTCACCGTAGGGCCAGCCT	CAGACA	AGAATCTGCGAAG	CA	TTR	theraputic_TTR ex1 disruption nuc abe
Nme2_A172					0.00819672	0							0.00409836						0.00819672						0.00512295	0.00819672	244	Nme2_ABE8e_i1_rep3	GCTTAAGCTTCCATGTCCAGCCTT	CAGGCA	GTTGTTCTCGAAG	CA	MeCP2	theraputic_MeCP2 rett c.316C>T correction abe
Nme2_A173				0.0330882																				0	0.0165441	0.0330882	272	Nme2_ABE8e_i1_rep3	TTCACTTCCTGCCGGGGCGTTTGA	TCACCA	CCTCTTGAACAAG	CA	MeCP2	theraputic_MeCP2 rett c.763C>T correction abe
Nme2_A174		0					0.0146341	0				0	0		0.00487805										0.00325203	0.0146341	205	Nme2_ABE8e_i1_rep3	TAGTGCAAGCTAACAGTTGCTTTT	ATCACA	GTACCACGACAAG	CA	BCL11A	theraputic_BCL11A enhancer disruption SCD-TDT nuc
Nme2_A175	0				0.0320513	0.025641		0.0320513										0			0		0		0.0128205	0.0320513	156	Nme2_ABE8e_i1_rep3	AGCTAACAGTTGCTTTTATCACAG	GCTCCA	ACGTGGTTACAAG	CA	BCL11A	theraputic_BCL11A enhancer disruption SCD-TDT nuc
Nme2_A176								0.025		0.0375	0	0	0			0	0						0		0.0078125	0.0375	160	Nme2_ABE8e_i1_rep3	GCCTGTGATAAAAGCAACTGTTAG	CTTGCA	ATGGTCACGCAAG	CA	BCL11A	theraputic_BCL11A enhancer disruption SCD-TDT abe
Nme2_A177			0.040724									0.0316742	0.00904977	0			0	0	0			0	0		0.00904977	0.040724	221	Nme2_ABE8e_i1_rep3	GCACTTTTCTTAAAGGAAAGTAAT	GGACCA	CGCACTATGCAAG	CA	SOD1	theraputic_ALS SOD1 ex2 disruption ABE
Nme2_A178		0.00862069				0.0387931									0.0344828			0						0	0.0163793	0.0387931	232	Nme2_ABE8e_i1_rep3	CACCCACCTGCTGTATTATCTCCA	AACTCA	GAGGAAGATCAAG	CA	SOD1	theraputic_ALS SOD1 ex2 disruption ABE
Nme2_A179			0.0273438		0.046875	0.015625		0.0429688				0.0195312									0			0.00390625	0.0223214	0.046875	256	Nme2_ABE8e_i1_rep3	GCACAACACCCACCTGCTGTATTA	TCTCCA	TGACAGACTCAAG	CA	SOD1	theraputic_ALS SOD1 ex2 disruption ABE
Nme2_A180	0	0			0.0447761			0.0746269	0.0149254	0.0149254	0.0149254		0.0149254				0.0149254				0	0			0.0176391	0.0746269	67	Nme2_ABE8e_i1_rep3	AAGCATTAAAaGACTGACTGAAGG	CCTGCA	CGGTTACCATAAG	CA	SOD1	theraputic_ALS SOD1 c.112G>A (p.G38R) correction ABE
Nme2_A181	0	0		0.0677966				0.101695				0.0169492	0.0254237								0				0.0302663	0.101695	118	Nme2_ABE8e_i1_rep3	AaGACTGACTGAAGGCCTGCATGG	ATTCCA	AGTGCGAACTAAG	CA	SOD1	theraputic_ALS SOD1 c.112G>A (p.G38R) correction ABE
Nme2_A182		0.028				0.04		0.044							0.008	0		0.008							0.0213333	0.044	250	Nme2_ABE8e_i1_rep3	TACTTACAGGCTCCAATAGTGGTC	AGTCCA	TCCAACCACTAAG	CA	DMD	theraputic_ex51 del DMD ex50 disruption ABE
Nme2_A183		0			0.0978261		0.108696				0.0869565		0.0217391							0.0108696	0		0		0.0407609	0.108696	92	Nme2_ABE8e_i1_rep3	CAGTATACTTACAGGCTCCAATAG	TGGTCA	CATACCGGTTAAG	CA	DMD	theraputic_ex51 del DMD ex50 disruption ABE
Nme2_A184		0.00990099	0.029703					0.0594059				0.0891089			0.0891089		0.039604				0		0		0.039604	0.0891089	101	Nme2_ABE8e_i1_rep3	GAATGGGATCCAGTATACTTACAG	GCTCCA	CAACCAATCAGAG	CA	DMD	theraputic_ex51 del DMD ex50 disruption nuc
Nme2_A185									0.057377		0.0163934														0.0368852	0.057377	244	Nme2_ABE8e_i1_rep3	TGCCTCGCACAGCTCCCGCGGCTG	CGACCA	TCAGGAGCTAGAG	CA	EMX1	n/a
Nme2_A186						0.037037			0.037037																0.037037	0.037037	54	Nme2_ABE8e_i1_rep3	GGCGCACCAGCTGGGCGCCTCCCC	GCTGCA	TGTCGTATAGGAG	CA	EMX1	n/a
Nme2_A187								0.0268199									0						0		0.00893997	0.0268199	261	Nme2_ABE8e_i1_rep3	TTCGGCCACCGCTTCCAGGGTGAG	TGTCCA	GTATCCTATGGAG	CA	EMX1	n/a
Nme2_A188													0.042654						0.00473934						0.0236967	0.042654	211	Nme2_ABE8e_i1_rep3	CTCTGGGGCTGGAGCTGGATGCCC	GTGTCA	CTCGATTCTCGAG	CA	EMX1	n/a
Nme2_A189										0.00829876			0.00829876							0					0.0055325	0.00829876	241	Nme2_ABE8e_i1_rep3	GTTTGCTCTACCAGCCCCCACTGG	CCCTCA	GACGTGTAATGAG	CA	EMX1	n/a
Nme2_A190	0				0.00271739	0				0.00271739			0.0108696		0.0108696							0			0.00388199	0.0108696	368	Nme2_ABE8e_i1_rep3	ACCCAAGTGATCACACTTGTCACC	ACCCCA	GTAGGTAGGTGAG	CA	CCR5	n/a
Nme2_A191																									#DIV/0!		142	Nme2_ABE8e_i1_rep3	TGGGTGGTGGCTGTGTTTGCGTCT	CTCCCA	ACGTCAAGTTGAG	CA	CCR5	n/a
Nme2_A192							0.0214592			0.0128755	0			0.00429185						0.00429185			0		0.00715308	0.0214592	233	Nme2_ABE8e_i1_rep3	TCTCCCAGGAATCATCTTTACCAG	ATCTCA	ATGAACCGAACAG	CA	CCR5	n/a
Nme2_A193		0			0.0128205						0.0128205	0								0	0	0			0.003663	0.0128205	78	Nme2_ABE8e_i1_rep3	GACTATCTTTAATGTCTGGAAATT	CTTCCA	ACTATGGTGACAG	CA	CCR5	n/a
Nme2_A194																								0	0	0	668	Nme2_ABE8e_i1_rep3	GGCTGGTCCTGCCGCTGCTTGTCA	TGGTCA	TATTGGCACACAG	CA	CCR5	n/a
Nme2_A195		0							0.0408163																0.0204082	0.0408163	196	Nme2_ABE8e_i1_rep3	CAGGCCCCAGCCCCTCCTCCCTCG	GACCCA	GCTTACACTACAG	CA	AAVS1	n/a
Nme2_A196	0								0.0731707									0.0121951						0	0.0213415	0.0731707	164	Nme2_ABE8e_i1_rep3	AGGCCCCCAGTCCCTCCACCCTCA	GACCCA	CAATGATGTCCAG	CA	AAVS1	n/a
Nme2_A197	0			0				0	0	0				0			0		0						0	0	152	Nme2_ABE8e_i1_rep3	ATCAGTGAAACGCACCAGACGGCC	GCGTCA	GTCATAGCCTCAG	CA	AAVS1	n/a
Nme2_A198		0										0.025	0			0		0		0		0			0.00357143	0.025	160	Nme2_ABE8e_i1_rep3	GAGGTTCTGGCAAGGAGAGAGATG	GCTCCA	TTGCGTCCTTCAG	CA	AAVS1	n/a
Nme2_A199				0.00358423	0.0143369																	0			0.00597372	0.0143369	279	Nme2_ABE8e_i1_rep3	GGGAACTGCCGCTGGCCCCCCACC	GCCCCA	AACGCACCAATAG	CA	AAVS1	n/a
Nme2_A200	0		0.0337838				0.027027								0.00675676	0.0135135							0	0	0.011583	0.0337838	148	Nme2_ABE8e_i1_rep3	ACAGCGACTCCTGGAAGTGGCCAA	GGGCCA	CGTGAATGGATAG	CA	AAVS1	n/a
Nme2_A001			0.0239163											0.408072											0.215994	0.408072	669	Nme2_ABE8e_i7_rep1	GGAGTTTTCTCTTAGGCTTCTCTC	AGGTCC	CGGAGAAGAAGAA	CC	LINC01588	nme2 nuclease activity
Nme2_A002					0.0341686	0.00455581	0.00911162						0.0637813				0.0455581								0.0314351	0.0637813	439	Nme2_ABE8e_i7_rep1	CCGCAAAGCTGCATCCACCCCCCG	AGGACC	GAAGACGGAAGAA	CC	LINC01588	nme2 nuclease activity
Nme2_A003		0.0222985							0.0554603																0.0388794	0.0554603	1749	Nme2_ABE8e_i7_rep1	TATGTTCCAGCTTCCTGGGTCTGC	AGGTCC	ACTCCGCGAAGAA	CC	LSP1	nme2 nuclease activity
Nme2_A004	0			0.134006	0.073487		0.0201729			0.399135		0.233429	0.0619597		0			0.00144092	0.00288184		0		0		0.0772094	0.399135	694	Nme2_ABE8e_i7_rep1	AGCAAGAGCACAAGAGGAAGAGAG	AGACCC	TGCTTGGCAAGAA	CC	GAPDH	nme2 nuclease activity
Nme2_A005	0						0						0	0		0					0				0	0	32	Nme2_ABE8e_i7_rep1	ACCCTCATCTCCAATATGGTATGG	CGGCCC	GCCAAGAAGAGAA	CC	SEC61B	nme2 nuclease activity
Nme2_A006											0.00289575														0.00289575	0.00289575	4144	Nme2_ABE8e_i7_rep1	CTTCCCCTTCATTGCGGCGGGCTG	CGGGCC	ATGGCAGAGAGAA	CC	VEGFA	nme2 nuclease activity
Nme2_A007		0.00974026				0.681818	0.0373377		0.655844																0.346185	0.681818	616	Nme2_ABE8e_i7_rep1	GAGGCAAGAGGGCGGCTTTGGGCG	GGGTCC	TGACGCCAGAGAA	CC	FancF	nme2 nuclease activity
Nme2_A008		0.00104384			0.0125261									0.00313152	0.00313152				0	0					0.0033055	0.0125261	958	Nme2_ABE8e_i7_rep1	GACCAGCCCCTCGAAGGCAAGGCC	AGGACC	CACTCTTGGAGAA	CC	LINC01588	nme2 nuclease activity
Nme2_A009			0.00545455							0.164545		0.0490909													0.0730303	0.164545	1100	Nme2_ABE8e_i7_rep1	GGAGTCGCCAGAGGCCGGTGGTGG	ATTTCC	CCTGTCTACAGAA	CC	LINC01588	nme2 nuclease activity
Nme2_A010																	0.354201								0.354201	0.354201	3035	Nme2_ABE8e_i7_rep1	GTGTGTCCCTCTCCCCACCCGTCC	CTGTCC	ATCCGTACCAGAA	CC	VEGFA	nme2 nuclease activity
Nme2_A011													0.382161												0.382161	0.382161	2601	Nme2_ABE8e_i7_rep1	GCGCCTCCCTGCAGGGCTGCTCCC	CAGCCC	GGTACTGTCAGAA	CC	LINC01588	nme2 nuclease activity
Nme2_A012			0.0109546						0.222222														0		0.0777256	0.222222	1278	Nme2_ABE8e_i7_rep1	GCATGGGCAGGGGCTGGGGTGCAC	AGGCCC	CTGTAGCTCAGAA	CC	VEGFA	nme2 nuclease activity
Nme2_A013	0				0.354495				0.357739				0.253012		0.31835		0.183503		0.0518999		0		0		0.168778	0.357739	2158	Nme2_ABE8e_i7_rep1	ACTCACTCACCCACACAGACACAC	ACGTCC	GAGCTACCTAGAA	CC	VEGFA	nme2 nuclease activity
Nme2_A014		0	0		0.114851			0.10396			0.0891089		0.111881			0.10396			0.0019802	0			0		0.0525743	0.114851	1010	Nme2_ABE8e_i7_rep1	CAATATCAGGAGACTAGGAAGGAG	GAGGCC	GCTTGAGAAGGAA	CC	AAVS1	nme2 nuclease activity
Nme2_A015		0	0					0.203053						0.0732824							0.019084				0.059084	0.203053	1310	Nme2_ABE8e_i7_rep1	GAATGGCAGGCGGAGGTTGTACTG	GGGGCC	AGCGATCAAGGAA	CC	VEGFA	nme2 nuclease activity
Nme2_A016	0	0.000263783			0.00237404	0.0044843				0.00685835	0.00685835		0.0195199		0.0237404			0.00896861			0				0.00730678	0.0237404	3791	Nme2_ABE8e_i7_rep1	AAGGAAGGGAACATATTACTATTG	CTTTCC	TTGCTCTGAGGAA	CC	CYBB	nme2 nuclease activity
Nme2_A017						0.032967	0	0.010989			0.021978	0.010989	0.010989			0.010989				0		0.021978			0.013431	0.032967	91	Nme2_ABE8e_i7_rep1	TGCCCAAATGAAAGGAGTGAGAGG	TGACCC	CTAGCGACAGGAA	CC	AAVS1	nme2 nuclease activity
Nme2_A018		0.0165685					0.0846834				0.0938881		0.0673785		0.156112										0.0837261	0.156112	2716	Nme2_ABE8e_i7_rep1	GATTCCAGCCAGACACCCGCCCCC	CGGCCC	AAGAGGTACGGAA	CC	LSP1	nme2 nuclease activity
Nme2_A019		0.0328467													0.0565693					0.00547445		0			0.0237226	0.0565693	548	Nme2_ABE8e_i7_rep1	TATCTGTCCCCTCCACCCCACAGT	GGGGCC	TCCTCCATCGGAA	CC	AAVS1	nme2 nuclease activity
Nme2_A020	0.00176678	0	0	0	0						0.00883392						0.00706714		0				0		0.00196309	0.00883392	566	Nme2_ABE8e_i7_rep1	AAAAATTGTGATTTCCAGATCCAC	AAGCCC	CCAATTGGTGGAA	CC	FANCJ	nme2 nuclease activity
Nme2_A021					0.0168776											0.0966628			0.0352896				0		0.0372075	0.0966628	2607	Nme2_ABE8e_i7_rep1	GTGGAGTGGCCTGCTATCAGCTAC	CTATCC	GCGGTTATACGAA	CC	CYBB	nme2 nuclease activity
Nme2_A022	0	0							0.0449321				0.0480669												0.0232497	0.0480669	957	Nme2_ABE8e_i7_rep1	AATCCTGGAGTGACCCCTGGCCTT	CTCCCC	AGTTACAGGCGAA	CC	VEGFA	nme2 nuclease activity
Nme2_A023	0		0							0	0		0.000481	0											8.01667e-05	0.000481	2079	Nme2_ABE8e_i7_rep1	ATACCCTCCAATAATTTGGCTGGC	AATTCC	TAGAATGCGCGAA	CC	AGA	nme2 nuclease activity
Nme2_A024				0.0138787		0.0335298	0.0143699				0.0282486	0.00700074													0.0194056	0.0335298	8142	Nme2_ABE8e_i7_rep1	CCTACAACCCAATCCCCTCCGCCC	CGGACC	CATGGACTGCGAA	CC	ARHGEF9	nme2 nuclease activity
Nme2_A025			0.000141423							0.00834394															0.00424268	0.00834394	7071	Nme2_ABE8e_i7_rep1	GCAGGGGCCAGGTGTCCTTCTCTG	GGGGCC	GTACTGGACCGAA	CC	VEGFA	nme2 nuclease activity
Nme2_A026									0																0	0	966	Nme2_ABE8e_i7_rep1	GGGGGCGCATGGCTCCGCCCCGCC	GGGACC	TGAGCATGCCGAA	CC	VEGFA	nme2 nuclease activity
Nme2_A027		0.00493218				0.00369914	0.00924784		0.041307	0.00554871	0.00863132				0.0357583				0	0					0.0121249	0.041307	1622	Nme2_ABE8e_i7_rep1	CATGGAACAAACTGACTGAAGGCG	AGGTCC	TTCAGGCGTCGAA	CC	ARHGEF9	nme2 nuclease activity
Nme2_A028	0	0		0.00166667	0.000833333											0.005	0						0		0.00107143	0.005	1200	Nme2_ABE8e_i7_rep1	AATAATTTGGCTGGCAATTCCGAG	CAAGCC	CCACAATCGTGAA	CC	AGA	nme2 nuclease activity
Nme2_A029					0.0254314											0.00726612			0.0199818						0.0175598	0.0254314	2202	Nme2_ABE8e_i7_rep1	TCTCAGTTTTCCTGGATTATGCCT	GGCACC	AACCTCGTGTGAA	CC	CFTR	nme2 nuclease activity
Nme2_A030		0	0									0.0970724									0			0	0.0194145	0.0970724	649	Nme2_ABE8e_i7_rep1	CAATGGCCGGGACTCCTGGGAGCA	CTCTCC	GCAAGTCCAACAA	CC	RBM20	eNme2-C abe activity
Nme2_A031	0	0									0.000989948									0.000380749			7.61499e-05		0.000289369	0.000989948	13132	Nme2_ABE8e_i7_rep1	AATGGCCGGGACTCCTGGGAGCAC	TCTCCC	CTTCGCGTAACAA	CC	RBM20	eNme2-C abe activity
Nme2_A032							0.12766																		0.12766	0.12766	47	Nme2_ABE8e_i7_rep1	TGTCCCAGGCTGTGCTCCTGGCGG	ACATCC	TAGGTGAGGACAA	CC	CLN3	theraputic_cln3 batten ex5 disruption abe
Nme2_A033				0.0603774		0.156604						0.284906					0.0962264			0					0.119623	0.284906	530	Nme2_ABE8e_i7_rep1	CCCAGACCTGTAGGGCAGCAGGTG	AAGGCC	ACCTAAGGCACAA	CC	CLN3	theraputic_cln3 batten ex5 disruption abe
Nme2_A034				0.0031746																		0		0	0.0010582	0.0031746	1260	Nme2_ABE8e_i7_rep1	CCCAGGCTGTGCTCCTGGCGGACA	TCCTCC	CCGCCTAATACAA	CC	CLN3	theraputic_cln3 batten ex5 disruption abe
Nme2_A035	0				0.206667		0.0916667			0.0566667			0.00333333			0.163333		0.201667			0			0	0.0803704	0.206667	600	Nme2_ABE8e_i7_rep1	AGGCAGAGGAGGAGCAGACGATGA	GAAGCC	GGCGGATATACAA	CC	TTR	theraputic_TTR ex1 disruption nuc
Nme2_A036	0						0.0516688						0.0850449		0.0712452		0.1181		0.0279204	0	0		0		0.0393311	0.1181	3116	Nme2_ABE8e_i7_rep1	AGGGCCAGCCTCAGACACAAATAC	CAGTCC	GGTAAGTGAGCAA	CC	TTR	theraputic_TTR ex1 disruption nuc
Nme2_A037				0.104298		0.177623		0.0834387	0.0632111	0.0505689		0.26043				0.134008					0.000632111				0.109276	0.26043	1582	Nme2_ABE8e_i7_rep1	GTCACAGAAACACTCACCGTAGGG	CCAGCC	AAGTCCGCAGCAA	CC	TTR	theraputic_TTR ex1 disruption nuc abe
Nme2_A038										0.377317						0.0966461									0.236981	0.377317	2266	Nme2_ABE8e_i7_rep1	TCTGCTCTCACCGGGAGGGGCTCC	CTCTCC	TACACACAGGCAA	CC	MeCP2	theraputic_MeCP2 rett c.502C>T correction abe
Nme2_A039																0.0609319						0			0.0304659	0.0609319	1395	Nme2_ABE8e_i7_rep1	GTGGTTTCTGCTCTCACCGGGAGG	GGCTCC	GGATTAACGGCAA	CC	MeCP2	theraputic_MeCP2 rett c.502C>T correction abe
Nme2_A040					0.119266																				0.119266	0.119266	545	Nme2_ABE8e_i7_rep1	TTTCACTTCCTGCCGGGGCGTTTG	ATCACC	ACAGGCTTGGCAA	CC	MeCP2	theraputic_MeCP2 rett c.763C>T correction abe
Nme2_A041								0.0222222																0	0.0111111	0.0222222	45	Nme2_ABE8e_i7_rep1	GGCTTTCAGCCCCGTTTCTTGGGA	ATGGCC	GTGGACAACGCAA	CC	MeCP2	theraputic_MeCP2 rett c.808C>T correction abe
Nme2_A042					0.247926								0.0107369						0.00439239			0			0.0657638	0.247926	2049	Nme2_ABE8e_i7_rep1	TTGCACTTCTTGATGGGGAGTACG	GTCTCC	TGGCAAGTTGCAA	CC	MeCP2	theraputic_MeCP2 rett c.916C>T correction abe
Nme2_A043		0								0.0602911				0.033264											0.031185	0.0602911	481	Nme2_ABE8e_i7_rep1	GATGGGTCCACCCACCTGGGCTCC	TGAGCC	TCTTCGTCGCCAA	CC	LMNA	theraputic_LMNA progeria c.1824 C>T correction abe
Nme2_A044	0		0			0.0252101		0								0.109244				0					0.022409	0.109244	119	Nme2_ABE8e_i7_rep1	AGAGGAGATGGGTCCACCCACCTG	GGCTCC	GTCCATCTGCCAA	CC	LMNA	theraputic_LMNA progeria c.1824 C>T correction abe
Nme2_A045	0	0				0.0226131	0.00251256		0.0251256										0			0		0	0.00628141	0.0251256	398	Nme2_ABE8e_i7_rep1	AAGCTAACAGTTGCTTTTATCACA	GGCTCC	AGGTTGCATCCAA	CC	BCL11A	theraputic_BCL11A enhancer disruption SCD-TDT nuc
Nme2_A046				0.272388			0.296642		0.311567							0.125			0.0186567	0.00932836					0.172264	0.311567	536	Nme2_ABE8e_i7_rep1	TTTATCACAGGCTCCAGGAAGGGT	TTGGCC	CACATCACTCCAA	CC	BCL11A	theraputic_BCL11A enhancer disruption SCD-TDT abe
Nme2_A047				0.0214286									0.0357143	0.0142857	0			0.00714286	0	0			0	0	0.00873016	0.0357143	140	Nme2_ABE8e_i7_rep1	TGCACTTTTCTTAAAGGAAAGTAA	TGGACC	TTCGCTGGATCAA	CC	SOD1	theraputic_ALS SOD1 ex2 disruption ABE
Nme2_A048	0			0.025641		0.0769231	0.0128205		0.0512821				0.0769231									0			0.0347985	0.0769231	78	Nme2_ABE8e_i7_rep1	AGCACAACACCCACCTGCTGTATT	ATCTCC	CGATGTGACTCAA	CC	SOD1	theraputic_ALS SOD1 ex2 disruption ABE
Nme2_A049					0.0218579	0.0464481			0.142077			0.120219	0.0601093	0	0.0355191		0.0300546				0				0.0506982	0.142077	366	Nme2_ABE8e_i7_rep1	GGGGAAGCATTAAAaGACTGACTG	AAGGCC	GATCGAAGCTCAA	CC	SOD1	theraputic_ALS SOD1 c.112G>A (p.G38R) correction ABE
Nme2_A050	0	0.00197628	0.00494071		0.0701581				0.0652174				0.0187747	0.0187747								0			0.0224802	0.0701581	1012	Nme2_ABE8e_i7_rep1	AAaGACTGACTGAAGGCCTGCATG	GATTCC	GTGTGCTCGATAA	CC	SOD1	theraputic_ALS SOD1 c.112G>A (p.G38R) correction ABE
Nme2_A051				0.128571								0.271429			0.157143								0		0.139286	0.271429	70	Nme2_ABE8e_i7_rep1	TGCATGGGGCCAGGATCCGTGGAG	GTTGCC	CATCAGGAGGTAA	CC	PCSK9	theraputic_PCSK9 ex2 disruption ABE
Nme2_A052	0												0.199804			0.0112911		0.0152185		0.00392734		0			0.0383734	0.199804	2037	Nme2_ABE8e_i7_rep1	ATGCTGGTGTCTAGGAGATACACC	TCCACC	CGGATCCTGGTAA	CC	PCSK9	PCSK9 validated guide hPCSK9-G4
Nme2_A053	0.00375235		0.300188				0.326454		0.309568							0.208255	0.043152		0.178236						0.195658	0.326454	533	Nme2_ABE8e_i7_rep1	ATACTTACAGGCTCCAATAGTGGT	CAGTCC	GAATCGCGCGTAA	CC	DMD	theraputic_ex51 del DMD ex50 disruption ABE
Nme2_A054	0		0	0					0.10989				0.197802			0.428571		0.406593				0		0	0.126984	0.428571	91	Nme2_ABE8e_i7_rep1	AGAATGGGATCCAGTATACTTACA	GGCTCC	TCTGACCGTGTAA	CC	DMD	theraputic_ex51 del DMD ex50 disruption nuc
Nme2_A055		0		0.0757801	0		0.0653789	0.0282318	0.0490342				0.136701				0.0178306	0							0.0414397	0.136701	673	Nme2_ABE8e_i7_rep1	GACaAGAAAGGGACTGAAGCTGCT	GGGGCC	AGACGAGCACTAA	CC	SERPINA1_piz	theraputic_AATD SERPINA1 PIZ c.1096G>A correction ABE
Nme2_A056			0.0187553		0.0520034								0.0895141		0.0485934			0.000852515				0		0	0.0299598	0.0895141	1173	Nme2_ABE8e_i7_rep1	GCAGACTTCTCCaCAGGAGTCAGA	TGCACC	TACGGCGACCTAA	CC	HBB_sickle	theraputic_HBB sickle to makassar abe
Nme2_A057						0.00868193							0.011839		0.00315706	0.00157853					0				0.0050513	0.011839	1267	Nme2_ABE8e_i7_rep1	GTTGGAGCGGGGAGAAGGCCAGGG	GTCACT	CCAAGGATCCTAA	CT	VEGFA	nme2 nuclease activity
Nme2_A058				0.0326721		0.112019	0.0134189			0.101517					0.012252				0.0285881	0		0			0.0375583	0.112019	1714	Nme2_ABE8e_i7_rep1	TGCACAACCAGTGGAGGCAAGAGG	GCGGCT	CGCCTGTGCTTAA	CT	FANCF	eNme2-C abe activity
Nme2_A059			0.00105876	0.00105876	0.00158814					0.00370566		0.00317628		0.0026469		0.00105876									0.0020419	0.00370566	1889	Nme2_ABE8e_i7_rep1	GGAAATGGCACACACATCCCTCGT	GCAGCT	ACGGCTTCCTTAA	CT	MECP2	eNme2-C abe activity
Nme2_A060							0.020284	0.0010142	0.0040568			0.040568			0.0111562			0.0010142				0			0.0111562	0.040568	986	Nme2_ABE8e_i7_rep1	CGGCGCAAAGCAGGAGGAGTCAGG	GCTTCT	CGTTGGAAGAAGA	CT	SEC61B	eNme2-C abe activity
Nme2_A061				0.00459242	0.00114811									0.0206659									0		0.00660161	0.0206659	871	Nme2_ABE8e_i7_rep1	GGCAATGGCCGGGACTCCTGGGAG	CACTCT	GAGATCGAGAAGA	CT	RBM20	eNme2-C abe activity
Nme2_A062						0.00157233						0.00366876	0.00104822		0.00733753					0					0.00272537	0.00733753	1908	Nme2_ABE8e_i7_rep1	CCCTCATCTCCAATATGGTATGGC	GGCCCT	GCAGCAAGGAAGA	CT	SEC61B	eNme2-C abe activity
Nme2_A063	0				0.000206697			0.000620091			0.000206697	0.000206697	0		0	0									0.000155023	0.000620091	4838	Nme2_ABE8e_i7_rep1	ATGGAGGATGAAACAATGTCTTTG	CGCTCT	TTCTACCGGAAGA	CT	MECP2	eNme2-C abe activity
Nme2_A064												0.00167785		0						0	0	0.00167785	0		0.000559284	0.00167785	596	Nme2_ABE8e_i7_rep1	GGGGTGGGGTCAGACGTCCAAAAC	CAGACT	ACTCATGCGAAGA	CT	Intergenic	eNme2-C abe activity
Nme2_A065	0								0.3		0.141414				0.0707071			0.170707			0			0	0.0975469	0.3	990	Nme2_ABE8e_i7_rep1	ATGGTGGTAGAGGGAGCAGTATGA	GAGTCT	AGCCTACACAAGA	CT	Intergenic	Nsp2Smu nuclease activity
Nme2_A066									0.00238095							0.000793651				0.000793651					0.00132275	0.00238095	1260	Nme2_ABE8e_i7_rep1	TGGGTCTGAGGGTGGAGGGACTGG	GGGCCT	TAACGGTGCAAGA	CT	AAVS1	Nsp2Smu nuclease activity
Nme2_A067							0.00203114						0.007109												0.00457007	0.007109	2954	Nme2_ABE8e_i7_rep1	TCTCTGACCTGCATTCTCTCCCCT	GGGCCT	CTGACATCCAAGA	CT	AAVS1	Nsp2Smu nuclease activity
Nme2_A068	0.000243665	0			0	0		0.000243665						0.000487329			0.000487329		0.000243665				0	0.000487329	0.000219298	0.000487329	4104	Nme2_ABE8e_i7_rep1	AACCAAGACGGTGACCAGACTCAA	GTTACT	CACGGTCCTAAGA	CT	Intergenic	Nsp2Smu nuclease activity
Nme2_A069						0.00177891				0.00203304								0.000508259			0.0064803			0.000508259	0.00226175	0.0064803	7870	Nme2_ABE8e_i7_rep1	GCTGCATCCACCCCCCGAGGACCA	GCCCCT	TCCACGGTTAAGA	CT	LINC01588	inlaid Nme2-ABE
Nme2_A070				0.00147406						0.0150354							0.00471698								0.00707547	0.0150354	3392	Nme2_ABE8e_i7_rep1	CCCATGCCTATGTTCCAGCTTCCT	GGGTCT	ACAGTGGAAGAGA	CT	LSP1	inlaid Nme2-ABE
Nme2_A071						0.0244623																		0.000421763	0.012442	0.0244623	2371	Nme2_ABE8e_i7_rep1	GTCCCAGGCTGTGCTCCTGGCGGA	CATCCT	GTGCGTCAAGAGA	CT	CLN3	theraputic_cln3 batten ex5 disruption abe
Nme2_A072														0.00481464						0.000962927					0.00288878	0.00481464	2077	Nme2_ABE8e_i7_rep1	GGTTTCTGCTCTCACCGGGAGGGG	CTCCCT	CGACACAGAGAGA	CT	MeCP2	theraputic_MeCP2 rett c.502C>T correction abe
Nme2_A073							0.00304414																0	0.000761035	0.00126839	0.00304414	1314	Nme2_ABE8e_i7_rep1	GCTTTCAGCCCCGTTTCTTGGGAA	TGGCCT	TGTGCACCAGAGA	CT	MeCP2	theraputic_MeCP2 rett c.808C>T correction abe
Nme2_A074							0.0037843								0.00236518						0			0.000473037	0.00165563	0.0037843	2114	Nme2_ABE8e_i7_rep1	TCTTGCACTTCTTGATGGGGAGTA	CGGTCT	AAGCCGATGGAGA	CT	MeCP2	theraputic_MeCP2 rett c.916C>T correction abe
Nme2_A075							0.0557541				0.0278771													0.00214439	0.0285919	0.0557541	1399	Nme2_ABE8e_i7_rep1	GGGTCCACCCACCTGGGCTCCTGA	GCCGCT	GTCATGAGCGAGA	CT	LMNA	theraputic_LMNA progeria c.1824 C>T correction abe
Nme2_A076		0			0.00145773		0.00218659								0.0255102				0.000728863						0.00597668	0.0255102	1372	Nme2_ABE8e_i7_rep1	GAGGAGATGGGTCCACCCACCTGG	GCTCCT	GATTACTCCGAGA	CT	LMNA	theraputic_LMNA progeria c.1824 C>T correction abe
Nme2_A077			0.00299625			0.0322097		0.0426966							0.011236			0.00374532	0						0.0154806	0.0426966	1335	Nme2_ABE8e_i7_rep1	TTATCACAGGCTCCAGGAAGGGTT	TGGCCT	AGGTGATGTGAGA	CT	BCL11A	theraputic_BCL11A enhancer disruption SCD-TDT abe
Nme2_A078	0		0.000690131	0	0.000690131	0.000690131			0.00276052	0.00138026						0.00207039							0		0.000920175	0.00276052	1449	Nme2_ABE8e_i7_rep1	ATAAAAGCAACTGTTAGCTTGCAC	TAGACT	CACTCAGAACAGA	CT	BCL11A	theraputic_BCL11A enhancer disruption SCD-TDT abe
Nme2_A079						0		0.000723851	0.000361925	0	0			0.000361925	0						0				0.000180963	0.000723851	2763	Nme2_ABE8e_i7_rep1	CTGTGATAAAAGCAACTGTTAGCT	TGCACT	AATAGCCGACAGA	CT	BCL11A	theraputic_BCL11A enhancer disruption SCD-TDT abe
Nme2_A080				0.00162602								0.00406504		0.0146341	0.000813008	0	0.000813008			0.000813008	0				0.00284553	0.0146341	1230	Nme2_ABE8e_i7_rep1	TGGAGCCTGTGATAAAAGCAACTG	TTAGCT	TGAGGTGTGCAGA	CT	BCL11A	theraputic_BCL11A enhancer disruption SCD-TDT abe
Nme2_A081	0	0		0.00452899				0.0131341									0.00996377			0.000452899					0.00467995	0.0131341	2208	Nme2_ABE8e_i7_rep1	AACACCCACCTGCTGTATTATCTC	CAAACT	GTTGCGTATCAGA	CT	SOD1	theraputic_ALS SOD1 ex2 disruption ABE
Nme2_A082	0.000376081		0.000752162			0.050771		0.018428	0.00150432		0.0361038				0.0210605									0.00112824	0.0162655	0.050771	2659	Nme2_ABE8e_i7_rep1	ACAGCACAACACCCACCTGCTGTA	TTATCT	GCACTCCTTCAGA	CT	SOD1	theraputic_ALS SOD1 ex2 disruption ABE
Nme2_A083				0	0.00190114			0.00760456			0.00380228	0	0	0.00380228		0.00760456				0				0	0.00247148	0.00760456	526	Nme2_ABE8e_i7_rep1	GGGAAGCATTAAAaGACTGACTGA	AGGCCT	TCGTGCACATAGA	CT	SOD1	theraputic_ALS SOD1 c.112G>A (p.G38R) correction ABE
Nme2_A084				0.0027894										0.0288238								0	0.0009298		0.00813575	0.0288238	2151	Nme2_ABE8e_i7_rep1	CGCACCTTGGCGCAGCGGTGGAAG	GTGGCT	CCTTCTCGCTAGA	CT	PCSK9	theraputic_PCSK9 ex1 disruption ABE
Nme2_A085			0.00487805								0.00696864			0.00348432								0			0.00383275	0.00696864	1435	Nme2_ABE8e_i7_rep1	GCATGGGGCCAGGATCCGTGGAGG	TTGCCT	ATAATGCCGAGGA	CT	PCSK9	theraputic_PCSK9 ex2 disruption ABE
Nme2_A086				0.00157356			0.0597954				0.0416994		0.0637293	0.00629426		0.00944138	0.00314713	0.000786782				0			0.0207186	0.0637293	1271	Nme2_ABE8e_i7_rep1	CTGACCATCGACaAGAAAGGGACT	GAAGCT	AACCAGTCACGGA	CT	SERPINA1_piz	theraputic_AATD SERPINA1 PIZ c.1096G>A correction ABE
Nme2_A087	0.000586854			0.00117371				0.0328638		0.028169	0.00176056		0.00117371	0.00176056	0.000586854				0				0	0	0.00618865	0.0328638	1704	Nme2_ABE8e_i7_rep1	ACCATCGACaAGAAAGGGACTGAA	GCTGCT	GGCATATTGCGGA	CT	SERPINA1_piz	theraputic_AATD SERPINA1 PIZ c.1096G>A correction ABE
Nme2_A088													0.00595632									0	0.00198544		0.00264725	0.00595632	1511	Nme2_ABE8e_i7_rep1	CCGCTCCGGCCCACGGCGCTCAAC	TACCCT	CAAGATAACCGGA	CT	EMX1	n/a
Nme2_A089	0						0.0107586		0.00358621	0.00413793	0.00662069				0.000551724		0								0.00366502	0.0107586	3625	Nme2_ABE8e_i7_rep1	AGGGGTAGAAATGGAGAGGGTCCC	GGTGCT	TGGACCAATCGGA	CT	EMX1	n/a
Nme2_A090									0.00187477	0.00187477															0.00187477	0.00187477	2667	Nme2_ABE8e_i7_rep1	TCCTGCGGAACCGCTTCTTCGGCC	ACCGCT	CTTCTAAGTCGGA	CT	EMX1	n/a
Nme2_A091											0.00333148	0.000555247			0.00166574		0.00444198						0		0.00199889	0.00444198	1801	Nme2_ABE8e_i7_rep1	TCTCTCTCTTAATGACACGGGCAT	CCAGCT	CTCAGCTAATGGA	CT	EMX1	n/a
Nme2_A092				0.00100536		0.0127346	0.00368633						0.00603217			0.0137399									0.00743968	0.0137399	2984	Nme2_ABE8e_i7_rep1	GTGACAAGTGTGATCACTTGGGTG	GTGGCT	GGATCTTCATGGA	CT	CCR5	n/a
Nme2_A093	0	0	0.00104112			0.00156169		0.00104112						0.00520562						0.000520562	0.000520562			0.00156169	0.00127249	0.00520562	1921	Nme2_ABE8e_i7_rep1	AAATGAGAGCTGCAGGTGTAATGA	AGACCT	CGTGAGGTATGGA	CT	CCR5	n/a
Nme2_A094				0							0.00153374		0.00408998		0.00306748				0			0			0.00144853	0.00408998	1956	Nme2_ABE8e_i7_rep1	CTCATTTTCCATACAGTCAGTATC	AATTCT	TAGTTAGGCTGGA	CT	CCR5	n/a
Nme2_A095						0.0282627			0.0332502			0.035744						0.00415628	0.00166251		0			0	0.0147251	0.035744	1203	Nme2_ABE8e_i7_rep1	GCGGCAGGACCAGCCCCAAGATGA	CTATCT	AGCGCCATAACGA	CT	CCR5	n/a
Nme2_A096				0													0.00648855								0.00324427	0.00648855	2620	Nme2_ABE8e_i7_rep1	CTGATCCTGGTGCTGCAGCTTCCT	TACACT	TGTCTCTCTACGA	CT	AAVS1	n/a
Nme2_A097	0	0													0.00366077			0		0		0	0		0.000522967	0.00366077	1639	Nme2_ABE8e_i7_rep1	AATGGGGGTGTGTCACCAGATAAG	GAATCT	GTAACAGTAGCGA	CT	AAVS1	n/a
Nme2_A098				0.0108134						0.0620592															0.0364363	0.0620592	2127	Nme2_ABE8e_i7_rep1	CCCATCCTTAGGCCTCCTCCTTCC	TAGTCT	TCTAGTAACGCGA	CT	AAVS1	n/a
Nme2_A099				0.00262295			0.00327869	0.000655738											0.00327869						0.00245902	0.00327869	1525	Nme2_ABE8e_i7_rep1	GTCACCAATCCTGTCCCTAGTGGC	CCCACT	CCATAACATGCGA	CT	AAVS1	n/a
Nme2_A100															0.0227399								0	0.00110926	0.00794971	0.0227399	1803	Nme2_ABE8e_i7_rep1	GCCGCTGGCCCCCCACCGCCCCAA	GGATCT	CTGTATTGACCGA	CT	AAVS1	n/a
Nme2_A101	0								0.00252048	0.00126024		0.0031506			0.00063012										0.00151229	0.0031506	1587	Nme2_ABE8e_i7_rep1	ATCTGCCTAACAGGAGGTGGGGGT	TAGACG	ATAGACGCTCCGA	CG	AAVS1	nme2 nuclease activity
Nme2_A102	0							0.00102501				0.00184502													0.000956676	0.00184502	4878	Nme2_ABE8e_i7_rep1	ATCCTGGAGTGACCCCTGGCCTTC	TCCCCG	GACTGGCTATCGA	CG	VEGFA	nme2 nuclease activity
Nme2_A103									0.000155642	0.000155642				0.000155642				0.000155642			0				0.000124514	0.000155642	6425	Nme2_ABE8e_i7_rep1	GCTGGGTGAATGGAGCGAGCAGCG	TCTTCG	GGTGTTCAGTCGA	CG	VEGFA	nme2 nuclease activity
Nme2_A104										0.00382958					0.00718047	0.00287219	0.00239349								0.00406893	0.00718047	2089	Nme2_ABE8e_i7_rep1	CTGCTCCCCAGCCCAAACCGCCGC	GGCGCG	AGGAAGACCTCGA	CG	LINC01588	nme2 nuclease activity
Nme2_A106								0.02249							0.00481928		0.00240964	0					0		0.00594378	0.02249	1245	Nme2_ABE8e_i7_rep1	GCGTTGGAGCGGGGAGAAGGCCAG	GGGTCA	TCGCCATTACTGA	CA	VEGFA	nme2 nuclease activity
Nme2_A107	0.000317158												0.0161751	0.00285442						0.000317158					0.00491595	0.0161751	3153	Nme2_ABE8e_i7_rep1	AGTCTCCGCTTTAACCCCCACCTC	CAGCCG	ACCTGTCAGCTGA	CG	Intergenic	eNme2-C abe activity
Nme2_A108									0.00478088		0					0.00239044				0			0		0.00143426	0.00478088	1255	Nme2_ABE8e_i7_rep1	GGGTGTGCAGACGGCAGTCACTAG	GGGGCG	CATGCCACGTTGA	CG	VEGFA	eNme2-C abe activity
Nme2_A109		0				0.000635324						0.00360017		0.0016942	0.000847099	0.000635324				0		0			0.000926514	0.00360017	4722	Nme2_ABE8e_i7_rep1	GACCCAGGGGTAGAAATGGAGAGG	GTCCCG	ATAGGACGCTTGA	CG	EMX1	eNme2-C abe activity
Nme2_A110				0.00132275	0.00132275								0.0026455						0			0	0	0.000661376	0.00085034	0.0026455	1512	Nme2_ABE8e_i7_rep1	GCGAATGGGGCCATGCCGACCAAA	GCGCCG	AGGACTCGGAACA	CG	FANCF	eNme2-C abe activity
Nme2_A111				0.000622278		0.0056005					0.00280025		0.00466708												0.00342253	0.0056005	3214	Nme2_ABE8e_i7_rep1	TGCAGATCCCACAGGCGCCCTGGC	CAGTCG	CTCGTGTTGAACA	CG	PDCD1	eNme2-C abe activity
Nme2_A112	0		0		0.00185701							0.00371402			0.00464253		0.000928505		0.000928505				0	0.000928505	0.00144434	0.00464253	1077	Nme2_ABE8e_i7_rep1	AGATATGGTCCAGTAGATATTGAA	GTTACG	CGAGCCGATAACA	CG	CUL3	eNme2-C abe activity
Nme2_A113							0.00447883		0.000814332	0.0012215				0.0036645					0.000814332			0.000407166			0.00190011	0.00447883	2456	Nme2_ABE8e_i7_rep1	TGCTGCAGAAGGGATTCCATGAGG	TGCGCG	CTCAATGCAGACA	CG	FANCF	eNme2-C abe activity
Nme2_A114	7.03185e-05						0.000562548			0.000773504	0.000703185	0.000914141							0				0		0.000431957	0.000914141	14221	Nme2_ABE8e_i7_rep1	ATGCCGACCAAAGCGCCGATGGAT	GTGGCG	TCGGAATAGGACA	CG	FANCF	eNme2-C abe activity
Nme2_A115	0									0		0.00116009			0.00116009							0			0.000464037	0.00116009	862	Nme2_ABE8e_i7_rep1	AGCGGCCGGATATCAGCTGCCACG	CCCGCG	ATTCCAGGCGACA	CG	LINC01588	eNme2-C abe activity
Nme2_A116							0.000600601					0.0024024	0	0											0.000750751	0.0024024	1665	Nme2_ABE8e_i7_rep1	CTCCCCAGCCCAAACCGCCGCGGC	GCGACG	TGGCTTACCGACA	CG	LINC01588	eNme2-C abe activity
Nme2_A117				0.000757863			0.00113679							0.0060629										0.000378931	0.00208412	0.0060629	2639	Nme2_ABE8e_i7_rep1	TCTACCAGCCCCCACTGGCCCTCA	GAGCCG	TTAAGCCTCGACA	CG	EMX1	eNme2-C abe activity
Nme2_A118	0.000463607		0				0.00278164					0.000927214						0.00324525		0			0		0.00105967	0.00324525	2157	Nme2_ABE8e_i7_rep1	AGACTGACTGGATGTGCACAGCAG	TGACCG	GGCTGTAGACACA	CG	Intergenic	Nsp2Smu nuclease activity
Nme2_A119							0.0111052		0.00846113	0.00158646			0.00423057					0.00105764				0	0.000528821		0.00385284	0.0111052	1891	Nme2_ABE8e_i7_rep1	GGCTGCACAACCAGTGGAGGCAAG	AGGGCG	CAATAGCCGCACA	CG	FANCF	inlaid Nme2-ABE
Nme2_A120				0.00213068				0.00284091								0			0.00142045			0			0.00127841	0.00284091	1408	Nme2_ABE8e_i7_rep1	TGCATCCACCCCCCGAGGACCAGC	CCCTCG	TGTAAGGACCACA	CG	LINC01588	inlaid Nme2-ABE
Nme2_A121	0.000523149													0.00810882											0.00431598	0.00810882	3823	Nme2_ABE8e_i7_rep1	ATTCTCCTGTCCCAGGCTGTGCTC	CTGGCG	ACTGGAACTCACA	CG	CLN3	theraputic_cln3 batten ex5 disruption abe
Nme2_A122	0.000664452								0.0156146				0.0149502												0.0104097	0.0156146	3010	Nme2_ABE8e_i7_rep1	ATGGGTCCACCCACCTGGGCTCCT	GAGCCG	GATCTGGCATACA	CG	LMNA	theraputic_LMNA progeria c.1824 C>T correction abe
Nme2_A123													0.00636943					0.0121598			0.00115808	0			0.00492183	0.0121598	1727	Nme2_ABE8e_i7_rep1	TCGTGTTCCCCGAGGCCATGAACC	ACCCCG	GCTACCTTGTACA	CG	EMX1	n/a
Nme2_A124	0			0	0.000487092			0.00292255											0						0.000681929	0.00292255	2053	Nme2_ABE8e_i7_rep1	ATGAACCACCCCGCGCTGACCGTG	CATCCG	AACGACAGCTACA	CG	EMX1	n/a
Nme2_A125						0.00238854						0.00159236							0.00119427						0.00172505	0.00238854	2512	Nme2_ABE8e_i7_rep1	CTTCCAGGGTGAGTGTCCACGCTG	TGCCCG	CCGAGGCATTACA	CG	EMX1	n/a
Nme2_A126		0						0.00643317													0		0		0.00160829	0.00643317	1399	Nme2_ABE8e_i7_rep1	GAGGGCCAGTGGGGGCTGGTAGAG	CAAACG	GTCTCACCTTACA	CG	EMX1	n/a
Nme2_A127	0					0.00382409					0.00860421								0.00286807						0.00382409	0.00860421	1046	Nme2_ABE8e_i7_rep1	ACCCCACCCCAGGCTCCCAGGCCC	TGAACG	ACGAACTCTAGCA	CG	EMX1	n/a
Nme2_A128				0				0.00110742	0.00221484		0.00221484			0				0		0	0	0			0.000615233	0.00221484	903	Nme2_ABE8e_i7_rep1	GGGAGGGAACACCATTCACAAAGG	CTGACG	TAACCTGAAGGCA	CG	EMX1	n/a
Nme2_A129			0		0.0015625							0.00364583			0.00104167					0.000520833	0.000520833	0			0.00104167	0.00364583	1920	Nme2_ABE8e_i7_rep1	TCACACTTGTCACCACCCCAAAGG	TGACCG	GATGGTTGTGGCA	CG	CCR5	n/a
Nme2_A130				0.000382117			0.00382117																		0.00210164	0.00382117	2617	Nme2_ABE8e_i7_rep1	GTGATCACTTGGGTGGTGGCTGTG	TTTGCG	AATTCGGTTCGCA	CG	CCR5	n/a
Nme2_A131				0.00115141	0.00172712					0.00345423	0.00345423	0.00172712	0.00172712	0.00230282											0.00222058	0.00345423	1737	Nme2_ABE8e_i7_rep1	GGGAATCCTAAAAACTCTGCTTCG	GTGTCG	TTGCGAATGTGCA	CG	CCR5	n/a
Nme2_A132			0.0012133			0.00218394	0.00218394					0.00412521			0.00485319				0.00436787						0.00315457	0.00485319	4121	Nme2_ABE8e_i7_rep1	GCATCAACCCCATCATCTATGCCT	TTGTCG	CTATTCAGCACCA	CG	CCR5	n/a
Nme2_A133	0											0.00118413	0.00118413	0.00118413	0			0.00236827		0					0.000845809	0.00236827	1689	Nme2_ABE8e_i7_rep1	AGTCTTCTTCCAAAAGCACATTGC	CAAACG	AAGGTACTCGCCA	CG	CCR5	n/a
Nme2_A134									0.00113766							0			0	0		0			0.000227531	0.00113766	879	Nme2_ABE8e_i7_rep1	GCTGTTCTATTTTCCAGCAAGAGG	CTCCCG	ATACGGAATGCCA	CG	CCR5	n/a
Nme2_A135		0.00047259		0.00047259		0		0.00330813														0			0.000850662	0.00330813	2116	Nme2_ABE8e_i7_rep1	CACAGATATTTCCTGCTCCCCAGT	GGATCG	CGTCCATAATCCA	CG	CCR5	n/a
Nme2_A136	0			0			0.00247525	0.00123762	0.00123762		0.00742574														0.00206271	0.00742574	1616	Nme2_ABE8e_i7_rep1	AGCAGGAAATATCTGTGGGCTTGT	GACACG	AACAGTTCGTCCA	CG	CCR5	n/a
Nme2_A137			0.000563063					0.00619369							0.00506757										0.00394144	0.00619369	1776	Nme2_ABE8e_i7_rep1	CGAGTCCAGGCCCCAGCCCCTCCT	CCCTCG	TCCTTCGATTCCA	CG	AAVS1	n/a
Nme2_A138		0																0.00628053							0.00314027	0.00628053	1433	Nme2_ABE8e_i7_rep1	GAGGGGCTGGGGCCTGGACTCCTG	GGTCCG	GTGCAGAGAATCA	CG	AAVS1	n/a
Nme2_A139			0	0						0.00284495			0.00355619			0.00213371			0.000711238			0			0.00132087	0.00355619	1406	Nme2_ABE8e_i7_rep1	GGAAGCTGCAGCACCAGGATCAGT	GAAACG	CCGGTAGCAATCA	CG	AAVS1	n/a
Nme2_A140		0.000233046			0.00209741					0.0030296										0.000233046		0.000233046			0.00116523	0.0030296	4291	Nme2_ABE8e_i7_rep1	GAGCAGCTCAGGTTCTGGGAGAGG	GTAGCG	GCATATGTGGTCA	CG	AAVS1	n/a
Nme2_A141								0		0	0						0	0							0	0	2657	Nme2_ABE8e_i7_rep1	CCTTGCCAGAACCTCTAAGGTTTG	CTTACG	CACTGAACCGTCA	CG	AAVS1	n/a
Nme2_A142	0.00044964											0.00269784	0.00719424					0.00494604		0.00179856		0			0.00284772	0.00719424	2224	Nme2_ABE8e_i7_rep1	ATGCTGTCCTGAAGTGGACATAGG	GGCCCG	TGAACGTCTGTCA	CG	AAVS1	n/a
Nme2_A143					0.000519751	0	0.00031185			0.0010395	0.000935551	0.00114345			0.0012474				0.00197505		0.00031185				0.000831601	0.00197505	9620	Nme2_ABE8e_i7_rep1	GCCCAAATGAAAGGAGTGAGAGGT	GACCCG	TCAATACGGCTCA	CG	AAVS1	n/a
Nme2_A144											0.00659631								0.000439754	0.000439754			0.000439754		0.00197889	0.00659631	2274	Nme2_ABE8e_i7_rep1	CTGGCCCCCCACCGCCCCAAGGAT	CTCCCG	CTGGCTCTTCTCA	CG	AAVS1	n/a
Nme2_A145			0.000514933					0.0015448				0.00257467	0.00102987		0										0.00113285	0.00257467	1942	Nme2_ABE8e_i7_rep1	CCAGTGGAGGCAAGAGGGCGGCTT	TGGGCG	TGCCACCTATTCA	CG	FANCF	n/a
Nme2_A146		0.000204068																						0.000204068	0.000204068	0.000204068	14701	Nme2_ABE8e_i7_rep1	GAGGGCGGCTTTGGGCGGGGTCCA	GTTCCG	GCGCGAGTCAATA	CG	FANCF	n/a
Nme2_A147		0.00833868	0.000641437								0.00577293	0.00192431							0	0					0.00277956	0.00833868	1559	Nme2_ABE8e_i7_rep1	GAAGTTCGCTAATCCCGGAACTGG	ACCCCG	CAGGCGTGATATA	CG	FANCF	n/a
Nme2_A148											0														0	0	2594	Nme2_ABE8e_i7_rep1	CCGCCCGGGGAGGTCCTGGCCTTG	CCTTCG	GACAACCTTGGTA	CG	LINC01588	n/a
Nme2_A149				0.000785546	0.00235664				0.00549882	0.00235664					0.00549882			0.00235664							0.00314218	0.00549882	1273	Nme2_ABE8e_i7_rep1	TCGAAGGCAAGGCCAGGACCTCCC	CGGGCG	CGTATTCCACGTA	CG	LINC01588	n/a
Nme2_A150					0.00125156			0.00125156																	0.00125156	0.00125156	799	Nme2_ABE8e_i7_rep1	GGCCAGGACCTCCCCGGGCGGCTG	CAGCCG	GCATAGTGTCGTA	CG	LINC01588	n/a
Nme2_A151							0.0167064	0	0			0.0182975			0.000795545			0		0.000795545				0	0.00457438	0.0182975	1257	Nme2_ABE8e_i7_rep1	GGGTCCAAAGCAGGATGACAGGCA	GGGGCA	ACCACAGCATGTA	CA	Intergenic	eNme2-C abe activity
Nme2_A152			0							0.00341297						0.000853242	0	0	0				0		0.000609459	0.00341297	1172	Nme2_ABE8e_i7_rep1	TGATTGCGTACTTCGAAAAGGTAG	GCGACA	TCAGCGCTGTGTA	CA	MECP2	eNme2-C abe activity
Nme2_A153					0.00331492								0.00331492		0.00220994	0.00110497			0.00110497		0	0.00110497	0.00220994	0	0.00159607	0.00331492	905	Nme2_ABE8e_i7_rep1	GGCCAGGGCTGGAGAAGCAGAAAA	AAAGCA	CTCTCGTACGCTA	CA	LINC01509	eNme2-C abe activity
Nme2_A154		0		0.0185185								0.016835		0.0143098			0				0		0		0.00709476	0.0185185	1188	Nme2_ABE8e_i7_rep1	CAGACTTCTCCaCAGGAGTCAGAT	GCACCA	CCTGTGATTGCTA	CA	HBB_sickle	eNme2-C abe activity
Nme2_A155						0.00202156			0.0181941		0.0074124				0.0154987		0.00134771		0.00336927		0		0.00134771		0.00614892	0.0181941	1484	Nme2_ABE8e_i7_rep1	CTGTTAGCAGACCCAGATAGACAG	GAGACA	GAACGCTAACCTA	CA	FANCF	eNme2-C abe activity
Nme2_A156			0					0.00171939					0.00240715	0.000343879											0.00111761	0.00240715	2908	Nme2_ABE8e_i7_rep1	GGACCCTAGCCTAATGCCCCCTGC	ACCCCA	TATCCTCGTCCTA	CA	LSP1	eNme2-C abe activity
Nme2_A157							0.0234297		0.00747757			0.0159521	0.000498504		0.0398804										0.0174477	0.0398804	2006	Nme2_ABE8e_i7_rep1	TTGGCTACAGCAACAGGGTGGTGG	ACCTCA	ACGCACCAGTCTA	CA	GAPDH	eNme2-C abe activity
Nme2_A158	0	0		0			0.0136411		0.0146905	0.00104932		0.00104932			0	0		0.00209864		0		0		0	0.00250222	0.0146905	953	Nme2_ABE8e_i7_rep1	AAGAGCACAAGAGGAAGAGAGAGA	CCCTCA	TGAGGCAGTTCTA	CA	GAPDH	eNme2-C abe activity
Nme2_A159												0.00837989		0.00997606						0					0.00611865	0.00997606	2506	Nme2_ABE8e_i7_rep1	CTGCCCTGCCCACACCCCCACTCC	ACCACA	GCCGTTCGCATTA	CA	LSP1	eNme2-C abe activity
Nme2_A160						0.000528541			0.00317125			0.00369979			0.000528541		0		0.00369979		0	0.00105708			0.00158562	0.00369979	1892	Nme2_ABE8e_i7_rep1	CTTCGAGGACCATGAGATAGAAGG	CGCGCA	GCTCCTACAGTTA	CA	SHANK3	eNme2-C abe activity
Nme2_A161						0.0564578				0.0577468				0.0407321	0.0157257		0.0649652	0.0144367						0.000515597	0.0357971	0.0649652	3879	Nme2_ABE8e_i7_rep1	TCTGCAGTTAGGGAATAAGCCCCA	GTGTCA	AGTGTCGCCGTTA	CA	GRIN2B	Nsp2Smu nuclease activity
Nme2_A162				0.000809061			0.0109223		0.00404531								0.00283172	0.000809061	0					0	0.00277393	0.0109223	2472	Nme2_ABE8e_i7_rep1	GTCAGCATAGGGTGGCAAAGCCCA	GGGCCA	ATCGCGAGGCTTA	CA	AAVS1	Nsp2Smu nuclease activity
Nme2_A163				0.0118343	0		0.00887574			0.00887574	0.00887574					0.0147929		0	0	0			0		0.00532544	0.0147929	338	Nme2_ABE8e_i7_rep1	TGTAAGACGAATTGTAGAAAGGAG	AGATCA	TTGACGGAAGAAG	CA	Intergenic	Nsp2Smu nuclease activity
Nme2_A164				0.000517063					0.000517063	0.000517063	0.00103413				0.000517063		0.00206825	0.000517063						0	0.000710962	0.00206825	1934	Nme2_ABE8e_i7_rep1	GGCAGCGCAAAGTGACAATGGCCA	GGGCCA	CAAGGCCAAGAAG	CA	AAVS1	Nsp2Smu nuclease activity
Nme2_A165	0.000581734													0.0238511					0.00232693		0				0.00668994	0.0238511	1719	Nme2_ABE8e_i7_rep1	ATCTGTCCCCTCCACCCCACAGTG	GGGCCA	TCCGTAAGAGAAG	CA	AAVS1	Nsp2Smu nuclease activity
Nme2_A166				0.00153061	0	0.00153061						0.0295918				0.022449								0.000510204	0.00926871	0.0295918	1960	Nme2_ABE8e_i7_rep1	CGCAAAGCTGCATCCACCCCCCGA	GGACCA	GGCTACGTAGAAG	CA	LINC01588	inlaid Nme2-ABE
Nme2_A167	0.000711238				0.00213371	0.00213371		0.00142248																	0.00160028	0.00213371	1406	Nme2_ABE8e_i7_rep1	AGGCAAGAGGGCGGCTTTGGGCGG	GGTCCA	ATCCGATAGGAAG	CA	FANCF	inlaid Nme2-ABE
Nme2_A168										0.00356189															0.00356189	0.00356189	3369	Nme2_ABE8e_i7_rep1	TCCTGTCCCAGGCTGTGCTCCTGG	CGGACA	GATAGGACGGAAG	CA	CLN3	theraputic_cln3 batten ex5 disruption abe
Nme2_A169			0.000465333		0.001396						0.0269893					0.018148			0.00837599					0	0.0092291	0.0269893	2149	Nme2_ABE8e_i7_rep1	CCAGACCTGTAGGGCAGCAGGTGA	AGGCCA	ACATCTCCGGAAG	CA	CLN3	theraputic_cln3 batten ex5 disruption abe
Nme2_A170	0		0.00229095				0.00343643					0.00572738						0.00171821						0.000572738	0.00229095	0.00572738	1746	Nme2_ABE8e_i7_rep1	ACACTCACCGTAGGGCCAGCCTCA	GACACA	CAGTATAGCGAAG	CA	TTR	theraputic_TTR ex1 disruption nuc abe
Nme2_A171	0	0	0		0.047619				0.0431267					0.0700809						0.000898473					0.0231036	0.0700809	1113	Nme2_ABE8e_i7_rep1	AAACACTCACCGTAGGGCCAGCCT	CAGACA	AGAATCTGCGAAG	CA	TTR	theraputic_TTR ex1 disruption nuc abe
Nme2_A172					0.00145843	0							0.00145843						0						0.000729217	0.00145843	2057	Nme2_ABE8e_i7_rep1	GCTTAAGCTTCCATGTCCAGCCTT	CAGGCA	GTTGTTCTCGAAG	CA	MeCP2	theraputic_MeCP2 rett c.316C>T correction abe
Nme2_A173				0.00195389																				0.00117233	0.00156311	0.00195389	2559	Nme2_ABE8e_i7_rep1	TTCACTTCCTGCCGGGGCGTTTGA	TCACCA	CCTCTTGAACAAG	CA	MeCP2	theraputic_MeCP2 rett c.763C>T correction abe
Nme2_A174		0					0	0				0.000406835	0		0										6.78058e-05	0.000406835	2458	Nme2_ABE8e_i7_rep1	TAGTGCAAGCTAACAGTTGCTTTT	ATCACA	GTACCACGACAAG	CA	BCL11A	theraputic_BCL11A enhancer disruption SCD-TDT nuc
Nme2_A175	0.000384763				0	0		0.000384763										0.000384763			0		0		0.000164899	0.000384763	2599	Nme2_ABE8e_i7_rep1	AGCTAACAGTTGCTTTTATCACAG	GCTCCA	ACGTGGTTACAAG	CA	BCL11A	theraputic_BCL11A enhancer disruption SCD-TDT nuc
Nme2_A176								0		0.00296033	0.000592066	0.000592066	0			0.00118413	0.000592066						0		0.000740083	0.00296033	1689	Nme2_ABE8e_i7_rep1	GCCTGTGATAAAAGCAACTGTTAG	CTTGCA	ATGGTCACGCAAG	CA	BCL11A	theraputic_BCL11A enhancer disruption SCD-TDT abe
Nme2_A177			0.0185381									0.00370763	0	0			0	0.000529661	0			0	0		0.0025306	0.0185381	1888	Nme2_ABE8e_i7_rep1	GCACTTTTCTTAAAGGAAAGTAAT	GGACCA	CGCACTATGCAAG	CA	SOD1	theraputic_ALS SOD1 ex2 disruption ABE
Nme2_A178		0.000270783				0.00135391									0.00297861			0.00189548						0.000270783	0.00135391	0.00297861	3693	Nme2_ABE8e_i7_rep1	CACCCACCTGCTGTATTATCTCCA	AACTCA	GAGGAAGATCAAG	CA	SOD1	theraputic_ALS SOD1 ex2 disruption ABE
Nme2_A179			0.00628141		0.00816583	0.00439698		0.0251256				0.00690955									0			0	0.00726849	0.0251256	1592	Nme2_ABE8e_i7_rep1	GCACAACACCCACCTGCTGTATTA	TCTCCA	TGACAGACTCAAG	CA	SOD1	theraputic_ALS SOD1 ex2 disruption ABE
Nme2_A180	0	0			0.00632911			0.00316456	0	0	0.00158228		0.00158228				0				0	0.00158228			0.00129459	0.00632911	632	Nme2_ABE8e_i7_rep1	AAGCATTAAAaGACTGACTGAAGG	CCTGCA	CGGTTACCATAAG	CA	SOD1	theraputic_ALS SOD1 c.112G>A (p.G38R) correction ABE
Nme2_A181	0.00196078	0		0.00490196				0.00784314				0.000980392	0.00588235								0				0.00308123	0.00784314	1020	Nme2_ABE8e_i7_rep1	AaGACTGACTGAAGGCCTGCATGG	ATTCCA	AGTGCGAACTAAG	CA	SOD1	theraputic_ALS SOD1 c.112G>A (p.G38R) correction ABE
Nme2_A182		0.0204479				0.0219085		0.023369							0.0136319	0.0107108		0.0209348							0.0185005	0.023369	2054	Nme2_ABE8e_i7_rep1	TACTTACAGGCTCCAATAGTGGTC	AGTCCA	TCCAACCACTAAG	CA	DMD	theraputic_ex51 del DMD ex50 disruption ABE
Nme2_A183		0			0.00114679		0.00344037				0.00344037		0.0298165							0	0		0		0.0047305	0.0298165	872	Nme2_ABE8e_i7_rep1	CAGTATACTTACAGGCTCCAATAG	TGGTCA	CATACCGGTTAAG	CA	DMD	theraputic_ex51 del DMD ex50 disruption ABE
Nme2_A184		0.000775194	0					0.020155				0.00155039			0.0457364		0.0325581				0		0		0.0125969	0.0457364	1290	Nme2_ABE8e_i7_rep1	GAATGGGATCCAGTATACTTACAG	GCTCCA	CAACCAATCAGAG	CA	DMD	theraputic_ex51 del DMD ex50 disruption nuc
Nme2_A185									0.00857287		0.00353001														0.00605144	0.00857287	1983	Nme2_ABE8e_i7_rep1	TGCCTCGCACAGCTCCCGCGGCTG	CGACCA	TCAGGAGCTAGAG	CA	EMX1	n/a
Nme2_A186						0.0106178			0.00965251																0.0101351	0.0106178	2072	Nme2_ABE8e_i7_rep1	GGCGCACCAGCTGGGCGCCTCCCC	GCTGCA	TGTCGTATAGGAG	CA	EMX1	n/a
Nme2_A187								0.0016899									0						0		0.000563301	0.0016899	2367	Nme2_ABE8e_i7_rep1	TTCGGCCACCGCTTCCAGGGTGAG	TGTCCA	GTATCCTATGGAG	CA	EMX1	n/a
Nme2_A188													0.0150235						0.00140845						0.00821596	0.0150235	2130	Nme2_ABE8e_i7_rep1	CTCTGGGGCTGGAGCTGGATGCCC	GTGTCA	CTCGATTCTCGAG	CA	EMX1	n/a
Nme2_A189										0.00232019			0							0.000928074					0.00108275	0.00232019	2155	Nme2_ABE8e_i7_rep1	GTTTGCTCTACCAGCCCCCACTGG	CCCTCA	GACGTGTAATGAG	CA	EMX1	n/a
Nme2_A190	0.000175901				0.00105541	0.000175901				0.00140721			0.00281442		0.00263852							0			0.00118105	0.00281442	5685	Nme2_ABE8e_i7_rep1	ACCCAAGTGATCACACTTGTCACC	ACCCCA	GTAGGTAGGTGAG	CA	CCR5	n/a
Nme2_A191																									#DIV/0!		1577	Nme2_ABE8e_i7_rep1	TGGGTGGTGGCTGTGTTTGCGTCT	CTCCCA	ACGTCAAGTTGAG	CA	CCR5	n/a
Nme2_A192							0.000494805			0	0			0						0.000494805			0		0.000164935	0.000494805	2021	Nme2_ABE8e_i7_rep1	TCTCCCAGGAATCATCTTTACCAG	ATCTCA	ATGAACCGAACAG	CA	CCR5	n/a
Nme2_A193		0			0						0.000867303	0								0	0	0			0.0001239	0.000867303	1153	Nme2_ABE8e_i7_rep1	GACTATCTTTAATGTCTGGAAATT	CTTCCA	ACTATGGTGACAG	CA	CCR5	n/a
Nme2_A194																								0.000129349	0.000129349	0.000129349	15462	Nme2_ABE8e_i7_rep1	GGCTGGTCCTGCCGCTGCTTGTCA	TGGTCA	TATTGGCACACAG	CA	CCR5	n/a
Nme2_A195		0							0.00332322																0.00166161	0.00332322	6921	Nme2_ABE8e_i7_rep1	CAGGCCCCAGCCCCTCCTCCCTCG	GACCCA	GCTTACACTACAG	CA	AAVS1	n/a
Nme2_A196	0								0.00311139									0.00435594						0.000622278	0.0020224	0.00435594	1607	Nme2_ABE8e_i7_rep1	AGGCCCCCAGTCCCTCCACCCTCA	GACCCA	CAATGATGTCCAG	CA	AAVS1	n/a
Nme2_A197	0			0				0	0	0				0			0		0						0	0	1519	Nme2_ABE8e_i7_rep1	ATCAGTGAAACGCACCAGACGGCC	GCGTCA	GTCATAGCCTCAG	CA	AAVS1	n/a
Nme2_A198		0										0.00981767	0.00140252			0.00140252		0.00210379		0.000701262		0			0.00220397	0.00981767	1426	Nme2_ABE8e_i7_rep1	GAGGTTCTGGCAAGGAGAGAGATG	GCTCCA	TTGCGTCCTTCAG	CA	AAVS1	n/a
Nme2_A199				0	0.00297398																	0			0.000991326	0.00297398	1345	Nme2_ABE8e_i7_rep1	GGGAACTGCCGCTGGCCCCCCACC	GCCCCA	AACGCACCAATAG	CA	AAVS1	n/a
Nme2_A200	0		0.000609385				0.00121877								0.00182815	0.00121877							0	0.000609385	0.000783494	0.00182815	1641	Nme2_ABE8e_i7_rep1	ACAGCGACTCCTGGAAGTGGCCAA	GGGCCA	CGTGAATGGATAG	CA	AAVS1	n/a
Nme2_A001			0.0132013											0.151815											0.0825083	0.151815	303	Nme2_ABE8e_i7_rep2	GGAGTTTTCTCTTAGGCTTCTCTC	AGGTCC	CGGAGAAGAAGAA	CC	LINC01588	nme2 nuclease activity
Nme2_A002					0.048	0.008	0.0133333						0.104				0.0826667								0.0512	0.104	375	Nme2_ABE8e_i7_rep2	CCGCAAAGCTGCATCCACCCCCCG	AGGACC	GAAGACGGAAGAA	CC	LINC01588	nme2 nuclease activity
Nme2_A003		0.00652529							0.0783034																0.0424144	0.0783034	1226	Nme2_ABE8e_i7_rep2	TATGTTCCAGCTTCCTGGGTCTGC	AGGTCC	ACTCCGCGAAGAA	CC	LSP1	nme2 nuclease activity
Nme2_A004	0			0.0229541	0.010978		0.0778443			0.365269		0.250499	0.0309381		0.0179641			0.0329341	0		0		0		0.0674484	0.365269	1002	Nme2_ABE8e_i7_rep2	AGCAAGAGCACAAGAGGAAGAGAG	AGACCC	TGCTTGGCAAGAA	CC	GAPDH	nme2 nuclease activity
Nme2_A005	0						0						0	0		0.151515					0				0.0252525	0.151515	33	Nme2_ABE8e_i7_rep2	ACCCTCATCTCCAATATGGTATGG	CGGCCC	GCCAAGAAGAGAA	CC	SEC61B	nme2 nuclease activity
Nme2_A006											0														0	0	1716	Nme2_ABE8e_i7_rep2	CTTCCCCTTCATTGCGGCGGGCTG	CGGGCC	ATGGCAGAGAGAA	CC	VEGFA	nme2 nuclease activity
Nme2_A007		0				0.222222	0.0231481		0.101852																0.0868056	0.222222	216	Nme2_ABE8e_i7_rep2	GAGGCAAGAGGGCGGCTTTGGGCG	GGGTCC	TGACGCCAGAGAA	CC	FancF	nme2 nuclease activity
Nme2_A008		0			0.0156018									0.0104012	0.00742942				0.00445765	0.000742942					0.00643883	0.0156018	1346	Nme2_ABE8e_i7_rep2	GACCAGCCCCTCGAAGGCAAGGCC	AGGACC	CACTCTTGGAGAA	CC	LINC01588	nme2 nuclease activity
Nme2_A009			0.0144132							0.227179		0.116678													0.119423	0.227179	1457	Nme2_ABE8e_i7_rep2	GGAGTCGCCAGAGGCCGGTGGTGG	ATTTCC	CCTGTCTACAGAA	CC	LINC01588	nme2 nuclease activity
[truncated: 5,762 more rows]

## Sheet: Figure 3a, 3b
			ABE mCHerry Activation (% cells mCherry +)			Normalization to perfectly-matched spacer
		Nme2-ABE8e-nt	Rep-1	Rep-2	Rep-3	Rep-1	Rep-2	Rep-3
	GCGGTCTaGGTGCCCTCGTAGGGt	ON	33.1	23	20.4	1	1	1
	GGCGTCTaGGTGCCCTCGTAGGGt	mm1	29	19.6	19.8	0.876133	0.852174	0.970588
	GCGCACTaGGTGCCCTCGTAGGGt	mm2	3.27	5	3.15	0.0987915	0.217391	0.154412
	GCGGTGAaGGTGCCCTCGTAGGGt	mm3	1.51	2.66	1.36	0.0456193	0.115652	0.0666667
	GCGGTCTtCGTGCCCTCGTAGGGt	mm4	2.73	3.85	2.91	0.0824773	0.167391	0.142647
	GCGGTCTaGCAGCCCTCGTAGGGt	mm5	5.85	6.93	7.73	0.176737	0.301304	0.378922
	GCGGTCTaGGTCGCCTCGTAGGGt	mm6	5.16	4.47	3.31	0.155891	0.194348	0.162255
	GCGGTCTaGGTGCGGTCGTAGGGt	mm7	4.1	4.2	2.33	0.123867	0.182609	0.114216
	GCGGTCTaGGTGCCCAGGTAGGGt	mm8	2.04	2.61	1.16	0.0616314	0.113478	0.0568627
	GCGGTCTaGGTGCCCTCCAAGGGt	mm9	0.89	2.45	0.74	0.0268882	0.106522	0.0362745
	GCGGTCTaGGTGCCCTCGTTCGGt	mm10	1.23	2.02	0.75	0.0371601	0.0878261	0.0367647
	GCGGTCTaGGTGCCCTCGTAGCCt	mm11	1.28	2.5	0.88	0.0386707	0.108696	0.0431373
			ABE mCHerry Activation (% cells mCherry +)			Normalization to perfectly-matched spacer
		Nme2-ABE8e-i1	Rep-1	Rep-2	Rep-3	Rep-1	Rep-2	Rep-3
	GCGGTCTaGGTGCCCTCGTAGGGt	ON	52.8	43.6	38.9	1	1	1
	GGCGTCTaGGTGCCCTCGTAGGGt	mm1	56.1	44.2	39.9	1.0625	1.01376	1.02571
	GCGCACTaGGTGCCCTCGTAGGGt	mm2	23.8	24.5	21.6	0.450758	0.561927	0.55527
	GCGGTGAaGGTGCCCTCGTAGGGt	mm3	7.94	9.29	7.11	0.150379	0.213073	0.182776
	GCGGTCTtCGTGCCCTCGTAGGGt	mm4	14.2	20.4	14.5	0.268939	0.46789	0.372751
	GCGGTCTaGCAGCCCTCGTAGGGt	mm5	32.3	31.8	24.2	0.611742	0.729358	0.622108
	GCGGTCTaGGTCGCCTCGTAGGGt	mm6	44.4	33.8	30.7	0.840909	0.775229	0.789203
	GCGGTCTaGGTGCGGTCGTAGGGt	mm7	31.9	27.2	21.9	0.604167	0.623853	0.562982
	GCGGTCTaGGTGCCCAGGTAGGGt	mm8	14.7	10.8	8.9	0.278409	0.247706	0.228792
	GCGGTCTaGGTGCCCTCCAAGGGt	mm9	5.76	4.8	3.48	0.109091	0.110092	0.0894602
	GCGGTCTaGGTGCCCTCGTTCGGt	mm10	0.82	2.38	0.94	0.0155303	0.0545872	0.0241645
	GCGGTCTaGGTGCCCTCGTAGCCt	mm11	0.77	2.29	0.9	0.0145833	0.0525229	0.0231362
			ABE mCHerry Activation (% cells mCherry +)			Normalization to perfectly-matched spacer
		Nme2-ABE8e-i1 (v106w)	Rep-1	Rep-2	Rep-3	Rep-1	Rep-2	Rep-3
	GCGGTCTaGGTGCCCTCGTAGGGt	ON	63.3	43.8	38.5	1	1	1
	GGCGTCTaGGTGCCCTCGTAGGGt	mm1	49.7	41.7	39.7	0.78515	0.952055	1.03117
	GCGCACTaGGTGCCCTCGTAGGGt	mm2	12.8	13.7	10.4	0.202212	0.312785	0.27013
	GCGGTGAaGGTGCCCTCGTAGGGt	mm3	2.63	5.46	3.21	0.0415482	0.124658	0.0833766
	GCGGTCTtCGTGCCCTCGTAGGGt	mm4	8.63	14.3	8.7	0.136335	0.326484	0.225974
	GCGGTCTaGCAGCCCTCGTAGGGt	mm5	21.2	24.8	18.6	0.334913	0.56621	0.483117
	GCGGTCTaGGTCGCCTCGTAGGGt	mm6	35.2	33.5	25.2	0.556082	0.76484	0.654545
	GCGGTCTaGGTGCGGTCGTAGGGt	mm7	30.8	23	19.5	0.486572	0.525114	0.506494
	GCGGTCTaGGTGCCCAGGTAGGGt	mm8	11.3	7.14	4.44	0.178515	0.163014	0.115325
	GCGGTCTaGGTGCCCTCCAAGGGt	mm9	4.18	3.58	2.16	0.0660348	0.0817352	0.0561039
	GCGGTCTaGGTGCCCTCGTTCGGt	mm10	-	2.46	0.75	-	0.0561644	0.0194805
	GCGGTCTaGGTGCCCTCGTAGCCt	mm11	1.97	2.31	0.87	0.0311216	0.0527397	0.0225974
			ABE mCHerry Activation (% cells mCherry +)			Normalization to perfectly-matched spacer
		Sp-ABE8e	Rep-1	Rep-2	Rep-3	Rep-1	Rep-2	Rep-3
	GCGGTCTaGGTGCCCTCGTA	ON	47.8	47.2	44.5	1	1	1
	GGCGTCTaGGTGCCCTCGTA	mm1	59.8	58	48.2	1.25105	1.22881	1.08315
	GCGCACTaGGTGCCCTCGTA	mm2	51.3	53.4	49.8	1.07322	1.13136	1.1191
	GCGGTGAaGGTGCCCTCGTA	mm3	61.2	57.8	50.6	1.28033	1.22458	1.13708
	GCGGTCTtCGTGCCCTCGTA	mm4	53.9	53	47.7	1.12762	1.12288	1.07191
	GCGGTCTaGCAGCCCTCGTA	mm5	51.8	51.2	50.4	1.08368	1.08475	1.13258
	GCGGTCTaGGTCGCCTCGTA	mm6	32.1	37.3	28.2	0.671548	0.790254	0.633708
	GCGGTCTaGGTGCGGTCGTA	mm7	6.75	7.14	5.7	0.141213	0.151271	0.12809
	GCGGTCTaGGTGCCCAGGTA	mm8	55.5	45.4	41.1	1.16109	0.961864	0.923596
	GCGGTCTaGGTGCCCTCCAA	mm9	46	30.8	25.5	0.962343	0.652542	0.573034
			ABE mCHerry Activation (% cells mCherry +)			Normalization to perfectly-matched spacer
		Nme2-ABE8e-i7	Rep-1	Rep-2	Rep-3	Rep-1	Rep-2	Rep-3
	GCGGTCTaGGTGCCCTCGTAGGGt	ON	69.15	59.64	64.51	1	1	1
	GGCGTCTaGGTGCCCTCGTAGGGt	mm1	38.05	43.94	46.71	0.550253	0.736754	0.724074
	GCGCACTaGGTGCCCTCGTAGGGt	mm2	4.62	8.85	9.81	0.0668113	0.14839	0.152069
	GCGGTGAaGGTGCCCTCGTAGGGt	mm3	0	0.35	0.36	0	0.00586854	0.00558053
	GCGGTCTtCGTGCCCTCGTAGGGt	mm4	1.5	3.23	2.65	0.021692	0.0541583	0.0410789
	GCGGTCTaGCAGCCCTCGTAGGGt	mm5	14.65	12.34	14.41	0.211858	0.206908	0.223376
	GCGGTCTaGGTCGCCTCGTAGGGt	mm6	6.97	8.3	7.21	0.100795	0.139168	0.111766
	GCGGTCTaGGTGCGGTCGTAGGGt	mm7	5.34	4.48	5.51	0.0772234	0.0751174	0.0854131
	GCGGTCTaGGTGCCCAGGTAGGGt	mm8	4.26	1.45	0.94	0.0616052	0.0243125	0.0145714
	GCGGTCTaGGTGCCCTCCAAGGGt	mm9	1.59	0.29	0.29	0.0229935	0.00486251	0.00449543
	GCGGTCTaGGTGCCCTCGTTCGGt	mm10	0.35	0.08	0	0.00506146	0.00134138	0
	GCGGTCTaGGTGCCCTCGTAGCCt	mm11	0	0.12	0	0	0.00201207	0
			ABE mCHerry Activation (% cells mCherry +)			Normalization to perfectly-matched spacer
		Nme2-ABE8e-i8	Rep-1	Rep-2	Rep-3	Rep-1	Rep-2	Rep-3
	GCGGTCTaGGTGCCCTCGTAGGGt	ON	52.25	64.41	55.94	1	1	1
	GGCGTCTaGGTGCCCTCGTAGGGt	mm1	45.35	50.51	44.04	0.867943	0.784195	0.787272
	GCGCACTaGGTGCCCTCGTAGGGt	mm2	12.75	13.11	12.14	0.244019	0.20354	0.217018
	GCGGTGAaGGTGCCCTCGTAGGGt	mm3	1.32	0.99	1.01	0.0252632	0.0153703	0.0180551
	GCGGTCTtCGTGCCCTCGTAGGGt	mm4	5.5	5.61	4.63	0.105263	0.0870983	0.0827673
[truncated: 7 more rows]

## Sheet: Figure 3c
Spacer Position	1	2	3	4	5	6	7	8	9	10	11	12	13	14	15	16	17	18	19	20	21	22	23	24	%Indels	Reads_aligned
[truncated: 232 more rows]

[truncated: 10 more sheets: Figure 4b, 4d, Figure 5b, 5c, Figure S1b, S1c , Figure S2b, S2c, Figure S3a, S3b, Figure S4c, Figure S4d, Figure S7a, S7b, Figure S8b, Figure S8d]
